# Supplementary material for: Intermittent Supplementation With Fisetin Improves Physical Function and Decreases Cellular Senescence in Skeletal Muscle With Aging: A Comparison to Genetic Clearance of Senescent Cells and Synthetic Senolytic Approaches
Source: Aging Cell. 2025 May 28;24(8):e70114. doi: 10.1111/acel.70114 (PMC12341784; doi:10.1111/acel.70114)
Supplement: Supplementary file 5 — Data S1. [file ACEL-24-e70114-s004.xlsx]

## Sheet: Young Veh v Old Veh_FC_P
Gene Name/Symbol	Log 2 Fold Change	Raw P-Value
0610009B22Rik	-0.27117	0.05294
0610009L18Rik	-0.33418	0.016699
0610012G03Rik	-0.082218	0.86576
1110002E22Rik	-0.5387	0.010962
1110004F10Rik	-0.11901	0.42422
1110008P14Rik	0.15403	0.50005
1110012L19Rik	-0.2362	0.1846
1190007I07Rik	-0.035599	0.87524
1600014C10Rik	0.057136	0.78719
1810013L24Rik	0.16223	0.43299
1810037I17Rik	0.12982	0.40808
1810058I24Rik	0.037229	0.82841
2010320M18Rik	-0.047572	0.81946
2210408F21Rik	-0.42343	0.02531
2310002L09Rik	-0.041022	0.67919
2310022A10Rik	0.14976	0.36859
2310039H08Rik	0.10187	0.48536
2310040G24Rik	-0.66032	7.0224e-12
2310061I04Rik	0.083121	0.52348
2310065F04Rik	-0.53297	0.025899
2310075C17Rik	0.15401	0.50837
2410004B18Rik	-0.19113	0.37564
2410006H16Rik	0.11421	0.49629
2510039O18Rik	0.07702	0.70323
2610507B11Rik	-0.10188	0.58851
2900076A07Rik	-0.099417	0.63949
2900097C17Rik	0.061691	0.65579
3110040N11Rik	0.017228	0.93541
3300002P13Rik	-0.34419	0.067882
3425401B19Rik	-0.010318	0.9608
4833439L19Rik	-0.21928	0.47232
4930429F24Rik	0.062204	0.72265
4930453N24Rik	-0.23085	0.27054
4933434E20Rik	-0.059535	0.77189
5031439G07Rik	-0.21408	0.2627
5430431A17Rik	-0.11235	0.64355
5730455P16Rik	-0.16881	0.39447
6430571L13Rik	-0.30339	0.40597
9530068E07Rik	0.031654	0.80557
A430005L14Rik	-0.14175	0.46619
A430046D13Rik	-0.10175	0.59206
Aamdc	0.039566	0.86607
Aamp	0.14761	0.50624
Aars	-0.027932	0.88388
Abca8a	-0.74408	0.0011633
Abcb4	-0.067035	0.71336
Abcb7	0.14965	0.47318
Abcb8	0.031217	0.88417
Abcc9	-0.027332	0.86531
Abcd2	0.12514	0.52346
Abcd3	0.080085	0.699
Abce1	-0.11869	0.55866
Abcf1	0.17951	0.21805
Abcf2	0.034824	0.74364
Abcf3	0.0039543	0.98066
Abhd11	-0.065685	0.72459
Abhd12	-0.10135	0.63176
Abhd16a	-0.15714	0.23365
Abhd17a	-0.044744	0.66031
Abra	0.23411	0.22086
Acaa1a	0.021725	0.90076
Acaa2	0.35387	0.0074749
Acacb	0.34633	0.019491
Acadl	0.52615	1.1649e-06
Acadm	0.29264	0.003567
Acads	0.14189	0.24061
Acadsb	0.2778	0.0666
Acadvl	0.30311	0.04084
Acat1	0.20195	0.049091
Acbd4	0.074015	0.73798
Ace	-0.89947	0.00040243
Ache	-0.25104	0.27759
Ackr3	-0.72938	0.0024092
Acly	0.98579	0.070352
Aco2	0.14635	0.21953
Acot13	-0.039973	0.76345
Acot7	-0.10661	0.60054
Acox1	0.28872	0.013277
Acp1	0.11632	0.56954
Acsl1	0.4795	0.0012869
Acta1	-0.1776	0.02171
Acta2	-0.21412	0.19944
Actb	-0.06432	0.62616
Actc1	-1.5401	7.814e-08
Actg1	-0.25769	0.050462
Actn2	0.8055	3.6044e-06
Actn3	-0.40384	0.43774
Actn4	0.068153	0.74452
Actr1a	0.053973	0.6344
Actr1b	0.17139	0.14332
Actr2	0.031518	0.88343
Actr3	0.11218	0.57849
Acvr1b	-0.39723	0.10919
Acyp1	-0.51761	0.0017784
Acyp2	-0.23702	0.014648
Adam9	-0.045865	0.79237
Adgrf5	0.23014	0.25559
Adh1	0.17438	0.46799
Adh5	0.066276	0.74597
Adhfe1	-0.1595	0.42358
Adi1	-0.35909	0.0037101
Adig	0.59039	0.081632
Adipoq	0.74268	0.017114
Adipor1	-0.078489	0.4395
Adipor2	0.21142	0.13875
Adprh	-0.018129	0.92493
Adrb2	0.55927	0.045583
Adrm1	0.038171	0.787
Adsl	-0.063211	0.67705
Adssl1	-0.24213	0.0011528
Aebp1	-0.51234	0.0050983
Afap1l1	0.078612	0.68033
Afg3l1	-0.10888	0.59612
Afg3l2	0.15176	0.27131
Agap3	0.058519	0.78394
Agl	-0.012244	0.94937
Agpat1	-0.12514	0.33683
Agpat2	1.0485	0.0082014
Agpat3	0.23836	0.16258
Agt	-0.16145	0.47387
Ahcy	-0.068508	0.73932
Ahnak	0.21753	0.2281
Ahsa1	-0.041397	0.78225
AI506816	-0.27249	0.22098
AI837181	-0.087749	0.5419
Aimp1	-0.20398	0.32028
Aimp2	-0.23895	0.05135
Aip	-0.11382	0.33053
Ak1	-0.17686	0.083416
Ak2	0.49757	0.0078201
Ak3	-0.2591	0.093131
Akap1	0.16665	0.30285
Akap8	0.079473	0.66375
Akap8l	0.01848	0.91033
Akirin1	-0.076287	0.66538
Akirin2	0.16897	0.46813
Akr1a1	0.071766	0.4266
Akr1b10	0.063221	0.7331
Akr1b3	0.18664	0.38032
Akr7a5	-0.022366	0.88283
Akt1	0.3599	0.093687
Akt1s1	-0.25996	0.33044
Akt2	0.29017	0.005203
Alad	0.16565	0.39533
Alas1	0.28391	0.0878
Alb	-1.2794	0.071259
Aldh1a1	0.44289	0.0012608
Aldh2	0.4316	0.0009745
Aldh4a1	0.023442	0.8982
Aldh6a1	0.17971	0.1443
Aldoa	-0.065373	0.42429
Alg3	-0.30019	0.19599
Alkbh5	-0.038129	0.8021
Alkbh7	-0.068649	0.67995
Alpk2	0.12823	0.56006
Alpk3	0.073693	0.62346
Amd1	-1.1804	0.0053905
Amfr	-0.11532	0.33096
Amigo1	-0.35871	0.11719
Amotl1	0.16153	0.42222
Ampd1	-0.68959	7.3275e-05
Amy1	1.0915	6.0359e-11
Amz2	-0.15865	0.40681
Anapc13	-0.05486	0.75037
Anapc16	-0.069581	0.75253
Anapc2	-0.064749	0.74119
Anapc5	-0.3356	0.32754
Angptl2	-0.10507	0.73995
Ank	-0.069158	0.55373
Ank1	-0.44341	0.0013142
Ankrd1	3.3638	3.4212e-14
Ankrd2	0.069368	0.78707
Ankrd23	-0.40407	0.19129
Ankrd40	-0.22577	0.028437
Ankrd9	-0.43439	0.10271
Ano5	-0.24334	0.36791
Anp32a	0.076422	0.68595
Anp32b	0.052895	0.64001
Anp32e	0.15044	0.31106
Anxa1	-0.33412	0.12205
Anxa11	0.21007	0.31963
Anxa2	-0.30936	0.13536
Anxa5	-0.13598	0.45698
Anxa6	-0.097572	0.25558
Anxa7	0.30062	0.097516
Aoc3	0.4373	0.14281
Ap1b1	-0.0090015	0.96565
Ap2a1	0.039046	0.82456
Ap2a2	0.034883	0.85125
Ap2m1	-0.062554	0.66461
Ap2s1	0.10547	0.5034
Ap4s1	-0.13497	0.23979
Ap5s1	0.015658	0.93743
Apba3	-0.11676	0.40219
Apip	-0.065755	0.6582
Aplp2	0.015217	0.89579
Apmap	0.3948	0.028673
Apoa1	0.46425	0.5828
Apoa2	-0.14056	0.84197
Apobec2	0.06811	0.58738
Apoc1	0.83065	0.099405
Apod	0.15276	0.43431
Apoe	-0.20683	0.60443
Apoo	-0.0042983	0.95955
Apoo-ps	-0.29674	0.21014
Aprt	0.042372	0.81714
Aqp1	-0.15839	0.092759
Araf	0.050543	0.7757
Arf1	-0.14202	0.68199
Arf4	0.004148	0.98319
Arf5	0.064069	0.61935
Arf6	0.27403	0.2306
Arfgap2	-0.094357	0.58408
Arglu1	-0.053608	0.78521
Arhgap10	-0.30425	0.14801
Arhgdia	0.050066	0.64197
Arhgef10l	-0.29638	0.11023
Arih1	0.0032778	0.98543
Arih2	0.0035186	0.98726
Arl1	-0.087155	0.40175
Arl2	-0.10177	0.63551
Arl2bp	0.081359	0.58874
Arl3	-0.20441	0.037183
Arl6ip4	0.058185	0.6728
Arl6ip5	0.43525	3.75e-06
Arl8b	0.02682	0.83386
Arpc1a	0.19132	0.3107
Arpc2	0.051662	0.66671
Arpc3	0.078881	0.66556
Arpc4	-0.12345	0.53284
Arpc5	0.1241	0.53347
Arpc5l	-0.13173	0.35509
Arpp19	0.3605	0.053454
Arrdc2	0.052842	0.90369
Arrdc3	0.023553	0.91366
Art1	0.059649	0.56668
Art3	0.091407	0.51375
Art5	0.17495	0.31646
As3mt	0.11208	0.46538
Asb10	-0.19711	0.16447
Asb11	0.16294	0.38178
Asb12	-0.27513	0.082095
Asb14	-0.23499	0.44263
Asb15	-0.050088	0.785
Asb16	-0.13184	0.28747
Asb2	-0.57971	9.1065e-05
Asb5	-0.15251	0.23702
Asb8	0.20806	0.062929
Asna1	0.023644	0.85807
Asph	-0.27255	0.14428
Asrgl1	0.095779	0.61017
Atad1	0.10185	0.43413
Atad3a	0.0041163	0.98461
Atcayos	0.0028815	0.98762
Ate1	-0.069239	0.75715
Atf1	-0.13804	0.44813
Atf3	0.3311	0.37173
Atf4	-0.11355	0.19665
Atf5	-0.11107	0.40298
Atg101	-0.19255	0.20827
Atg12	-0.11478	0.532
Atg13	0.12337	0.56653
Atg4a	0.045202	0.81176
Atg9a	-0.26119	0.26416
Atl2	-0.082375	0.5464
Atox1	0.0048731	0.9715
Atp1a1	-0.023955	0.87271
Atp1a2	-0.10173	0.79286
Atp1b1	0.23798	0.16677
Atp1b2	-0.2971	0.049227
Atp1b3	0.13597	0.40221
Atp2a1	-0.29688	0.58818
Atp2a2	-0.43714	0.16686
Atp5a1	0.17387	0.053102
Atp5b	0.13521	0.074472
Atp5c1	0.092073	0.23877
Atp5d	-0.12479	0.75168
Atp5e	0.093745	0.53824
Atp5g1	0.07249	0.58082
Atp5g2	0.029066	0.68096
Atp5g3	0.1512	0.2448
Atp5h	0.15249	0.1746
Atp5j	0.013411	0.9078
Atp5j2	0.10329	0.43944
Atp5k	0.18153	0.33857
Atp5l	-0.12543	0.68299
Atp5mpl	0.092446	0.56636
Atp5o	-0.22586	0.52631
Atp6ap1	-0.11356	0.28637
Atp6v0a1	-0.15922	0.39191
Atp6v0b	-0.022299	0.85205
Atp6v0d1	0.085161	0.55291
Atp6v0e2	0.071589	0.62742
Atp6v1b2	0.14722	0.42971
Atp6v1d	0.1693	0.32587
Atp6v1e1	0.19393	0.1425
Atp6v1f	0.07167	0.50403
Atp6v1g1	-0.075146	0.43888
Atpaf1	-0.048036	0.8177
Atpaf2	0.04567	0.80706
Atraid	-0.044035	0.76248
Atxn10	0.1384	0.3912
Atxn2l	-0.049788	0.79411
Aup1	0.028586	0.86533
Aurkaip1	0.10939	0.33193
Avpi1	0.40928	0.06875
AW112010	0.26713	0.31448
Axl	-0.8088	0.00027159
B230118H07Rik	-0.066094	0.71849
B230219D22Rik	-0.079403	0.69569
B230312C02Rik	-2.6208	2.963e-13
B2m	0.48034	0.019539
B3galnt2	-0.35484	0.035361
B3gat3	-0.12819	0.34646
B4galt1	0.031472	0.89364
B4gat1	-0.2102	0.25887
Babam1	0.07129	0.61002
Bag1	0.13533	0.088077
Bag3	-0.021352	0.83553
Bag6	0.0765	0.56668
Banf1	0.070165	0.42806
Bap1	0.01491	0.93866
Bax	0.12485	0.57173
Bbip1	-0.052209	0.78856
BC003965	0.0039078	0.98555
BC004004	-0.0050037	0.977
BC005537	0.18896	0.25779
BC023105	0.19352	0.58213
BC031181	0.046499	0.71983
BC048679	0.65277	0.0063725
Bcam	0.013375	0.94111
Bcap31	0.28136	0.012675
Bcas2	0.13994	0.51173
Bcat2	0.15325	0.29427
Bccip	-0.058957	0.65016
Bckdha	0.23056	0.15155
Bckdhb	-0.03977	0.86631
Bckdk	0.054841	0.60243
Bcl6	-0.50475	0.021438
Bcl7b	-0.041528	0.83246
Bex1	0.56811	0.013035
Bgn	-0.093227	0.69008
Bhlhe40	-0.26223	0.38604
Bicd2	-0.13099	0.55829
Bin1	0.22117	0.00053409
Blcap	0.11149	0.5247
Bloc1s2	0.026033	0.89379
Bloc1s4	-0.13991	0.50739
Bmi1	0.025808	0.89449
Bmpr1a	0.014561	0.94234
Bnip2	0.0098773	0.94637
Bnip3	0.19801	0.058879
Bnip3l	-0.035263	0.81331
Bod1	-0.0072454	0.92866
Bola1	-0.069461	0.66546
Bola3	0.0072584	0.95325
Bop1	0.0041685	0.98361
Bpgm	-0.20684	0.15792
Brd2	-0.08745	0.68709
Brd7	0.1084	0.56399
Bri3	0.24015	0.29126
Brk1	0.10103	0.35329
Brms1	0.26721	0.18399
Bsg	-0.15965	0.034605
Bst2	0.15302	0.60366
Btbd1	0.43159	7.4342e-05
Btbd2	-0.045833	0.82246
Btf3	0.070192	0.40543
Btg2	0.084195	0.79874
Bud31	0.020028	0.90449
Bves	-0.21874	0.26687
Bzw1	0.1389	0.36445
Bzw2	0.088206	0.58967
C030006K11Rik	0.13268	0.42503
C1d	0.030997	0.88436
C1qa	-0.10672	0.69734
C1qb	0.015576	0.95446
C1qbp	0.26695	0.25801
C1qc	-0.28112	0.30498
C1qtnf12	-0.019442	0.92446
C1qtnf4	0.2756	0.23007
C1qtnf9	-0.0085877	0.96689
C1s1	-0.38547	0.053982
C2cd2	-0.3222	0.030927
C3	-0.008047	0.96898
Cab39	0.10569	0.44816
Cacna1s	-0.14787	0.50023
Cacna2d1	0.35779	0.1716
Cacnb1	0.11733	0.31316
Cacng1	0.43579	0.00013505
Cacng6	-0.32726	0.00092628
Cacng7	-0.6024	0.012349
Cacybp	-0.14682	0.27168
Calcoco1	0.078432	0.62598
Calm1	-0.41001	5.1128e-06
Calm2	-0.13365	0.11156
Calm3	-0.35682	0.015206
Calr	0.088909	0.38963
Calu	-0.13839	0.32839
Camk2a	-0.57441	0.0026115
Camk2b	0.42483	0.011536
Camk2g	-0.21441	0.12277
Camta2	-0.10079	0.63109
Cand2	-0.19632	0.23263
Canx	0.20565	0.17954
Cap1	-0.0098741	0.96439
Cap2	0.12581	0.2252
Capn1	-0.076001	0.5662
Capn2	0.054896	0.78989
Capn3	-0.3122	0.026977
Capn7	-0.072907	0.72507
Capns1	0.16475	0.043351
Capza2	-0.1635	0.14017
Capzb	-0.093886	0.25897
Car3	0.81157	0.0031197
Card19	-0.096233	0.744
Carnmt1	-0.054	0.75258
Casq1	-0.24535	0.61662
Casq2	0.41665	0.082396
Castor2	-0.058527	0.78852
Cat	0.40732	0.0015839
Cav1	0.15612	0.27082
Cav2	0.23871	0.22097
Cav3	-0.27772	0.017869
Cavin1	-0.022983	0.8087
Cavin2	0.14383	0.32907
Cavin3	-0.39941	0.081844
Cavin4	0.12672	0.20081
Cbfb	-0.25598	0.068762
Cbr1	0.15861	0.49069
Cbr2	-0.21367	0.43433
Cby1	-0.35756	0.093315
Ccdc107	0.012687	0.9437
Ccdc117	-0.18883	0.36853
Ccdc124	0.028465	0.80103
Ccdc43	-0.2092	0.18412
Ccdc47	0.049017	0.7672
Ccdc50	-0.24139	0.17709
Ccdc6	-0.51166	0.025783
Ccdc80	0.15864	0.5553
Ccdc85b	0.023641	0.85174
Ccdc85c	-0.24137	0.25637
Ccdc91	-0.060795	0.64469
Ccdc97	0.057815	0.7616
Ccl11	-0.2287	0.39063
Ccng1	-0.068476	0.6305
Ccni	0.24417	0.079085
Ccnk	-0.23286	0.10179
Ccnl2	0.068513	0.67518
Ccny	0.12162	0.44464
Ccs	-0.04072	0.83866
Ccser2	0.40361	0.087774
Cct2	0.11282	0.30757
Cct3	0.056316	0.74353
Cct4	0.089926	0.51058
Cct5	-0.059457	0.55207
Cct6a	0.0080684	0.94756
Cct7	0.15365	0.31399
Cct8	0.14417	0.19071
Cd151	0.035207	0.75577
Cd164	-0.013731	0.90774
Cd24a	-0.13162	0.28283
Cd300lg	0.34546	0.056419
Cd302	-0.052114	0.81536
Cd34	-0.83977	0.00045609
Cd36	0.48992	3.5657e-05
Cd55	0.18618	0.33106
Cd59a	0.27543	0.14727
Cd63	0.1542	0.22298
Cd63-ps	0.22783	0.17798
Cd74	0.18709	0.51648
Cd81	-0.19378	0.12438
Cd9	-0.36554	0.091405
Cd99l2	-0.07117	0.66004
Cdc123	0.10969	0.56145
Cdc16	-0.066006	0.73824
Cdc34	-0.045019	0.43456
Cdc37	0.045562	0.80797
Cdc42	-0.023797	0.77466
Cdc42ep2	-0.36259	0.038473
Cdc42ep3	-0.3374	0.063856
Cdc42se2	-0.096379	0.66413
Cdc5l	-0.0086197	0.96619
Cdh5	0.07556	0.62586
Cdip1	-0.0094907	0.96442
Cdipt	-0.024523	0.89209
Cdk11b	-0.040565	0.85267
Cdk16	0.054303	0.65618
Cdk2ap1	-0.013425	0.91408
Cdk2ap2	0.20904	0.26953
Cdkn1a	0.86672	0.00074587
Cdkn1c	-0.06086	0.78024
Cdkn2a	2.11625	0.0128889
Cdkn2aipnl	-0.11708	0.4933
Cdnf	-0.23449	0.23644
Cdo1	0.77706	0.024423
Cdpf1	0.030391	0.84512
Cdv3	0.049672	0.71783
Cebpa	0.80116	0.010888
Cebpb	0.25651	0.13646
Cebpd	-0.028166	0.92509
Cebpg	-0.10416	0.62378
Cebpzos	-0.16092	0.47791
Celf1	0.28092	0.2254
Cenpb	-0.0054824	0.96036
Cenpx	0.14559	0.37236
Cep85	-0.016667	0.92815
Cept1	-0.24541	0.24504
Cers2	0.05991	0.78482
Ces1d	0.066708	0.77368
Cetn2	-0.024855	0.89003
Cfd	0.25415	0.64482
Cfdp1	-0.015133	0.93307
Cfl1	0.093181	0.57116
Cfl2	0.14483	0.044305
Cgrrf1	-0.21689	0.28503
Chac1	-0.93523	0.078094
Chac2	-0.25114	0.21022
Chchd1	-0.040633	0.68082
Chchd10	0.10977	0.77937
Chchd2	0.27934	0.63116
Chchd3	0.045612	0.58001
Chd4	0.16649	0.38631
Chmp1a	0.056824	0.70629
Chmp2a	0.066858	0.51878
Chmp2b	0.062262	0.69449
Chmp3	0.066357	0.70243
Chmp4b	0.05692	0.54522
Chmp5	0.12363	0.44348
Chmp6	-0.037362	0.86173
Chp1	0.11605	0.35885
Chpt1	0.48259	0.0026785
Chrac1	-0.13079	0.38103
Chrnb1	0.68263	0.0001166
Chrne	-0.036586	0.86624
Chtop	-0.062514	0.60436
Ciao1	-0.014908	0.93324
Cib2	0.044277	0.89988
Cidec	0.80797	0.010332
Cilp	0.97574	2.1109e-05
Cipc	0.12541	0.52053
Cirbp	0.26379	0.20395
Cisd1	0.024005	0.72156
Cisd3	0.10662	0.3658
Cited2	0.15012	0.55815
Cited4	-0.73512	0.006989
Ckm	-0.15222	0.28571
Ckmt2	0.24503	0.2
Clcn1	-0.3141	0.039486
Cldn5	-0.41502	0.14061
Cldnd1	-0.23561	0.20248
Clec2d	-0.42011	0.35894
Clec3b	-1.2295	2.2324e-10
Clic4	0.28745	0.14141
Clic5	-0.13333	0.41633
Clip1	-0.11062	0.50697
Clip4	0.039785	0.84659
Clk1	0.19217	0.3777
Clpp	0.089265	0.51949
Clptm1	0.13942	0.47655
Clptm1l	0.10529	0.5716
Clpx	0.14867	0.30094
Clta	0.12485	0.32235
Cltb	-0.081786	0.58689
Cltc	0.12351	0.45648
Clu	-0.14405	0.38409
Cluh	0.098928	0.45634
Clybl	0.16373	0.26408
Cmbl	-0.23098	0.042027
Cmc1	-0.029887	0.8783
Cmss1	-0.49525	0.0057785
Cmya5	0.41823	0.29142
Cnbp	-0.018766	0.78161
Cndp2	0.026669	0.89133
Cnep1r1	-0.066661	0.738
Cnih1	-0.072595	0.50592
Cnksr1	0.26966	0.064632
Cnot11	-0.039316	0.85904
Cnot8	-0.10245	0.54072
Cnpy2	-0.036583	0.82812
Coa3	0.0092355	0.97688
Coa5	0.065485	0.64424
Coa6	-0.20272	0.16893
Cog4	-0.12918	0.5401
Cog6	0.1207	0.4257
Col1a1	-1.3434	5.248e-07
Col1a2	-1.5082	1.0691e-07
Col3a1	-1.4687	2.4432e-08
Col4a1	-0.27875	0.12629
Col4a2	-0.16425	0.34221
Col5a3	-1.0399	3.9659e-05
Col6a1	-1.1187	9.6783e-08
Col6a2	-1.1019	1.952e-05
Colgalt1	-0.072582	0.72742
Commd3	-0.11053	0.40477
Commd9	-0.19614	0.32851
Comt	0.24792	0.1413
Copa	0.030618	0.86155
Copb2	0.10567	0.58895
Cope	0.057351	0.67506
Cops2	0.034537	0.79826
Cops3	-0.0050851	0.97662
Cops4	-0.052431	0.73464
Cops5	-0.034064	0.77816
Cops6	0.11224	0.33711
Cops7a	-0.054666	0.63205
Cops8	-0.036236	0.81039
Cops9	0.0029744	0.98504
Copz1	0.015395	0.93732
Copz2	0.16662	0.3607
Coq10a	0.15241	0.68068
Coq2	0.0033302	0.97835
Coq5	0.13412	0.32489
Coq8a	0.48265	5.5993e-05
Coq9	-0.03797	0.63587
Coro1b	0.28083	0.17109
Coro6	0.084429	0.36433
Cox10	-0.090199	0.6328
Cox14	0.3306	0.56005
Cox19	0.15528	0.43679
Cox4i1	0.25778	0.54982
Cox5a	0.043748	0.65093
Cox5b	0.11824	0.35892
Cox6a1	0.9099	0.016817
Cox6a2	-0.16205	0.74301
Cox6b1	0.10086	0.42267
Cox6c	0.10782	0.45472
Cox7a1	-0.018438	0.92184
Cox7a2	0.076799	0.53656
Cox7a2l	-0.0061013	0.93388
Cox7b	0.10012	0.48866
Cox7c	0.063457	0.66299
Cox8a	0.52104	0.002508
Cox8b	-0.25261	0.60056
Cpe	0.29497	0.39774
Cpeb1	-0.82914	1.9374e-05
Cpeb4	-0.33549	0.082318
Cpne2	1.3808	3.2346e-06
Cpped1	-0.12946	0.5836
Cpt2	0.14072	0.26155
Crat	0.098257	0.24083
Crcp	-0.16601	0.41188
Creb3	-0.079909	0.6541
Creg1	-0.19059	0.11683
Creld1	0.057672	0.76262
Crip1	-0.22582	0.29565
Crip2	-0.0025037	0.98867
Cript	-0.038667	0.78961
Crk	0.18064	0.37905
Crls1	0.19518	0.33314
Cryab	0.47479	0.0088441
Cs	0.14543	0.072739
Csde1	0.060347	0.58751
Cse1l	0.040703	0.82034
Csnk1a1	0.017755	0.90988
Csnk1d	-0.024345	0.8923
Csnk1g2	-0.034588	0.80488
Csnk2a1	0.33734	0.10717
Csnk2b	-0.018306	0.87308
Csrp1	-0.05689	0.73353
Csrp3	0.23857	0.49645
Cst3	-0.11414	0.20429
Cstb	0.43938	0.019022
Ctbp1	0.062263	0.56482
Ctdnep1	-0.060549	0.51137
Ctdsp1	0.015303	0.89519
Ctdsp2	-0.061172	0.64837
Ctnna1	0.37739	0.011239
Ctnnb1	-0.00022491	0.99855
Ctsa	-0.1042	0.52245
Ctsb	0.17842	0.055259
Ctsd	-0.05271	0.41945
Ctsf	-0.51111	0.08857
Ctsl	0.25515	0.10369
Ctsz	0.20751	0.15987
Ctxn3	1.0798	8.5691e-06
Cuedc1	-0.49379	0.00062127
Cuedc2	0.21406	0.32051
Cul1	0.022219	0.88193
Cul2	0.013356	0.94119
Cul3	-0.15313	0.18689
Cul4a	0.16507	0.35131
Cul5	-0.041004	0.83564
Cuta	-0.027405	0.76821
Cutc	-0.054222	0.76416
Cwc15	-0.023073	0.83215
Cxcl12	0.033435	0.85832
Cxcl14	-0.47062	0.049426
Cxxc1	-0.11249	0.59025
Cxxc5	-0.37619	0.033011
Cyb5a	0.11409	0.53607
Cyb5b	0.038348	0.7889
Cyb5r1	-0.05445	0.74669
Cyb5r3	0.16192	0.38087
Cyba	0.020129	0.93594
Cyc1	0.092099	0.28992
Cycs	0.047879	0.6702
Cygb	0.051573	0.80189
Cyhr1	-0.097142	0.58409
Cyp27a1	-0.33285	0.062555
Cyp2e1	1.0546	0.0027125
Cystm1	-0.10674	0.28012
Cyth1	-0.018994	0.92334
D8Ertd738e	0.1614	0.11929
Dab2ip	-0.54986	0.013687
Dad1	0.076631	0.70438
Dag1	-0.33156	0.01078
Dapk3	0.17565	0.34295
Dars	0.31416	0.11517
Dazap1	0.13937	0.47513
Dazap2	0.13182	0.28035
Dbi	0.43964	0.017373
Dbp	0.86467	0.021775
Dbt	0.058686	0.76813
Dcaf11	-0.002989	0.98411
Dcaf12	0.055485	0.76686
Dcaf6	0.085162	0.57219
Dcaf8	0.017484	0.91534
Dcn	-0.84565	2.8418e-06
Dctn1	0.017417	0.91097
Dctn2	0.11169	0.4498
Dctn3	0.22073	0.36006
Dctn6	0.0031329	0.98858
Dctpp1	0.0033997	0.9822
Dcun1d2	-0.27204	0.079167
Dcun1d5	0.0099015	0.94703
Dda1	0.093827	0.59158
Ddah2	-0.88162	0.00093759
Ddb1	0.14125	0.21577
Ddit4	-0.065796	0.87684
Ddit4l	-0.35593	0.018006
Ddost	0.043889	0.75674
Ddrgk1	-0.15071	0.17164
Ddx1	0.077974	0.60193
Ddx17	-0.12031	0.37747
Ddx21	0.085271	0.69599
Ddx23	0.044702	0.81229
Ddx39b	0.062463	0.6606
Ddx3x	-0.27027	0.10988
Ddx5	-0.074452	0.34913
Ddx6	0.045376	0.79505
Decr1	0.30061	0.026228
Degs1	0.0040576	0.98491
Dele1	0.018866	0.87296
Dennd4b	-0.27538	0.082661
Depp1	0.60826	0.14964
Derl1	0.28039	0.015804
Des	0.25406	1.5033e-05
Dexi	-0.081942	0.66768
Dffa	0.010684	0.94604
Dgat2	0.61163	0.041439
Dgcr6	-0.087091	0.63988
Dgkz	-0.15206	0.37078
Dhps	0.1829	0.37692
Dhrs1	-0.023991	0.91113
Dhrs11	0.19631	0.22957
Dhrs3	0.18187	0.31929
Dhrs4	0.416	0.042275
Dhrs7b	0.071908	0.73858
Dhrs7c	-0.18681	0.15059
Dhx32	-0.19832	0.33019
Diaph1	0.31514	0.16247
Dkk3	-0.23594	0.58216
Dlat	0.15221	0.1971
Dld	0.2114	0.046572
Dlst	0.24326	0.068384
Dmac1	0.0042153	0.96807
Dmac2	0.070204	0.7183
Dmpk	0.039908	0.90322
Dmwd	0.047567	0.74468
Dnaja2	0.040997	0.63988
Dnaja3	0.12483	0.34193
Dnaja4	0.014985	0.94841
Dnajb11	0.10483	0.59036
Dnajb12	-0.14898	0.38481
Dnajb2	-0.047351	0.75114
Dnajb5	-0.25955	0.028085
Dnajb6	0.18143	0.33673
Dnajb9	0.14567	0.37514
Dnajc15	0.01644	0.93762
Dnajc19	-0.079194	0.69201
Dnajc21	-0.12285	0.50161
Dnajc27	-0.16665	0.37004
Dnajc3	-0.17078	0.42191
Dnajc4	-0.15113	0.4786
Dnajc7	0.14713	0.40269
Dnajc8	0.041704	0.79521
Dnase1l1	-0.3193	0.0033613
Dnlz	-0.013634	0.93742
Dnm1l	0.013402	0.94147
Dnm2	0.0835	0.69172
Dnpep	0.032185	0.88211
Dolk	-0.025953	0.888
Dpep1	-0.63566	0.004906
Dpf2	-0.054116	0.80519
Dph3	-0.24024	0.18206
Dpm3	-0.06667	0.76235
Dpt	-0.75099	0.00013313
Dpy30	-0.079851	0.63973
Dram2	-0.019984	0.90331
Drap1	-0.1987	0.0036897
Drg1	0.10752	0.58408
Drg2	-0.094515	0.66322
Dstn	-0.15849	0.32498
Dtnbp1	0.17134	0.3803
Dtx3	-0.62586	0.026343
Dupd1	0.5884	0.036269
Dus3l	0.10064	0.65662
Dusp1	0.060586	0.78243
Dusp10	-0.74621	0.00074094
Dusp13	-0.078003	0.43341
Dusp23	-0.17302	0.20536
Dusp26	-0.39477	0.25882
Dusp27	0.020956	0.90551
Dusp28	0.089884	0.53999
Dusp3	-0.047697	0.76191
Dusp8	-0.54062	0.024914
Dvl1	0.136	0.24391
Dym	-0.041976	0.71443
Dync1h1	0.15329	0.47843
Dync1li1	0.0043842	0.98207
Dync1li2	0.33257	0.13339
Dynll1	0.14906	0.50579
Dynll2	-0.18592	0.10705
Dynlrb1	0.066671	0.49832
Dynlt1-ps1	-0.07549	0.61128
Dynlt3	-0.048647	0.74678
Dyrk1a	0.045094	0.83795
Dyrk1b	0.11867	0.43566
Dyrk2	-0.59151	0.007581
E2f4	-0.11135	0.53834
E2f6	-0.28393	0.044013
Ece1	0.11146	0.52541
Ech1	0.4022	0.00057675
Echs1	0.264	0.12156
Eci1	0.090308	0.79704
Ecm1	-0.64558	0.0047574
Ecpas	-0.11675	0.45518
Ecsit	-0.060217	0.63523
Edf1	0.13067	0.13868
Eef1a1	0.32682	0.056859
Eef1a2	-0.15892	0.058214
Eef1akmt1	-0.095479	0.50986
Eef1b2	0.24642	0.025531
Eef1d	0.086344	0.59111
Eef1g	0.038367	0.55951
Eef2	0.169	0.019452
Eef2k	-0.054564	0.80839
Eepd1	-0.21414	0.16394
Egfl7	0.022756	0.91632
Egln1	0.02461	0.80773
Egln2	-0.10659	0.36684
Egln3	1.3438	6.3052e-05
Egr1	-0.49867	0.36951
Ehbp1l1	0.049608	0.65462
Ehd1	0.034568	0.85325
Ehd2	-0.025518	0.87336
Ehd4	0.30745	0.11431
Ei24	-0.069254	0.67668
Eif1	-0.21799	0.59206
Eif1ad	0.016689	0.93616
Eif1ax	-0.0095706	0.94901
Eif1b	0.18144	0.16011
Eif2b1	0.072444	0.67234
Eif2b2	-0.1032	0.48657
Eif2b4	0.030309	0.83999
Eif2b5	0.06317	0.64543
Eif2s1	-0.12956	0.55999
Eif2s2	-0.17659	0.22493
Eif2s3x	0.012422	0.95323
Eif3a	0.21359	0.16212
Eif3b	0.14432	0.21493
Eif3c	0.22519	0.039676
Eif3e	0.065842	0.66976
Eif3f	0.0065779	0.94384
Eif3g	0.13681	0.30628
Eif3h	0.0087426	0.91227
Eif3i	0.10356	0.64593
Eif3j1	0.068027	0.66845
Eif3k	0.088578	0.50756
Eif3l	0.13532	0.39243
Eif3m	0.10371	0.41981
Eif4a-ps4	0.2941	0.13198
Eif4a1	0.30859	0.024591
Eif4a2	0.069747	0.43967
Eif4a3	0.049476	0.77909
Eif4b	0.19933	0.1074
Eif4e	-0.14326	0.40479
Eif4e3	0.04616	0.80808
Eif4ebp1	0.47229	0.0021468
Eif4ebp2	-0.048444	0.74808
Eif4g1	-0.002419	0.98627
Eif4g2	0.055345	0.57209
Eif4g3	0.12093	0.50302
Eif4h	-0.080551	0.56507
Eif5	0.0035292	0.97946
Eif5a	0.0882	0.13146
Eif6	0.041672	0.81496
Eloa	0.065249	0.75636
Elob	-0.00060241	0.99863
Eloc	0.088193	0.69621
Elof1	-0.069243	0.66721
Elp3	-0.24839	0.24739
Elp5	-0.028934	0.88037
Emc10	-0.10392	0.48373
Emc2	0.25743	0.19529
Emc3	-0.0021469	0.98833
Emc4	-0.053242	0.60979
Emc6	0.021891	0.82122
Emd	0.047007	0.80568
Emg1	-0.14737	0.42838
Eml1	-0.26804	0.2292
Emp3	-0.47383	0.058966
Endog	-0.011357	0.92662
Eng	0.11957	0.50091
Enho	0.18948	0.27392
Eno1	0.46531	0.012118
Eno3	-0.18418	0.11809
Enpp4	0.085036	0.70803
Ensa	0.040793	0.7445
Epas1	0.21531	0.080922
Epb41l4aos	0.22788	0.26968
Epdr1	-0.338	0.00066606
Ephx1	-0.22394	0.29558
Ephx2	0.47748	0.0064891
Epm2a	-0.05651	0.70516
Epn1	-0.064664	0.49927
Eprs	0.25181	0.20655
Eps15	-0.060543	0.75431
Eral1	-0.0071783	0.97041
Ergic3	0.047052	0.83016
Erh	-0.038641	0.86036
Eri3	-0.20951	0.11106
Erp44	-0.19242	0.37392
Errfi1	-0.13302	0.47324
Esam	0.1581	0.41317
Esd	0.12399	0.47537
Esrra	0.025256	0.80921
Etf1	0.087237	0.48881
Etfa	0.21636	0.017443
Etfb	0.32024	0.065606
Etfdh	0.22043	0.21223
Etfrf1	0.093114	0.59613
Ethe1	-0.083788	0.64499
Ets2	0.16701	0.39673
Ewsr1	-0.0046976	0.98357
Exoc6	-0.0080594	0.95911
Exoc7	-0.72934	6.899e-06
Exosc3	-0.18839	0.40065
Exosc4	0.11949	0.60688
Extl1	0.12705	0.56491
Extl3	-0.076175	0.72398
Fabp1	-0.46254	0.49011
Fabp3	0.30327	0.12509
Fabp4	0.79701	0.00084469
Faf1	0.029064	0.86519
Fahd1	0.0036312	0.97737
Fahd2a	0.19483	0.31987
Fam104a	0.058889	0.73793
Fam114a2	-0.025802	0.87126
Fam120a	0.0039099	0.97815
Fam122a	-0.44559	0.010852
Fam131a	-0.039409	0.86105
Fam160a1	0.027901	0.89421
Fam160b2	0.043208	0.83854
Fam162a	-0.044863	0.69271
Fam173a	0.0098493	0.93027
Fam174a	-0.17002	0.32282
Fam189a2	-0.22459	0.21601
Fam210a	0.34468	0.14362
Fam220a	-0.19238	0.24333
Fam234a	-0.039909	0.85284
Fam76a	0.01778	0.9346
Fam8a1	0.11492	0.55371
Fam98a	-0.078364	0.69306
Farsb	-0.0093418	0.95075
Fasn	1.0434	0.053118
Fastk	-0.024596	0.81673
Fau	0.20847	0.06911
Fbln2	-0.52148	0.014866
Fbp2	-0.097438	0.77389
Fbxl3	0.070433	0.68072
Fbxo3	-0.081121	0.65117
Fbxo31	-0.34318	0.01051
Fbxo32	-0.12048	0.49563
Fbxo40	-0.29433	0.0053244
Fbxo6	-0.14464	0.50439
Fbxo9	-0.096744	0.77521
Fbxw11	0.013998	0.94225
Fbxw5	-0.15432	0.26071
Fcf1	0.084134	0.67184
Fcgrt	-0.11203	0.41689
Fdft1	0.15313	0.33883
Fdx1	-0.044808	0.82654
Fech	0.097629	0.41197
Fem1a	-0.069013	0.56068
Fermt2	-0.23712	0.051976
Fez2	-0.17876	0.10622
Fgfr1	-0.064071	0.76543
Fgfr1op2	-0.057546	0.74007
Fgfrl1	0.41288	0.048535
Fh1	0.09353	0.31667
Fhl1	0.5133	0.23455
Fhl3	-0.41643	0.024983
Fhod1	-0.031143	0.87478
Fhod3	-0.22609	0.32918
Filip1	0.18873	0.42245
Fis1	0.06124	0.5298
Fitm1	-0.034504	0.64984
Fitm2	0.018053	0.87748
Fkbp1a	-0.041116	0.72181
Fkbp2	0.22704	0.25585
Fkbp3	-0.0197	0.92032
Fkbp4	-0.2087	0.032597
Fkbp8	-0.068048	0.60036
Fkbp9	-0.24508	0.079623
Fkrp	-0.061144	0.75456
Flad1	-0.036959	0.86217
Flcn	0.08245	0.60084
Flii	0.15447	0.31763
Flna	-0.17497	0.409
Flnc	0.23783	0.038425
Flot1	0.04945	0.74127
Flot2	-0.037635	0.79497
Fmc1	-0.20101	0.5293
Fmod	-1.7011	1.9073e-09
Fndc5	-0.069236	0.66263
Fnta	-0.049371	0.71516
Fopnl	-0.090299	0.64934
Fos	0.29888	0.49449
Foxk2	-0.13671	0.53304
Foxo4	-0.049004	0.79456
Fsd2	-0.31505	0.088794
Fstl1	-0.99662	5.2004e-06
Fth1	-0.093481	0.18712
Ftl1	0.30489	0.081563
Fundc1	-0.24575	0.20836
Fundc2	0.027288	0.79311
Fxn	-0.15665	0.46157
Fxr1	0.29556	0.29258
Fxr2	0.077615	0.53682
Fxyd1	0.0056089	0.95041
Fxyd6	-0.19037	0.35389
Fyco1	0.034384	0.84888
Fyttd1	-0.15609	0.38913
Fzd4	0.3541	0.075438
Fzd7	-0.068258	0.70816
Fzd9	-0.21084	0.30549
G0s2	0.093727	0.75248
G3bp1	0.035199	0.81378
G6pc3	-0.071475	0.62885
Gaa	0.010665	0.92763
Gabarap	0.13614	0.16054
Gabarapl1	0.0532	0.83555
Gabarapl2	0.13156	0.57315
Gadd45a	1.3937	3.7143e-07
Gadd45b	-0.248	0.30408
Gadd45g	-0.29772	0.21016
Gadd45gip1	0.067994	0.74361
Galnt1	-0.18085	0.33344
Gamt	-0.30711	0.14622
Ganab	0.0039585	0.98552
Gapdh	-0.28326	0.33648
Gars	0.12562	0.37602
Gas1	-0.60584	0.010518
Gas6	0.13061	0.19806
Gatad1	-0.022493	0.89701
Gatc	-0.11634	0.44534
Gbe1	0.76022	6.5542e-05
Gcdh	-0.14469	0.52049
Gcsh	0.10325	0.67874
Gde1	-0.019472	0.86886
Gdi1	0.056833	0.76435
Gdi2	0.29254	0.15518
Gemin7	-0.12169	0.35955
Get4	0.15861	0.32026
Gfer	-0.17017	0.29214
Gfm1	0.060084	0.67543
Gga1	0.020753	0.90191
Ghitm	0.22455	0.016655
Ghr	-0.23509	0.30903
Gid4	-0.56368	0.0010787
Gid8	0.06483	0.74873
Ginm1	0.45915	0.034365
Gipc1	0.070686	0.73844
Git1	-0.083088	0.68615
Glo1	-0.11823	0.22474
Glrx3	0.091172	0.50741
Glrx5	0.085617	0.70536
Glud1	0.016632	0.89369
Glul	0.63482	0.0019675
Gm10039	0.11415	0.35373
Gm10053	0.15548	0.55075
Gm10076	-0.84874	0.04942
Gm10123	-0.034851	0.90348
Gm10132	0.011542	0.94471
Gm10177	-0.12959	0.29669
Gm10221	0.08621	0.54812
Gm10222	0.45552	0.071344
Gm10241	-0.59842	0.019731
Gm10250	0.12983	0.28943
Gm10275	0.19405	0.08936
Gm10297	0.079663	0.70062
Gm10443	0.28704	0.14491
Gm10736	0.054111	0.90633
Gm10925	0.3077	0.49835
Gm11716	-0.19434	0.35564
Gm11808	0.19205	0.65933
Gm12070	0.10164	0.495
Gm12191	-0.1758	0.52123
Gm12251	0.12866	0.43412
Gm12338	0.092252	0.55848
Gm12411	0.11139	0.7781
Gm12693	-0.17715	0.36696
Gm12751	-0.033083	0.83926
Gm13192	0.2507	0.23922
Gm13394	0.074645	0.69539
Gm13736	0.1432	0.31856
Gm13835	-0.20831	0.5079
Gm13841	0.19131	0.13833
Gm14117	-0.0023207	0.99041
Gm14303	0.078879	0.67797
Gm14494	0.14285	0.55452
Gm14539	0.058629	0.71516
Gm15179	-0.23429	0.15638
Gm15417	-0.25152	0.19041
Gm15427	0.2433	0.02877
Gm15500	0.050673	0.72964
Gm15501	0.12871	0.4745
Gm15772	-0.0079542	0.95651
Gm16089	0.16471	0.38081
Gm16124	-0.022502	0.91779
Gm16418	0.14562	0.33288
Gm18588	-0.16013	0.49444
Gm1943	0.14973	0.49362
Gm2000	0.23019	0.10499
Gm20300	0.027744	0.89277
Gm26740	-0.23519	0.21229
Gm29773	-0.6458	0.0035718
Gm38560	-0.70655	3.9067e-05
Gm39469	-0.29805	0.20517
Gm4204	0.22191	0.20885
Gm4294	0.29999	0.18768
Gm4332	0.32819	0.018078
Gm4366	0.088593	0.65969
Gm4459	0.15944	0.23507
Gm45855	0.028717	0.86609
Gm5518	0.17173	0.21786
Gm5527	0.23669	0.19023
Gm5559	0.080228	0.50503
Gm5617	0.20308	0.32111
Gm5854	0.23847	0.1262
Gm5884	0.10145	0.61905
Gm6055	0.16832	0.37936
Gm6136	0.20588	0.034047
Gm6560	-0.05737	0.7597
Gm6563	-0.041641	0.77825
Gm6665	0.20579	0.35058
Gm6793	0.22141	0.29151
Gm6863	0.12821	0.44977
Gm7336	-0.23247	0.17162
Gm7367	0.049374	0.80394
Gm7536	0.063034	0.68802
Gm7607	-0.87513	0.00010622
Gm7846	0.038007	0.86059
Gm7964	0.32352	0.13883
Gm8116	-0.18544	0.36575
Gm8121	-0.2112	0.17478
Gm8424	-0.22384	0.44132
Gm8430	0.07544	0.61037
Gm8566	-0.075404	0.70663
Gm9001	-0.156	0.37384
Gm9385	0.34717	0.11147
Gm9493	0.19407	0.21033
Gm9616	0.17859	0.28415
Gm9794	0.26159	0.0085933
Gm9821	-0.31302	0.15365
Gm9824	-0.18176	0.63616
Gm9843	0.28713	0.17251
Gm9892	0.011972	0.95637
Gmppa	-0.051564	0.77286
Gmpr	-0.16216	0.084135
Gna11	0.014993	0.93801
Gnai2	-0.034086	0.81282
Gnb1	-0.022213	0.92109
Gnb2	0.076062	0.57315
Gng11	-0.22909	0.25517
Gng5	-0.061398	0.60673
Gnpat	0.19329	0.066639
Golga2	0.048804	0.80371
Golga4	0.41179	0.17255
Golph3	-0.17611	0.25567
Gorasp2	-0.027321	0.85281
Gosr2	0.053935	0.73452
Got1	0.1988	0.08836
Got2	0.22922	0.019155
Gpaa1	-0.087604	0.63813
Gpam	-0.18574	0.52925
Gpbp1	0.16166	0.44161
Gpc1	0.12307	0.43677
Gpc4	0.19521	0.35269
Gpcpd1	-0.29913	0.031081
Gpd1	-0.030254	0.84833
Gpd2	-0.39438	0.024582
Gphn	-0.077671	0.69699
Gpi1	0.074757	0.40853
Gpihbp1	-0.13831	0.6077
Gpr108	-0.11299	0.61571
Gpr157	0.12333	0.62059
Gpr180	-0.26612	0.098073
Gprc5c	-0.07613	0.78693
Gps1	-0.07555	0.63112
Gps2	-0.05645	0.69858
Gpt	0.37261	0.064143
Gpt2	-0.7399	0.012609
Gpx1	-0.015536	0.96129
Gpx3	-0.18504	0.14867
Gpx4	0.15251	0.10431
Gpx4-ps2	0.064063	0.52774
Gramd1a	0.31614	0.12553
Grb2	-0.045613	0.75572
Grhpr	-0.1043	0.48422
Grina	0.1697	0.088813
Grk2	0.013061	0.94057
Grn	0.0165	0.93696
Grpel1	0.023471	0.87575
Grsf1	0.10606	0.34643
Gsk3a	-0.10014	0.53816
Gsn	-0.6358	0.0009393
Gsr	0.17536	0.3907
Gsta4	0.16042	0.41368
Gstk1	0.10864	0.40908
Gstm1	-0.075421	0.3652
Gstm2	0.20035	0.23504
Gstm5	-0.13904	0.19964
Gsto1	0.11358	0.5041
Gstp-ps	0.044323	0.70171
Gstp1	-0.084306	0.27576
Gstp2	-0.25146	0.26215
Gstz1	0.36623	0.074905
Gtf2f1	0.091837	0.61382
Gtf2h5	0.10687	0.60752
Gtf2i	-0.12273	0.51522
Gtpbp2	-0.14256	0.49936
Guk1	-0.047663	0.75939
Gyg	-0.043416	0.53476
Gypc	-0.13084	0.52493
Gys1	0.22098	0.027735
H19	0.27644	0.41106
H1f0	-0.10308	0.29357
H2-Aa	0.42896	0.1448
H2-Ab1	0.31888	0.25895
H2-D1	0.58716	0.0012888
H2-Eb1	0.4868	0.097303
H2-K1	0.63736	0.00048989
H3f3a	-0.056615	0.68367
H3f3b	0.24396	0.08789
H6pd	0.036457	0.85907
Hacd1	-0.13839	0.59433
Hadh	0.17552	0.14928
Hadha	0.34704	0.0056675
Hadhb	0.34588	0.0038239
Hagh	0.13735	0.31685
Hars	0.092085	0.61337
Haus1	0.092312	0.65902
Hax1	-0.2247	0.2713
Hba-a1	-0.02985	0.94777
Hba-a2	0.24676	0.56803
Hbb-bs	-0.46222	0.45171
Hbb-bt	-0.022436	0.95398
Hcfc1r1	0.28246	0.37249
Hdac2	-0.0080535	0.96755
Hdac3	-0.13202	0.46583
Hdgf	0.033378	0.66115
Hdlbp	0.038321	0.79657
Heatr3	-0.16495	0.4307
Herpud1	-0.14405	0.13483
Herpud2	-0.077901	0.71778
Hes1	-0.10853	0.74218
Hexa	-0.011857	0.92555
Hexim1	0.099518	0.59993
Hhatl	-0.085929	0.43447
Hibadh	0.25943	0.15746
Hif1an	0.22685	0.47758
Higd1a	0.056456	0.69942
Higd2a	-0.015734	0.85049
Hikeshi	-0.30527	0.17012
Hint1	0.040402	0.63909
Hint2	0.10921	0.56169
Hipk3	0.034327	0.84559
Hk2	0.30348	0.010129
Hmga1	0.0040675	0.98138
Hmgb1	0.11339	0.55992
Hmgb1-ps8	-0.17444	0.51726
Hmgcl	0.21873	0.19293
Hmgn1	-0.072053	0.73208
Hmox2	0.062736	0.75257
Hnrnpa0	0.11304	0.38479
Hnrnpa1	-0.020739	0.93575
Hnrnpa2b1	0.20127	0.035846
Hnrnpab	0.0087601	0.94354
Hnrnpc	0.070252	0.64514
Hnrnpdl	0.063985	0.64861
Hnrnpf	0.056577	0.76446
Hnrnph1	-0.0075847	0.95707
Hnrnph2	0.078822	0.70154
Hnrnpk	0.13158	0.34451
Hnrnpl	0.13849	0.40415
Hnrnpm	-0.070869	0.63388
Hnrnpu	0.24599	0.15447
Hnrnpul2	0.33129	0.10684
Hoxc10	-0.16351	0.1883
Hp	0.29806	0.40317
Hp1bp3	0.0039648	0.98424
Hprt	0.077007	0.75322
Hras	-0.082619	0.5763
Hrc	-0.061667	0.52594
Hsbp1	0.035089	0.70575
Hsd17b10	0.1436	0.21717
Hsd17b4	0.18626	0.2455
Hsdl2	0.38398	0.01521
Hsp90aa1	0.072029	0.66359
Hsp90ab1	0.10422	0.13786
Hsp90b1	-0.47136	0.34185
Hspa4	0.1383	0.37035
Hspa5	0.093194	0.41131
Hspa8	0.0016222	0.98354
Hspa9	0.24019	0.0063164
Hspb1	0.11091	0.44926
Hspb2	-0.11821	0.24802
Hspb3	-0.053831	0.67404
Hspb6	0.17189	0.13932
Hspb7	0.78551	3.8871e-05
Hspb8	0.40261	0.033715
Hspbp1	-0.028656	0.86416
Hspd1	0.21001	0.030839
Hspe1	-0.019356	0.89372
Hspg2	-0.48265	0.0093804
Hsph1	-0.25323	0.18803
Htatsf1	0.020092	0.89761
Htra1	-0.55285	0.0040833
Htra3	-0.46617	0.02422
Iars	0.02163	0.90868
Ibtk	-0.15792	0.48333
Id1	0.61801	0.0017247
Id3	0.74	0.00074432
Ide	0.38619	0.095586
Idh1	0.23409	0.24549
Idh2	0.10258	0.77584
Idh3a	0.026265	0.75028
Idh3b	0.14144	0.093702
Idh3g	0.12112	0.14903
Ier2	-0.38668	0.23655
Ier3ip1	-0.058202	0.7761
Ifi27	0.47783	0.0092912
Ifi27l2a	0.70707	0.23124
Ifitm2	-0.20723	0.2669
Ifitm3	0.44576	0.038039
Ifngr1	-0.043885	0.81331
Ifngr2	-0.29476	0.088463
Ifrd2	-0.10117	0.50242
Ift20	-0.31778	0.13591
Igfbp4	-0.1969	0.27383
Igfbp5	-0.26691	0.17741
Igfbp6	-1.3109	2.0223e-09
Igfbp7	0.1246	0.4514
Igfn1	0.91372	0.023945
Ighm	1.6984	0.002128
Ik	0.036699	0.88604
Il11ra1	-0.12185	0.52078
Il6st	0.16896	0.44492
Immp1l	-0.23401	0.037107
Immt	0.061348	0.68337
Imp3	0.0039352	0.9699
Impact	0.058084	0.78812
Impad1	0.089809	0.70033
Impdh2	0.091416	0.63377
Inafm1	0.20754	0.30703
Inmt	-0.31004	0.28891
Ino80b	-0.094136	0.66569
Ino80c	0.05841	0.76081
Inpp5a	0.003717	0.98238
Inppl1	0.0042656	0.97928
Insig1	0.42857	0.12622
Insig2	0.034636	0.83245
Ip6k3	0.31457	0.073326
Ipo13	0.1711	0.16986
Ipo5	0.12885	0.34295
Ipo7	0.12766	0.56011
Irak1	0.094813	0.65039
Irf2bp1	-0.084354	0.68181
Irf2bp2	-0.46129	0.046971
Irf2bpl	-0.38328	0.046471
Irs2	0.081432	0.78706
Isca1	-0.0031671	0.98325
Isca2	0.10705	0.53781
Iscu	0.17034	0.09562
Islr	-0.95823	2.9344e-05
Isoc1	-0.060174	0.75898
Isoc2a	0.029185	0.86726
Itga7	0.091917	0.65748
Itgb1	0.50969	0.25911
Itgb1bp2	0.089591	0.42686
Itgb5	-0.071842	0.6166
Itm2a	-0.72646	1.8117e-06
Itm2b	0.018555	0.86399
Itm2c	-0.43557	0.012625
Itpa	-0.076267	0.67887
Ivd	0.23429	0.05567
Ivns1abp	0.12199	0.35553
Jak1	-0.18032	0.26676
Josd2	-0.20824	0.22923
Jph1	-0.17173	0.32272
Jph2	-0.36573	0.044265
Jpt1	0.31639	0.040479
Jsrp1	-0.042615	0.44576
Jtb	-0.075646	0.44561
Jun	0.24309	0.057822
Junb	0.42103	0.19938
Jund	-0.034019	0.83207
Jup	0.1101	0.49129
Kansl2	-0.042036	0.8122
Kars	0.22529	0.10633
Kat2b	0.21789	0.1909
Kat8	-0.20513	0.3586
Kcmf1	-0.17071	0.14668
Kcna7	-0.12796	0.47818
Kcnc1	-0.10728	0.62276
Kcnc4	0.29017	0.095276
Kcng4	-0.89179	0.00062332
Kcnj11	-0.32119	0.024676
Kcnj12	-0.4668	0.016424
Kcnj2	-0.09796	0.67231
Kctd15	-0.11804	0.48096
Kctd9	-0.2111	0.29674
Kdelr1	-0.011869	0.93053
Kdelr2	-0.16965	0.34017
Keap1	-0.015824	0.9317
Khk	0.15753	0.44951
Kif13a	0.16545	0.45597
Kif1b	0.26502	0.27621
Kif1c	0.027501	0.87051
Kif5b	0.6093	0.0043919
Kiz	0.038495	0.84525
Klc1	0.028743	0.86413
Klc2	-0.090549	0.57084
Klf10	-0.14371	0.61641
Klf15	0.21106	0.20811
Klf2	-0.096577	0.6282
Klf4	0.036212	0.89704
Klf6	0.22504	0.27754
Klf9	0.17569	0.38737
Klhdc2	-0.052822	0.71082
Klhdc3	-0.092797	0.46183
Klhl21	-0.20386	0.13996
Klhl24	0.14039	0.39025
Klhl30	-0.19462	0.087081
Klhl31	-0.52847	4.1902e-05
Klhl33	-0.27936	0.27951
Klhl38	-0.1203	0.5974
Klhl40	0.026434	0.79039
Klhl41	0.22671	0.0053537
Klhl7	-0.018465	0.92354
Klhl8	-0.35388	0.088875
Klhl9	-0.019485	0.90427
Kmt5a	-0.7874	0.00059343
Kpna1	-0.15965	0.27221
Kpna3	-0.052142	0.64433
Kpna4	-0.18324	0.26331
Kpna6	-0.036113	0.84652
Kpnb1	0.29139	0.15985
Krcc1	0.03235	0.85713
Krtcap2	0.0036237	0.98133
Ksr1	-0.40514	0.0013751
Kti12	-0.061595	0.769
Ktn1	0.17058	0.4389
Kxd1	0.11774	0.45168
Ky	-0.23988	0.17226
L2hgdh	0.029132	0.86876
Lactb	-0.021215	0.91763
Lage3	-0.03193	0.87426
Lamb2	-0.1112	0.40547
Lamc1	-0.52251	0.018651
Lamp1	-0.02366	0.6866
Lamp2	0.13342	0.50433
Lamtor1	0.077713	0.53102
Lamtor2	-0.023492	0.84614
Lamtor4	-0.02771	0.84286
Lamtor5	0.048132	0.66781
Lap3	0.06494	0.7069
Laptm4a	-0.0053438	0.93136
Laptm4b	-0.1713	0.23185
Larp1	-0.12177	0.44662
Larp4b	-0.010312	0.9618
Lars	0.088248	0.66321
Lars2	0.39628	0.30165
Lbx1	-0.27532	0.097688
Ldb3	0.058912	0.32434
Ldha	-0.15785	0.11074
Ldhb	0.29593	0.16684
Ldhd	0.017517	0.93484
Lemd2	-0.021177	0.90036
Leng8	-0.17254	0.31392
Lgals1	-0.068429	0.54468
Lgals3bp	0.2253	0.29929
Lgalsl	-0.43303	0.0069991
Lgmn	0.37353	0.039554
Limch1	0.069709	0.74652
Limd1	-0.12284	0.51113
Lims1	0.26749	0.20595
Lims2	-0.13916	0.50662
Lipe	0.86265	0.002022
Lman2	0.038046	0.84614
Lmcd1	0.56649	0.0014047
Lmna	0.3003	0.057878
Lmod2	0.9336	0.0036602
Lmod3	-0.25787	0.3566
Lonp1	0.11789	0.41394
Lonp2	0.13175	0.45605
Loxl1	-0.65343	0.010557
Lpin1	-0.21096	0.13744
Lpl	0.46675	0.0034291
Lrg1	0.29071	0.15436
Lrig1	-0.21427	0.25908
Lrp10	-0.080773	0.70997
Lrpap1	-0.099423	0.61636
Lrpprc	0.1571	0.45171
Lrrc2	0.15576	0.28696
Lrrc20	-0.25902	0.051402
Lrrc30	-0.33428	0.054164
Lrrc38	-1.1858	8.6511e-09
Lrrc39	-0.058773	0.7768
Lrrc59	0.064904	0.70979
Lrrfip1	-0.24585	0.13339
Lrrfip2	0.10879	0.56644
Lsm12	-0.12051	0.45944
Lsm14a	-0.13178	0.469
Lsm14b	0.1012	0.57856
Lsm4	0.072142	0.46579
Lsm6	0.0039065	0.98408
Lsmem1	0.039518	0.84665
Lsmem2	-0.50867	0.093216
Ltbp3	-0.11154	0.53193
Ltbp4	-0.42862	0.012973
Ltbr	0.049889	0.80061
Ltv1	-0.068152	0.75547
Luc7l2	0.033706	0.86271
Luc7l3	0.015898	0.93925
Lum	-0.70528	0.00048944
Ly6a	0.02163	0.92446
Ly6c1	-0.15019	0.63931
Ly6e	0.2975	0.087678
Lynx1	-0.32179	0.079995
Lypla1	0.057579	0.78664
Lypla2	0.10484	0.52212
Lyz2	0.092666	0.68696
Lzts2	0.042371	0.81486
Macrod1	-0.023988	0.70508
Mad2l1bp	-0.13963	0.47667
Maea	0.058185	0.67233
Maf	-0.21096	0.53404
Maf1	-0.090115	0.40055
Mafa	-0.39703	0.17175
Mafb	0.017043	0.96085
Mafg	-0.10333	0.57285
Magix	0.036984	0.87546
Magoh	-0.075663	0.63598
Malat1	-0.14867	0.42477
Malsu1	0.036868	0.86218
Man2a2	-0.025605	0.88951
Manbal	-0.047839	0.81889
Maob	-0.11582	0.55043
Map1lc3a	0.54817	1.1708e-08
Map1lc3b	-0.0091549	0.94138
Map2k1	-0.065964	0.64332
Map2k2	-0.11224	0.36379
Map2k3	0.00031924	0.99759
Map2k4	-0.060578	0.71913
Map2k7	0.15103	0.50181
Map3k10	-0.24694	0.24712
Map3k20	0.09677	0.50749
Map3k7	0.055284	0.79324
Map4	0.2397	0.1562
Map7d1	-0.18841	0.035445
Mapk1	0.0038395	0.98122
Mapk12	-0.1308	0.23297
Mapk14	-0.2355	0.071942
Mapk1ip1	-0.040794	0.81694
Mapk3	0.039953	0.82299
Mapkap1	-0.10398	0.62403
Mapkapk2	-0.082791	0.32999
Mapre3	0.036523	0.79159
Mapt	0.016689	0.93676
Marcks	-0.4939	0.013488
Mast2	0.073387	0.69153
Mat2a	-0.11645	0.2682
Mat2b	0.031848	0.85838
Mavs	-0.0064139	0.97249
Maz	-0.13138	0.31541
Mb	0.28103	0.10923
Mbd2	-0.032192	0.85467
Mbd3	0.019503	0.83871
Mbnl1	-0.17147	0.3252
Mbnl2	0.15811	0.45469
Mcam	0.31602	0.17219
Mcat	-0.024076	0.91094
Mccc2	0.16217	0.3924
Mcee	-0.11093	0.4169
Mcfd2	-0.02222	0.89749
Mcl1	0.26728	0.013775
Mcrip1	-0.12756	0.7286
Mcrip2	0.11232	0.37011
Mcrs1	-0.14138	0.50083
Mcts1	-0.06027	0.71671
Mdh1	0.28585	0.038688
Mdh2	0.19943	0.020192
Mdm2	0.22358	0.23702
Mdp1	-0.15469	0.4476
Me1	0.23649	0.31625
Mea1	0.0038989	0.9847
Med25	-0.10169	0.63111
Med29	-0.1096	0.61777
Med30	0.17266	0.45122
Med9	0.046597	0.80659
Mef2c	0.31627	0.23884
Mef2d	0.0074101	0.95435
Metap1	-0.10847	0.61703
Metap1d	-0.37463	0.11614
Metap2	-0.086696	0.60246
Mettl11b	-0.15985	0.46197
Mettl21c	-1.2178	4.7856e-05
Mettl22	-0.095139	0.60392
Mettl23	-0.30709	0.078192
Mettl26	0.0033524	0.98161
Mettl7a1	-0.022086	0.88341
Mff	-0.053311	0.78512
Mfge8	0.15334	0.39526
Mfn1	0.0031269	0.98094
Mfn2	0.059356	0.68464
Mfsd5	-0.0050747	0.97711
Mgat4b	0.025431	0.87121
Mgll	0.43256	0.021927
Mgp	0.3126	0.2955
Mgrn1	-0.049793	0.79605
Mgst1	0.22305	0.46727
Mgst3	-0.27441	0.63058
Mia3	0.025139	0.87548
Mib1	0.52103	0.057755
Micu2	0.39878	0.052773
Mid1ip1	0.44483	0.039605
Midn	0.018078	0.93536
Mief2	0.13086	0.27208
Mien1	0.0038468	0.98425
Mif	0.37575	0.00046362
Mif4gd	-0.21519	0.16171
Mipep	-0.051508	0.81105
Mir133a-1	0.62688	0.14409
Mir133a-1hg	-0.24342	0.12327
Mir22hg	0.64568	0.00086866
Mir5125	0.029574	0.87081
Mir6338	-1.0568	5.747e-05
Mir6999	-0.36032	0.31821
Mknk2	0.65504	7.6241e-08
Mlec	0.053192	0.6966
Mlf1	-0.46362	0.0016206
Mlf2	-0.12173	0.23384
Mlip	0.14004	0.5127
Mllt11	-0.39382	0.0040698
Mllt3	-0.053622	0.80767
Mllt6	0.016009	0.93835
Mlxip	-0.19707	0.33153
Mlxipl	-0.20964	0.23637
Mlycd	0.19722	0.12576
Mmab	0.040162	0.84549
Mmachc	-0.049549	0.75985
Mmadhc	0.039725	0.69284
Mmd	0.53494	0.036072
Mmgt1	0.087149	0.69004
Mmp2	-1.1229	6.885e-08
Mob4	0.0036278	0.98537
Morf4l2	-0.059198	0.59982
Mospd1	-0.080524	0.51262
Mpc1	0.0035626	0.98156
Mpc1-ps	0.1028	0.22171
Mpc2	0.0075153	0.95392
Mpi	0.21854	0.18325
Mpnd	-0.1841	0.25395
Mpst	-0.22476	0.085941
Mpv17l2	0.19984	0.30022
Mpz	-0.82809	7.0197e-05
Mreg	-0.096503	0.54202
Mrfap1	-0.0083879	0.90239
Mrln	-0.61724	2.1366e-06
Mrpl10	-0.08412	0.68252
Mrpl11	0.040415	0.81919
Mrpl12	0.043057	0.70419
Mrpl14	0.078194	0.50307
Mrpl16	-0.024603	0.83726
Mrpl18	-0.075186	0.51153
Mrpl2	0.10194	0.29088
Mrpl20	0.0034593	0.98329
Mrpl21	0.049927	0.7789
Mrpl22	-0.039568	0.80385
Mrpl23	0.019694	0.90646
Mrpl24	0.024222	0.89661
Mrpl27	-0.01839	0.88651
Mrpl28	0.379	0.4044
Mrpl30	-0.074219	0.5531
Mrpl34	0.14305	0.27248
Mrpl36	-0.043895	0.73275
Mrpl37	0.011439	0.94313
Mrpl38	0.060885	0.68132
Mrpl4	0.057265	0.70807
Mrpl40	0.054744	0.79265
Mrpl41	0.19418	0.16006
Mrpl42	-0.11209	0.30079
Mrpl43	0.14765	0.58221
Mrpl44	-0.022804	0.87995
Mrpl45	0.1229	0.39592
Mrpl46	-0.0049494	0.97697
Mrpl49	-0.013911	0.9361
Mrpl50	0.0096328	0.94803
Mrpl51	0.0079263	0.94893
Mrpl52	-0.088999	0.49865
Mrpl54	-0.12214	0.28626
Mrpl55	-0.090315	0.45791
Mrpl57	-0.054451	0.76607
Mrpl9	0.12926	0.43343
Mrps12	0.13625	0.60249
Mrps14	0.041713	0.79745
Mrps15	0.18273	0.47248
Mrps16	-0.07144	0.71138
Mrps18a	0.085411	0.68397
Mrps18c	0.052738	0.79591
Mrps21	-0.063681	0.60514
Mrps23	0.14012	0.60037
Mrps24	0.0097298	0.93173
Mrps28	-0.11839	0.21551
Mrps33	-0.05595	0.76362
Mrps34	-0.021086	0.9013
Mrps36	-0.030185	0.85688
Mrps7	0.033538	0.76175
Msi2	0.14664	0.48445
Msl1	-0.052374	0.78803
Msl3	0.016468	0.93723
Msrb1	-0.13157	0.37021
Msrb2	-0.26649	0.21702
Msrb3	-0.17888	0.16341
Mss51	0.60117	0.1143
Mstn	-0.59678	0.0024767
mt-Atp6	0.48633	0.090064
mt-Atp8	0.8626	0.010574
mt-Co1	0.21689	0.082405
mt-Co2	0.09299	0.8493
mt-Co3	0.82929	0.13866
mt-Cytb	0.24041	0.059518
mt-Nd1	0.14899	0.22235
mt-Nd2	0.19006	0.1658
mt-Nd3	0.65408	0.15722
mt-Nd4	0.20046	0.12732
mt-Nd4l	0.41376	0.36953
mt-Nd5	0.17185	0.26097
mt-Nd6	0.15246	0.23963
mt-Rnr1	0.14295	0.48028
mt-Rnr2	0.075395	0.69968
mt-Tc	-0.079253	0.66901
mt-Te	-0.13467	0.50159
mt-Tg	-0.2508	0.51389
mt-Th	0.20395	0.59796
mt-Tl1	0.19909	0.30898
mt-Tl2	-0.6336	0.1974
mt-Tn	-0.26011	0.28018
mt-Tp	0.074766	0.6333
mt-Ts2	-0.099107	0.81461
mt-Tw	-0.35841	0.25061
mt-Ty	0.12407	0.60561
Mt1	0.3546	0.37046
Mta1	-0.020659	0.92002
Mta2	0.084379	0.69002
Mtch1	0.050338	0.68665
Mtch2	0.1173	0.47997
Mtfp1	-0.042048	0.76001
Mtfr1l	-0.024119	0.85055
Mthfd1	0.0034232	0.98717
Mtmr3	-0.15665	0.46533
Mtmr6	-0.06427	0.72836
Mtpn	-0.42393	0.12855
Mul1	0.066821	0.74495
Mup3	-0.70941	0.3137
Mustn1	1.023	0.0005904
Mxra8	-0.10214	0.6061
Myadm	-0.17304	0.39711
Myadml2	-0.25258	0.0096723
Mybbp1a	0.10757	0.53404
Mybpc1	0.35498	0.015229
Mybpc2	-0.47947	0.33314
Mybph	-0.16945	0.5579
Myf6	0.36936	0.016298
Myh1	0.865	5.8747e-07
Myh2	-0.12121	0.58049
Myh4	-0.44567	0.41915
Myh7	-1.1888	0.017052
Myhas	-0.65406	3.2916e-05
Myl1	-0.34187	2.7351e-05
Myl12a	0.70136	0.00017627
Myl2	-0.60261	0.17186
Myl3	-0.77274	0.023124
Myl6	-0.12117	0.40651
Myl9	-0.12161	0.43773
Mylf-ps	-0.43928	1.6729e-05
Mylk2	-0.50913	0.0089429
Mylk4	-0.29998	0.33238
Mylpf	-0.095501	0.32074
Myo18a	0.13396	0.49756
Myo18b	0.32674	0.086481
Myo1c	0.099231	0.64359
Myoc	-1.069	5.0263e-09
Myod1	0.30072	0.099181
Myom1	0.30778	0.053749
Myom2	0.45427	0.018467
Myot	0.15754	0.10583
Myoz1	-0.16263	0.13338
Myoz2	-0.00064707	0.9982
Myoz3	0.0052737	0.98683
Mypn	0.13115	0.34704
Mzt1	-0.14214	0.33046
Naa20	-0.090072	0.65141
Naa38	-0.1676	0.25865
Naa50	0.35124	0.0092173
Nabp2	-0.15923	0.42277
Naca	0.27369	0.36066
Nadk	0.1863	0.36882
Nampt	0.25401	0.27634
Nap1l1	-0.0061051	0.97372
Nap1l4	0.028254	0.77892
Napa	0.0078394	0.94448
Narf	-0.43671	0.0039777
Nars	0.060326	0.59045
Naxe	0.029191	0.79946
Nbl1	-0.55258	0.0048155
Nbr1	0.19886	0.27434
Ncaph2	-0.11117	0.60339
Nckap1	-0.006949	0.97144
Ncl	0.2023	0.26693
Ncln	-0.14817	0.38245
Ncor2	-0.20951	0.34274
Ncstn	-0.09669	0.65849
Nctc1	-0.42575	0.08687
Nde1	-0.22198	0.32495
Ndel1	-0.24459	0.0972
Ndfip1	-0.0089539	0.92175
Ndrg2	-0.15156	0.0328
Ndufa1	0.097689	0.45796
Ndufa10	0.20997	0.030203
Ndufa11	-0.002372	0.98531
Ndufa12	0.18308	0.53483
Ndufa13	0.048014	0.64459
Ndufa2	0.11171	0.38617
Ndufa3	0.11377	0.47987
Ndufa4	0.039214	0.73279
Ndufa5	0.13119	0.32218
Ndufa6	0.022492	0.82598
Ndufa7	0.093126	0.38351
Ndufa8	0.042115	0.74424
Ndufa9	0.12143	0.21413
Ndufab1	-0.0079989	0.96805
Ndufab1-ps	-0.018815	0.89353
Ndufaf1	0.06059	0.67089
Ndufaf3	0.0036841	0.98658
Ndufaf4	-0.2318	0.24612
Ndufaf5	-0.12632	0.43045
Ndufaf6	-0.1427	0.37118
Ndufaf8	-0.0006493	0.99634
Ndufb1-ps	0.051791	0.80839
Ndufb10	0.19611	0.62817
Ndufb11	0.024008	0.80267
Ndufb3	0.10386	0.4663
Ndufb4	-0.18999	0.097802
Ndufb4c	-0.21123	0.30622
Ndufb5	0.0065487	0.95691
Ndufb6	0.11285	0.75905
Ndufb7	0.12025	0.38206
Ndufb8	0.037191	0.70641
Ndufb9	0.013928	0.91667
Ndufc1	-0.10171	0.40253
Ndufc2	0.25035	0.4861
Ndufs1	0.17625	0.17817
Ndufs2	0.068245	0.37048
Ndufs3	0.098175	0.23601
Ndufs4	0.12088	0.32293
Ndufs5	0.02114	0.82441
Ndufs6	-0.0087217	0.9455
Ndufs7	0.20837	0.58652
Ndufs8	0.028553	0.79002
Ndufv1	0.21303	0.011978
Ndufv2	0.075672	0.41843
Ndufv3	0.021707	0.86161
Neat1	-0.1359	0.45214
Neb	0.28327	0.61277
Nedd4	0.15797	0.2012
Nedd8	0.0060486	0.95451
Nek7	-0.04307	0.80975
Nek9	-0.11584	0.48699
Nelfcd	0.068521	0.74195
Nenf	-0.015717	0.87408
Neurl1a	-0.10389	0.32506
Neurl2	-0.084511	0.61542
Nexn	-0.028888	0.80602
Nf2	0.016203	0.93814
Nfe2l1	0.31936	0.02463
Nfe2l2	0.24797	0.17852
Nfic	-0.19853	0.26228
Nfil3	-0.72915	0.0030154
Nfix	0.031477	0.81726
Nfkbia	0.1193	0.51136
Nfkbib	0.053469	0.75114
Nfs1	0.10249	0.50342
Nfyc	-0.060045	0.75089
Ngdn	0.39596	0.17548
Ngrn	-0.025756	0.88785
Nhp2	0.040025	0.78272
Nid1	-0.66256	0.0021444
Nifk	-0.096484	0.65967
Ninj1	0.26514	0.14248
Nipsnap2	0.14853	0.073323
Nkain1	-0.45397	0.049203
Nme6	-0.05493	0.81451
Nmrk2	0.21768	0.48895
Nmt1	-0.076199	0.71963
Nnat	0.75554	0.12417
Noc2l	-0.24991	0.27831
Nol3	0.31208	0.03126
Nol7	0.0035447	0.97911
Nomo1	-0.10518	0.52978
Nono	0.17255	0.34668
Nop10	0.11336	0.37087
Nop16	-0.086823	0.65773
Nop53	0.067683	0.66447
Nosip	0.085601	0.66558
Npc2	0.38279	0.060658
Npepl1	-0.084857	0.44643
Npepps	0.081243	0.69669
Nphp1	-0.06828	0.75819
Nploc4	0.21584	0.19154
Npm1	0.27195	0.025865
Npm3	0.057392	0.78756
Npr2	-0.21712	0.31206
Nptn	-0.16121	0.36164
Nqo1	-0.088262	0.60467
Nr1d1	-0.53119	0.082554
Nr1d2	0.26183	0.10726
Nr1h2	-0.0895	0.59917
Nr3c1	0.0055542	0.98105
Nr4a1	-0.26149	0.22496
Nrap	0.26505	0.068932
Nrbp1	-0.030841	0.84186
Nrd1	0.01931	0.89649
Nrep	-1.1244	3.7311e-06
Nsfl1c	0.090676	0.56461
Nsmce1	0.12684	0.55699
Nt5c3	-0.28219	0.1681
Nt5dc3	-0.12338	0.50362
Nucks1	0.12706	0.53803
Nudc	0.074032	0.52096
Nudcd3	-0.081651	0.72427
Nudt19	-0.12636	0.39966
Nudt2	0.13804	0.37447
Nudt3	-0.10346	0.48598
Nudt4	-0.50192	1.3227e-05
Nudt9	0.037164	0.80555
Nup62	0.025783	0.89311
Nutf2	0.06115	0.71555
Nxf1	-0.11633	0.44661
Nxn	0.54244	0.00033984
Oard1	0.070433	0.71782
Oat	0.16895	0.11644
Oaz1	-0.041954	0.50018
Oaz2	0.14862	0.11164
Obscn	-0.10306	0.831
Obsl1	0.21467	0.29756
Ociad1	0.14034	0.38555
Ociad2	-0.069659	0.69632
Odc1	0.076428	0.75217
Odf3l2	-0.92496	0.0090282
Ogdh	0.19231	0.056304
Ogfr	0.12209	0.53956
Ogn	-1.1148	5.8966e-06
Ogt	-0.32038	0.17762
Ola1	0.040835	0.84151
Oma1	0.068311	0.74382
Opa1	0.045739	0.81107
Opa3	-0.16605	0.3446
Optn	0.070609	0.66542
Orai1	-0.32988	0.031264
Orm1	1.0141	0.0044001
Ormdl3	0.39868	0.0082797
Os9	0.17037	0.40023
Osbp	-0.026159	0.87377
Osbpl9	-0.084399	0.64402
[truncated: 1,330 more rows]

## Sheet: Young Veh v Old Fis_FC_P
Gene Name/Symbol	Log 2 Fold Change	Raw P-Value
0610009B22Rik	-0.2971	0.033216
0610009L18Rik	-0.34906	0.0074591
0610012G03Rik	0.084609	0.78034
1110002E22Rik	-0.49106	0.02891
1110004F10Rik	-0.090305	0.5421
1110008P14Rik	0.22942	0.31919
1110012L19Rik	-0.15765	0.36872
1190007I07Rik	-0.062778	0.77659
1600014C10Rik	-0.075408	0.74039
1810013L24Rik	0.15213	0.45582
1810037I17Rik	0.19253	0.22674
1810058I24Rik	0.08617	0.61011
2010320M18Rik	-0.20579	0.36302
2210408F21Rik	-0.4244	0.024529
2310002L09Rik	-0.08886	0.36341
2310022A10Rik	0.086258	0.6081
2310039H08Rik	0.13948	0.31967
2310040G24Rik	-0.61583	1.7705e-13
2310061I04Rik	0.099343	0.44037
2310065F04Rik	-0.80442	0.00089142
2310075C17Rik	0.26503	0.19849
2410004B18Rik	-0.18706	0.38578
2410006H16Rik	0.30658	0.13204
2510039O18Rik	0.20601	0.29644
2610507B11Rik	-0.18255	0.29917
2900076A07Rik	-0.15913	0.45004
2900097C17Rik	0.068194	0.57016
3110040N11Rik	0.11922	0.56998
3300002P13Rik	-0.38262	0.039608
3425401B19Rik	-0.1654	0.3415
4833439L19Rik	-0.1406	0.14096
4930429F24Rik	0.016041	0.92751
4930453N24Rik	-0.14016	0.4956
4933434E20Rik	-0.010574	0.95854
5031439G07Rik	-0.28882	0.13594
5430431A17Rik	-0.23326	0.33938
5730455P16Rik	-0.14082	0.46948
6430571L13Rik	-0.14911	0.53543
9530068E07Rik	0.052821	0.67704
A430005L14Rik	-0.20442	0.32119
A430046D13Rik	-0.053116	0.77685
Aamdc	0.058634	0.8042
Aamp	0.24806	0.26093
Aars	-0.10292	0.5932
Abca8a	-0.60463	0.0069875
Abcb4	-0.15929	0.38702
Abcb7	-0.068863	0.76657
Abcb8	-0.017889	0.93423
Abcc9	-0.0096843	0.95199
Abcd2	0.038969	0.86912
Abcd3	0.18948	0.35203
Abce1	-0.019439	0.92224
Abcf1	0.12804	0.37897
Abcf2	-0.022002	0.83093
Abcf3	-0.16013	0.38783
Abhd11	-0.047924	0.79586
Abhd12	-0.011682	0.95525
Abhd16a	-0.11886	0.36197
Abhd17a	0.073734	0.456
Abra	0.23139	0.1621
Acaa1a	0.14817	0.39501
Acaa2	0.33337	0.0054127
Acacb	0.055411	0.8372
Acadl	0.56426	4.531e-07
Acadm	0.091378	0.77643
Acads	-0.065107	0.80109
Acadsb	0.32186	0.031681
Acadvl	0.26435	0.075945
Acat1	0.17796	0.067072
Acbd4	0.038119	0.87153
Ace	-0.69162	0.0046632
Ache	-0.30424	0.18901
Ackr3	-0.61783	0.0082223
Acly	0.32588	0.5586
Aco2	0.027582	0.81766
Acot13	-0.31014	0.36551
Acot7	-0.17744	0.38958
Acox1	0.12161	0.66828
Acp1	0.11628	0.56927
Acsl1	0.3236	0.29002
Acta1	-0.19646	0.0057088
Acta2	-0.12793	0.36382
Actb	0.046147	0.74178
Actc1	-1.7394	3.6101e-09
Actg1	-0.22291	0.076371
Actn2	0.67771	7.2312e-08
Actn3	-0.16306	0.26199
Actn4	0.17881	0.39206
Actr1a	0.071035	0.52701
Actr1b	0.17021	0.14189
Actr2	0.22278	0.28541
Actr3	0.2938	0.13951
Acvr1b	0.096099	0.62105
Acyp1	-0.50561	0.002076
Acyp2	-0.2079	0.018885
Adam9	-0.074523	0.66812
Adgrf5	0.37613	0.060953
Adh1	0.42116	0.1619
Adh5	0.11475	0.57134
Adhfe1	-0.36769	0.090042
Adi1	-0.36253	0.0050795
Adig	0.55846	0.2108
Adipoq	0.66217	0.20082
Adipor1	-0.082405	0.41089
Adipor2	0.089825	0.72852
Adprh	0.0085107	0.96445
Adrb2	0.51571	0.0489
Adrm1	0.046921	0.73686
Adsl	-0.12083	0.43057
Adssl1	-0.32912	0.00012598
Aebp1	-0.51906	0.0032411
Afap1l1	0.1377	0.46653
Afg3l1	-0.09942	0.62755
Afg3l2	0.096941	0.48235
Agap3	0.038634	0.85658
Agl	-0.13182	0.42076
Agpat1	-0.12175	0.34861
Agpat2	0.79289	0.10815
Agpat3	0.068386	0.73784
Agt	-0.098132	0.66473
Ahcy	-0.021053	0.91697
Ahnak	0.28341	0.10239
Ahsa1	-0.12978	0.39491
AI506816	-0.20727	0.34447
AI837181	-0.04556	0.74551
Aimp1	0.0073911	0.96596
Aimp2	-0.2353	0.048178
Aip	-0.12552	0.28155
Ak1	-0.26988	0.00072536
Ak2	0.82272	0.0019174
Ak3	-0.38622	0.046067
Akap1	0.0048988	0.9764
Akap8	0.013044	0.94377
Akap8l	0.067401	0.67839
Akirin1	-0.084272	0.63048
Akirin2	0.20698	0.33945
Akr1a1	0.10836	0.23604
Akr1b10	0.021237	0.90903
Akr1b3	0.15766	0.46163
Akr7a5	0.019433	0.89714
Akt1	0.46875	0.023831
Akt1s1	-0.13392	0.19641
Akt2	0.27072	0.0090181
Alad	0.22534	0.24032
Alas1	0.16896	0.31828
Alb	-1.5688	0.021104
Aldh1a1	0.48281	8.085e-05
Aldh2	0.29155	0.34576
Aldh4a1	0.022489	0.90221
Aldh6a1	0.039287	0.87606
Aldoa	-0.073739	0.20422
Alg3	-0.3056	0.18828
Alkbh5	-0.042695	0.78072
Alkbh7	-0.1449	0.3756
Alpk2	0.081503	0.71261
Alpk3	-0.029714	0.84116
Amd1	-1.2785	0.0028727
Amfr	-0.10404	0.3853
Amigo1	-0.38141	0.097868
Amotl1	0.051562	0.78578
Ampd1	-0.87846	8.9442e-10
Amy1	1.1692	1.8263e-15
Amz2	-0.14437	0.44822
Anapc13	0.011251	0.94697
Anapc16	-0.082147	0.71008
Anapc2	-0.051368	0.79274
Anapc5	-0.13182	0.21577
Angptl2	0.2541	0.22135
Ank	-0.13988	0.25062
Ank1	-0.50223	0.00038982
Ankrd1	3.6726	1.5041e-13
Ankrd2	0.30015	0.23011
Ankrd23	-0.16623	0.40825
Ankrd40	-0.20719	0.03692
Ankrd9	-0.14792	0.22943
Ano5	-0.24107	0.40979
Anp32a	0.22474	0.22383
Anp32b	0.098175	0.38313
Anp32e	0.080487	0.57323
Anxa1	-0.099132	0.64098
Anxa11	0.11312	0.59126
Anxa2	-0.25162	0.20402
Anxa5	-0.0088669	0.9633
Anxa6	-0.13431	0.11598
Anxa7	0.34852	0.049242
Aoc3	0.20169	0.61689
Ap1b1	-0.026623	0.89879
Ap2a1	0.01822	0.91691
Ap2a2	0.052856	0.77558
Ap2m1	-0.02049	0.88605
Ap2s1	0.19349	0.22077
Ap4s1	-0.086849	0.45972
Ap5s1	0.028631	0.88603
Apba3	-0.18779	0.17975
Apip	-0.049259	0.73968
Aplp2	-0.1338	0.61942
Apmap	0.2594	0.32903
Apoa1	0.066266	0.92073
Apoa2	-0.66278	0.31636
Apobec2	-0.10055	0.20448
Apoc1	1.9172	0.0024124
Apod	0.39901	0.042496
Apoe	0.6132	0.014103
Apoo	-0.06134	0.44915
Apoo-ps	-0.49031	0.03761
Aprt	0.14632	0.417
Aqp1	-0.078997	0.40434
Araf	0.014333	0.93604
Arf1	0.042952	0.51932
Arf4	0.1518	0.43711
Arf5	0.13341	0.29293
Arf6	0.38557	0.069262
Arfgap2	-0.19204	0.26033
Arglu1	-0.0041566	0.983
Arhgap10	-0.15045	0.42557
Arhgdia	0.148	0.16925
Arhgef10l	-0.25948	0.16582
Arih1	-0.0017144	0.99231
Arih2	0.023702	0.91315
Arl1	-0.072572	0.48117
Arl2	0.077051	0.64082
Arl2bp	0.072481	0.62682
Arl3	-0.2496	0.0077799
Arl6ip4	0.14928	0.27143
Arl6ip5	0.38841	0.00026412
Arl8b	0.0092558	0.94254
Arpc1a	0.34437	0.064957
Arpc2	-0.041766	0.87215
Arpc3	0.18186	0.30974
Arpc4	0.030679	0.87372
Arpc5	0.42043	0.032489
Arpc5l	-0.12075	0.39567
Arpp19	0.40907	0.02741
Arrdc2	-0.30603	0.44835
Arrdc3	-0.12002	0.55871
Art1	0.047128	0.59054
Art3	0.15754	0.19123
Art5	0.3278	0.055625
As3mt	0.19237	0.2053
Asb10	-0.34654	0.020808
Asb11	0.23082	0.16817
Asb12	-0.22649	0.1518
Asb14	-0.28652	0.35258
Asb15	0.02306	0.89683
Asb16	-0.1355	0.27639
Asb2	-0.65865	8.8328e-05
Asb5	-0.18511	0.12862
Asb8	0.12023	0.25522
Asna1	0.05762	0.66176
Asph	-0.28111	0.13272
Asrgl1	0.13593	0.45071
Atad1	-0.054926	0.82908
Atad3a	-0.091208	0.68626
Atcayos	-0.19756	0.31636
Ate1	-0.05094	0.81881
Atf1	-0.19258	0.29384
Atf3	0.20863	0.5645
Atf4	-0.12104	0.15504
Atf5	-0.26458	0.2877
Atg101	-0.061562	0.6794
Atg12	-0.055509	0.75915
Atg13	0.13323	0.52921
Atg4a	0.084069	0.65609
Atg9a	-0.42065	0.082803
Atl2	-0.033324	0.79613
Atox1	0.21491	0.25639
Atp1a1	0.017836	0.89997
Atp1a2	0.11132	0.075492
Atp1b1	0.20049	0.18791
Atp1b2	-0.32396	0.018863
Atp1b3	0.29277	0.073439
Atp2a1	-0.12439	0.44548
Atp2a2	-0.028132	0.88599
Atp5a1	0.06639	0.26222
Atp5b	0.062998	0.25698
Atp5c1	-0.13018	0.75203
Atp5d	0.075899	0.35176
Atp5e	0.047169	0.70793
Atp5g1	-0.0070317	0.95099
Atp5g2	0.017473	0.80745
Atp5g3	0.045766	0.68297
Atp5h	0.13963	0.19161
Atp5j	-0.030087	0.75444
Atp5j2	0.073837	0.54878
Atp5k	0.10955	0.5056
Atp5l	-0.17512	0.55188
Atp5mpl	0.069661	0.63369
Atp5o	-0.28289	0.41728
Atp6ap1	-0.064567	0.54071
Atp6v0a1	-0.17287	0.34414
Atp6v0b	0.038047	0.74978
Atp6v0d1	0.20563	0.14719
Atp6v0e2	0.019943	0.89266
Atp6v1b2	0.17667	0.34208
Atp6v1d	0.20159	0.23892
Atp6v1e1	0.21483	0.10512
Atp6v1f	0.10748	0.33516
Atp6v1g1	-0.040642	0.66577
Atpaf1	-0.094061	0.65467
Atpaf2	-0.18677	0.36539
Atraid	0.023315	0.87126
Atxn10	0.12214	0.45055
Atxn2l	-0.033666	0.85993
Aup1	0.10958	0.50814
Aurkaip1	0.12134	0.27198
Avpi1	0.45744	0.037826
AW112010	0.57933	0.01273
Axl	-0.72505	0.00084485
B230118H07Rik	-0.21437	0.28552
B230219D22Rik	-0.1584	0.44279
B230312C02Rik	-2.8478	1.0547e-13
B2m	0.85848	8.3809e-05
B3galnt2	-0.32458	0.057081
B3gat3	-0.10193	0.44929
B4galt1	0.094752	0.67711
B4gat1	-0.17286	0.34935
Babam1	-0.15875	0.46501
Bag1	0.22417	0.0052706
Bag3	-0.098189	0.30321
Bag6	-0.0029624	0.98232
Banf1	0.067149	0.48952
Bap1	-0.08852	0.65327
Bax	0.36438	0.097338
Bbip1	-0.061155	0.75269
BC003965	0.02493	0.90753
BC004004	0.025892	0.88066
BC005537	0.071544	0.73482
BC023105	0.23997	0.48108
BC031181	0.081512	0.52863
BC048679	0.60543	0.022252
Bcam	0.16063	0.35782
Bcap31	0.33526	0.010762
Bcas2	0.14948	0.48284
Bcat2	0.33886	0.024652
Bccip	-0.025061	0.8457
Bckdha	0.12871	0.43603
Bckdhb	0.23382	0.13739
Bckdk	0.015129	0.88522
Bcl6	-0.60034	0.0042473
Bcl7b	0.053178	0.78345
Bex1	0.5385	0.0094463
Bgn	0.056338	0.8048
Bhlhe40	0.1343	0.45289
Bicd2	-0.16246	0.47082
Bin1	0.05992	0.88608
Blcap	0.062627	0.72287
Bloc1s2	0.075058	0.69946
Bloc1s4	-0.090551	0.66279
Bmi1	0.063703	0.74123
Bmpr1a	0.052102	0.78905
Bnip2	0.021098	0.88531
Bnip3	0.13302	0.1548
Bnip3l	0.065775	0.65477
Bod1	-0.044473	0.5702
Bola1	0.039696	0.79565
Bola3	-0.25193	0.29542
Bop1	0.04018	0.84175
Bpgm	-0.27366	0.051537
Brd2	0.20727	0.25088
Brd7	0.11632	0.53464
Bri3	0.33914	0.1024
Brk1	0.15081	0.19524
Brms1	0.24915	0.21692
Bsg	-0.19102	0.002242
Bst2	0.88104	3.9116e-05
Btbd1	0.40692	5.2184e-05
Btbd2	-0.048732	0.81187
Btf3	0.11099	0.18194
Btg2	0.10135	0.74867
Bud31	0.045036	0.78583
Bves	-0.12958	0.45806
Bzw1	0.17539	0.24929
Bzw2	-0.030275	0.85548
C030006K11Rik	0.18995	0.25248
C1d	0.066498	0.75372
C1qa	-0.084481	0.80633
C1qb	-0.0201	0.94959
C1qbp	0.28591	0.21338
C1qc	-0.17296	0.58259
C1qtnf12	-0.18085	0.41863
C1qtnf4	0.27301	0.24829
C1qtnf9	0.14823	0.46008
C1s1	-0.1074	0.57005
C2cd2	-0.30493	0.038365
C3	0.58435	0.017782
Cab39	0.11404	0.40714
Cacna1s	-0.2911	0.18498
Cacna2d1	0.40036	0.10792
Cacnb1	0.059538	0.61081
Cacng1	0.49418	6.1406e-06
Cacng6	-0.3374	0.00077158
Cacng7	-0.43304	0.062764
Cacybp	-0.19087	0.15619
Calcoco1	0.045191	0.77842
Calm1	-0.36813	0.00018712
Calm2	-0.079047	0.34559
Calm3	-0.3746	0.0029773
Calr	-0.045503	0.87992
Calu	-0.071866	0.60484
Camk2a	-0.59584	0.00063777
Camk2b	0.33238	0.043247
Camk2g	-0.23713	0.086281
Camta2	-0.12187	0.56343
Cand2	-0.31372	0.08557
Canx	0.30995	0.039234
Cap1	0.14935	0.49201
Cap2	0.10406	0.36995
Capn1	-0.076365	0.55485
Capn2	0.153	0.45114
Capn3	-0.41412	0.0038701
Capn7	-0.023997	0.90694
Capns1	0.21173	0.010087
Capza2	-0.14237	0.18116
Capzb	-0.12502	0.11842
Car3	0.98919	0.0012204
Card19	-0.052932	0.59842
Carnmt1	-0.11892	0.51344
Casq1	-0.30213	0.53625
Casq2	0.59515	0.0055364
Castor2	-0.090438	0.66879
Cat	0.32742	0.30177
Cav1	0.35376	0.016482
Cav2	0.42511	0.036007
Cav3	-0.4032	0.098353
Cavin1	0.10798	0.31845
Cavin2	0.076741	0.76314
Cavin3	-0.22611	0.30375
Cavin4	0.089931	0.38612
Cbfb	-0.1557	0.28825
Cbr1	0.25987	0.2631
Cbr2	-0.21478	0.42983
Cby1	-0.29345	0.16279
Ccdc107	0.0054811	0.97563
Ccdc117	-0.16795	0.41943
Ccdc124	0.037558	0.74086
Ccdc43	-0.13766	0.37752
Ccdc47	0.075262	0.64342
Ccdc50	-0.26093	0.1429
Ccdc6	-0.23232	0.26283
Ccdc80	0.33607	0.32053
Ccdc85b	0.20722	0.0525
Ccdc85c	-0.33324	0.12009
Ccdc91	-0.077489	0.52969
Ccdc97	-0.171	0.41583
Ccl11	0.070292	0.79186
Ccng1	-0.10044	0.48865
Ccni	0.20158	0.41032
Ccnk	-0.21238	0.13729
Ccnl2	0.13937	0.43634
Ccny	0.19039	0.22231
Ccs	0.13932	0.4743
Ccser2	0.36886	0.10465
Cct2	0.13155	0.23108
Cct3	0.016925	0.92211
Cct4	0.15381	0.25425
Cct5	-0.20397	0.4691
Cct6a	-0.025222	0.83694
Cct7	0.12233	0.4256
Cct8	0.11458	0.30096
Cd151	0.08688	0.42754
Cd164	0.041959	0.7188
Cd24a	-0.11482	0.27829
Cd300lg	0.090821	0.79455
Cd302	0.14647	0.5315
Cd34	-0.61174	0.0077856
Cd36	0.39159	0.28958
Cd55	0.061776	0.77483
Cd59a	0.18141	0.34209
Cd63	0.2421	0.04806
Cd63-ps	0.42167	0.010378
Cd74	-0.63752	0.32759
Cd81	-0.090298	0.44954
Cd9	-0.25189	0.22972
Cd99l2	-0.037629	0.81527
Cdc123	0.11726	0.53338
Cdc16	-0.028812	0.88344
Cdc34	-0.012684	0.8285
Cdc37	0.041626	0.82452
Cdc42	0.043958	0.60326
Cdc42ep2	-0.46899	0.006678
Cdc42ep3	-0.34079	0.058319
Cdc42se2	-0.0042023	0.98451
Cdc5l	-0.10076	0.62407
Cdh5	0.2165	0.1491
Cdip1	0.039388	0.85186
Cdipt	0.05255	0.76817
Cdk11b	0.183	0.33522
Cdk16	0.010216	0.93389
Cdk2ap1	-0.00049258	0.99681
Cdk2ap2	0.33693	0.066807
Cdkn1a	0.43092	0.18268
Cdkn1c	0.014911	0.9455
Cdkn2a	2.23715	0.000120627
Cdkn2aipnl	-0.13195	0.4206
Cdnf	-0.3373	0.087962
Cdo1	0.62642	0.18539
Cdpf1	0.010571	0.94509
Cdv3	0.051879	0.70461
Cebpa	0.66021	0.1439
Cebpb	0.21271	0.20083
Cebpd	-0.021938	0.93854
Cebpg	0.013338	0.94908
Cebpzos	-0.049779	0.82152
Celf1	0.26485	0.24867
Cenpb	0.096653	0.36667
Cenpx	0.18089	0.26559
Cep85	-0.051304	0.78239
Cept1	-0.047153	0.81641
Cers2	-0.021656	0.92654
Ces1d	0.17031	0.67173
Cetn2	0.07143	0.68701
Cfd	0.70825	0.24497
Cfdp1	0.21195	0.22512
Cfl1	0.32421	0.073862
Cfl2	0.15723	0.030131
Cgrrf1	-0.15482	0.4402
Chac1	0.52066	0.21417
Chac2	-0.22769	0.24985
Chchd1	-0.031652	0.71595
Chchd10	0.052584	0.89359
Chchd2	0.29851	0.61219
Chchd3	0.022545	0.76762
Chd4	0.17427	0.36215
Chmp1a	0.066097	0.65846
Chmp2a	0.1169	0.27061
Chmp2b	0.052644	0.73928
Chmp3	0.15864	0.35426
Chmp4b	0.079217	0.39322
Chmp5	0.2152	0.1802
Chmp6	-0.01729	0.93561
Chp1	0.025084	0.92196
Chpt1	0.34121	0.22628
Chrac1	-0.24236	0.1988
Chrnb1	0.71371	4.7667e-05
Chrne	-0.10046	0.64376
Chtop	-0.022331	0.85159
Ciao1	0.043268	0.80576
Cib2	0.12488	0.72256
Cidec	0.72948	0.16184
Cilp	0.91013	4.0725e-05
Cipc	0.14185	0.4611
Cirbp	0.31415	0.12946
Cisd1	-0.002858	0.96561
Cisd3	0.19793	0.13819
Cited2	0.48604	0.058077
Cited4	-0.84165	0.0014429
Ckm	-0.22699	0.07188
Ckmt2	0.12472	0.41415
Clcn1	-0.36194	0.013378
Cldn5	0.16009	0.38046
Cldnd1	-0.28814	0.12218
Clec2d	0.082098	0.69943
Clec3b	-1.0018	7.4011e-08
Clic4	0.33705	0.08422
Clic5	-0.15028	0.36704
Clip1	-0.11098	0.48168
Clip4	-0.22698	0.32858
Clk1	0.36396	0.09174
Clpp	0.080136	0.5659
Clptm1	0.19878	0.30416
Clptm1l	0.17344	0.34371
Clpx	0.14727	0.30023
Clta	0.029319	0.91329
Cltb	-0.067774	0.65204
Cltc	0.12583	0.44812
Clu	-0.15957	0.32889
Cluh	0.079891	0.56427
Clybl	0.11766	0.4367
Cmbl	-0.17688	0.094379
Cmc1	-0.16131	0.4472
Cmss1	-0.60184	0.0008843
Cmya5	0.40748	0.29498
Cnbp	0.081899	0.14848
Cndp2	0.11967	0.53525
Cnep1r1	-0.029917	0.87974
Cnih1	-0.14553	0.58147
Cnksr1	0.23013	0.11922
Cnot11	0.052887	0.80742
Cnot8	-0.13211	0.43207
Cnpy2	0.11604	0.48215
Coa3	-0.028001	0.92964
Coa5	0.058305	0.67479
Coa6	-0.22757	0.10501
Cog4	0.095622	0.53906
Cog6	0.16882	0.26503
Col1a1	-1.2804	6.2707e-07
Col1a2	-1.3333	1.2855e-06
Col3a1	-1.498	3.7077e-11
Col4a1	-0.3055	0.05451
Col4a2	-0.18982	0.25045
Col5a3	-1.3417	1.1827e-06
Col6a1	-1.1362	1.0954e-08
Col6a2	-1.1285	7.7851e-06
Colgalt1	-0.037103	0.85842
Commd3	-0.066182	0.61634
Commd9	-0.12079	0.45977
Comt	-0.28203	0.44619
Copa	-0.0024599	0.98881
Copb2	0.09889	0.61307
Cope	0.0028051	0.98377
Cops2	0.10327	0.44038
Cops3	0.017078	0.92113
Cops4	-0.099755	0.52247
Cops5	-0.042002	0.72955
Cops6	0.14597	0.2068
Cops7a	-0.12651	0.27095
Cops8	-0.13475	0.37752
Cops9	0.043402	0.76943
Copz1	0.12045	0.53337
Copz2	0.2417	0.17565
Coq10a	0.032925	0.92844
Coq2	-0.042503	0.7278
Coq5	0.030728	0.82298
Coq8a	0.41928	0.00020829
Coq9	-0.1373	0.059878
Coro1b	0.65828	0.0072285
Coro6	0.022514	0.82323
Cox10	-0.18861	0.32553
Cox14	0.2983	0.60264
Cox19	0.17068	0.38944
Cox4i1	0.254	0.55943
Cox5a	-0.028944	0.69957
Cox5b	0.081557	0.47642
Cox6a1	0.76106	0.18347
Cox6a2	-0.021486	0.83568
Cox6b1	0.059063	0.60307
Cox6c	0.14801	0.23225
Cox7a1	-0.13837	0.37766
Cox7a2	0.066562	0.55802
Cox7a2l	0.058328	0.42797
Cox7b	-0.17847	0.6641
Cox7c	0.047733	0.73416
Cox8a	0.39031	0.34199
Cox8b	-0.31271	0.5129
Cpe	0.34765	0.32524
Cpeb1	-0.90677	6.0445e-06
Cpeb4	-0.34973	0.11525
Cpne2	1.3551	1.7494e-06
Cpped1	0.12285	0.56692
Cpt2	-0.057068	0.81779
Crat	0.058048	0.5004
Crcp	-0.14321	0.47639
Creb3	0.062089	0.72129
Creg1	-0.15117	0.20924
Creld1	0.12684	0.50029
Crip1	-0.053432	0.81865
Crip2	0.12446	0.47847
Cript	-0.046458	0.74865
Crk	0.20301	0.31023
Crls1	0.024997	0.90981
Cryab	0.40792	0.010881
Cs	0.074085	0.31571
Csde1	0.090814	0.38444
Cse1l	0.023953	0.89416
Csnk1a1	0.038534	0.80369
Csnk1d	-0.076428	0.69958
Csnk1g2	0.013916	0.91962
Csnk2a1	0.3129	0.12302
Csnk2b	0.0042374	0.97048
Csrp1	0.083145	0.61715
Csrp3	-0.078535	0.83378
Cst3	-0.024082	0.80549
Cstb	0.68497	0.00018839
Ctbp1	0.094752	0.37243
Ctdnep1	-0.01882	0.83531
Ctdsp1	0.094223	0.41345
Ctdsp2	0.03552	0.77505
Ctnna1	0.47147	0.0017165
Ctnnb1	9.2659e-05	0.9994
Ctsa	-0.21232	0.29658
Ctsb	0.33879	0.013573
Ctsd	0.07361	0.32931
Ctsf	-0.019575	0.91142
Ctsl	0.27962	0.068102
Ctsz	0.44165	0.005434
Ctxn3	1.0092	3.7423e-08
Cuedc1	-0.54277	0.00029236
Cuedc2	0.24666	0.27203
Cul1	0.0084407	0.95443
Cul2	-0.038197	0.83449
Cul3	-0.13386	0.24964
Cul4a	0.099279	0.57678
Cul5	-0.096584	0.62529
Cuta	-0.034966	0.6954
Cutc	-0.035186	0.84492
Cwc15	0.035835	0.74002
Cxcl12	0.24464	0.16923
Cxcl14	-0.64498	0.042999
Cxxc1	-0.05009	0.80788
Cxxc5	-0.30812	0.077316
Cyb5a	0.093305	0.73915
Cyb5b	-0.11408	0.60742
Cyb5r1	-0.066321	0.69372
Cyb5r3	0.34528	0.059125
Cyba	0.095278	0.78791
Cyc1	0.016447	0.81621
Cycs	-0.24093	0.46668
Cygb	0.32642	0.10779
Cyhr1	-0.1464	0.41118
Cyp27a1	-0.2685	0.11883
Cyp2e1	1.3951	0.0050051
Cystm1	-0.10249	0.30428
Cyth1	0.029964	0.87769
D8Ertd738e	0.12428	0.23164
Dab2ip	-0.50155	0.026022
Dad1	0.14859	0.45689
Dag1	-0.31193	0.041026
Dapk3	0.28938	0.11159
Dars	0.31655	0.11621
Dazap1	0.11087	0.57085
Dazap2	0.2497	0.035976
Dbi	0.28778	0.47102
Dbp	1.1958	0.00036821
Dbt	-0.030557	0.89418
Dcaf11	-0.067981	0.65134
Dcaf12	0.083609	0.65266
Dcaf6	0.034953	0.81035
Dcaf8	-0.036842	0.81681
Dcn	-0.92563	0.00461
Dctn1	-0.10381	0.50995
Dctn2	0.14777	0.31155
Dctn3	0.21667	0.3933
Dctn6	0.080736	0.70812
Dctpp1	0.0058373	0.96629
Dcun1d2	-0.29144	0.064036
Dcun1d5	0.013757	0.92613
Dda1	0.0984	0.57213
Ddah2	-0.67088	0.0085841
Ddb1	0.0753	0.47706
Ddit4	-1.3716	0.0018818
Ddit4l	-0.36335	0.031717
Ddost	0.14804	0.28658
Ddrgk1	-0.0015646	0.98842
Ddx1	0.058549	0.69129
Ddx17	-0.1424	0.30984
Ddx21	0.080092	0.70965
Ddx23	-0.011179	0.95254
Ddx39b	0.070859	0.61634
Ddx3x	-0.16207	0.41906
Ddx5	-0.031145	0.70746
Ddx6	0.069636	0.68298
Decr1	0.34309	0.012531
Degs1	0.13328	0.53049
Dele1	-0.11915	0.32636
Dennd4b	-0.325	0.040805
Depp1	1.0904	0.00098335
Derl1	0.20152	0.45408
Des	0.27687	1.0088e-05
Dexi	-0.078958	0.67908
Dffa	-0.076961	0.62827
Dgat2	0.48611	0.25794
Dgcr6	-0.0066974	0.97103
Dgkz	-0.14469	0.40357
Dhps	0.14509	0.48602
Dhrs1	-0.017705	0.9344
Dhrs11	0.037672	0.82083
Dhrs3	0.15388	0.39511
Dhrs4	0.45542	0.02669
Dhrs7b	0.1481	0.48586
Dhrs7c	-0.25749	0.013992
Dhx32	-0.16294	0.42491
Diaph1	0.31013	0.16774
Dkk3	-0.55978	0.20442
Dlat	-0.040147	0.87768
Dld	0.19235	0.043883
Dlst	0.1759	0.18749
Dmac1	-0.076546	0.47151
Dmac2	-0.016979	0.93104
Dmpk	0.018471	0.83334
Dmwd	0.027266	0.85278
Dnaja2	0.048089	0.56113
Dnaja3	0.062877	0.63183
Dnaja4	-0.1563	0.48289
Dnajb11	0.1208	0.53439
Dnajb12	-0.056526	0.73934
Dnajb2	-0.12157	0.41918
Dnajb5	-0.26874	0.019647
Dnajb6	0.13905	0.46268
Dnajb9	0.209	0.1918
Dnajc15	-0.014067	0.94687
Dnajc19	-0.05434	0.78412
Dnajc21	-0.044558	0.80501
Dnajc27	-0.27843	0.13502
Dnajc3	-0.093815	0.65557
Dnajc4	-0.09597	0.53662
Dnajc7	0.12623	0.47626
Dnajc8	0.097985	0.53749
Dnase1l1	-0.32021	0.0032745
Dnlz	-0.094273	0.5905
Dnm1l	-0.016871	0.92649
Dnm2	-0.091313	0.68502
Dnpep	0.1223	0.568
Dolk	-0.19649	0.33628
Dpep1	-0.31782	0.17379
Dpf2	-0.049969	0.81952
Dph3	-0.2543	0.15652
Dpm3	0.12033	0.55921
Dpt	-0.73042	1.9603e-05
Dpy30	-0.0055728	0.97347
Dram2	0.090903	0.57228
Drap1	-0.17205	0.0075912
Drg1	0.18898	0.32887
Drg2	-0.016968	0.9368
Dstn	-0.014568	0.92742
Dtnbp1	0.24127	0.21034
Dtx3	-0.20265	0.28085
Dupd1	0.54586	0.038248
Dus3l	0.068083	0.76345
Dusp1	0.074695	0.76799
Dusp10	-0.89063	2.4301e-05
Dusp13	-0.12425	0.21157
Dusp23	-0.25729	0.061629
Dusp26	0.022782	0.88877
Dusp27	-0.13239	0.46157
Dusp28	-0.024685	0.90267
Dusp3	-0.10153	0.52058
Dusp8	-0.70778	0.0044507
Dvl1	0.08007	0.49807
Dym	-0.075159	0.52298
Dync1h1	0.16301	0.44601
Dync1li1	-0.016115	0.93411
Dync1li2	0.26851	0.21604
Dynll1	0.080422	0.71628
Dynll2	-0.27672	0.0062084
Dynlrb1	0.12125	0.23931
Dynlt1-ps1	-0.17527	0.2362
Dynlt3	0.0070612	0.96223
Dyrk1a	-0.020194	0.92686
Dyrk1b	0.14248	0.35259
Dyrk2	-0.58061	0.013413
E2f4	-0.072561	0.68613
E2f6	-0.32498	0.023738
Ece1	0.13414	0.44086
Ech1	0.17647	0.61408
Echs1	0.085261	0.69247
Eci1	0.25177	0.006687
Ecm1	-0.42491	0.056306
Ecpas	-0.12248	0.43444
Ecsit	-0.07802	0.5367
Edf1	0.15244	0.094598
Eef1a1	0.55473	0.003722
Eef1a2	-0.19054	0.066556
Eef1akmt1	-0.14628	0.30907
Eef1b2	0.30425	0.010231
Eef1d	0.097799	0.54475
Eef1g	-0.11134	0.76869
Eef2	0.22958	0.0023664
Eef2k	-0.11234	0.61575
Eepd1	-0.25011	0.062851
Egfl7	0.19846	0.35254
Egln1	-0.0143	0.88385
Egln2	-0.10236	0.38127
Egln3	1.1484	1.8107e-05
Egr1	0.36107	0.5335
Ehbp1l1	0.02364	0.81086
Ehd1	0.21853	0.23979
Ehd2	0.17038	0.36276
Ehd4	0.33667	0.082758
Ei24	-0.071165	0.66794
Eif1	0.040627	0.60238
Eif1ad	0.10364	0.61293
Eif1ax	-0.046275	0.75792
Eif1b	0.16905	0.19155
Eif2b1	0.061282	0.72033
Eif2b2	-0.07453	0.61109
Eif2b4	0.025883	0.86331
Eif2b5	0.03571	0.79448
Eif2s1	-0.12796	0.56445
Eif2s2	-0.16666	0.24747
Eif2s3x	0.063808	0.78217
Eif3a	0.21808	0.11689
Eif3b	0.14903	0.19662
Eif3c	0.17803	0.096058
Eif3e	0.17394	0.25162
Eif3f	0.096623	0.28978
Eif3g	0.20427	0.12471
Eif3h	0.010918	0.88934
Eif3i	0.1559	0.49641
Eif3j1	0.052091	0.74256
Eif3k	0.11311	0.39528
Eif3l	0.18476	0.24418
Eif3m	0.14274	0.26355
Eif4a-ps4	0.26994	0.16715
Eif4a1	0.3848	0.004978
Eif4a2	0.09399	0.29775
Eif4a3	0.12468	0.47163
Eif4b	0.24456	0.021823
Eif4e	-0.17809	0.30109
Eif4e3	-0.13176	0.53371
Eif4ebp1	0.71254	2.5981e-05
Eif4ebp2	-0.054924	0.72375
Eif4g1	-0.065354	0.60895
Eif4g2	0.050091	0.59741
Eif4g3	0.078088	0.65752
Eif4h	-0.16553	0.45323
Eif5	0.042379	0.75605
Eif5a	0.073944	0.21373
Eif6	0.13518	0.44033
Eloa	-0.025414	0.90382
Elob	-0.013172	0.9703
Eloc	0.09281	0.67881
Elof1	-0.050047	0.75687
Elp3	-0.060333	0.67058
Elp5	-0.059853	0.75694
Emc10	-0.016142	0.91275
Emc2	0.32076	0.10613
Emc3	0.096111	0.50566
Emc4	-0.025617	0.80321
Emc6	0.059671	0.51048
Emd	0.052887	0.78126
Emg1	-0.14152	0.44538
Eml1	-0.38544	0.090197
Emp3	-0.44027	0.1071
Endog	-0.059802	0.61999
Eng	0.0073537	0.97306
Enho	0.17738	0.31075
Eno1	0.15674	0.61696
Eno3	-0.28451	0.00046325
Enpp4	0.12486	0.57364
Ensa	0.013177	0.9148
Epas1	0.25811	0.040307
Epb41l4aos	0.044459	0.85622
Epdr1	-0.42525	5.2526e-05
Ephx1	0.017819	0.93069
Ephx2	0.39919	0.15299
Epm2a	-0.14498	0.32873
Epn1	-0.053227	0.57596
Eprs	0.2475	0.21011
Eps15	-0.011912	0.95018
Eral1	-0.37335	0.1575
Ergic3	0.10307	0.63647
Erh	-0.004451	0.98369
Eri3	-0.23072	0.079028
Erp44	-0.20512	0.34452
Errfi1	-0.16088	0.3755
Esam	0.3116	0.099118
Esd	0.18909	0.26635
Esrra	-0.0092078	0.92673
Etf1	0.13555	0.27419
Etfa	0.1675	0.03823
Etfb	0.35299	0.022668
Etfdh	0.13487	0.44348
Etfrf1	0.12468	0.47582
Ethe1	0.004241	0.98109
Ets2	0.37155	0.051411
Ewsr1	0.23109	0.22479
Exoc6	-0.041313	0.79599
Exoc7	-0.64558	5.1258e-05
Exosc3	-0.15564	0.48312
Exosc4	0.12618	0.58312
Extl1	-0.02097	0.92544
Extl3	0.013867	0.94837
Fabp1	-1.4342	0.024551
Fabp3	0.12795	0.52095
Fabp4	0.76624	0.11997
Faf1	0.025958	0.88
Fahd1	-0.024165	0.84796
Fahd2a	0.10019	0.61357
Fam104a	0.062128	0.72279
Fam114a2	0.016285	0.91723
Fam120a	-0.0058006	0.96756
Fam122a	-0.42781	0.014221
Fam131a	-0.16062	0.34899
Fam160a1	-0.1206	0.5746
Fam160b2	-0.0018898	0.9929
Fam162a	-0.068888	0.48024
Fam173a	0.077952	0.4923
Fam174a	-0.14955	0.38296
Fam189a2	-0.16514	0.35525
Fam210a	0.18534	0.44208
Fam220a	-0.32409	0.053857
Fam234a	0.044076	0.80299
Fam76a	0.066613	0.75577
Fam8a1	0.18517	0.33507
Fam98a	-0.041619	0.83241
Farsb	-0.014242	0.92485
Fasn	0.7331	0.25979
Fastk	-0.22267	0.36634
Fau	0.3415	0.0080684
Fbln2	-0.38022	0.068335
Fbp2	0.36499	0.13523
Fbxl3	0.12781	0.44661
Fbxo3	-0.10185	0.57
Fbxo31	-0.24412	0.084782
Fbxo32	-0.14259	0.46575
Fbxo40	-0.30273	0.0049928
Fbxo6	0.036953	0.81843
Fbxo9	0.1715	0.42234
Fbxw11	-0.043949	0.8191
Fbxw5	-0.2035	0.14487
Fcf1	0.2613	0.17638
Fcgrt	0.1502	0.38873
Fdft1	0.20244	0.19803
Fdx1	-0.0078054	0.96901
Fech	0.046363	0.68407
Fem1a	-0.14485	0.236
Fermt2	-0.30084	0.014478
Fez2	-0.21974	0.046957
Fgfr1	0.012801	0.95169
Fgfr1op2	-0.054245	0.75373
Fgfrl1	0.52741	0.014353
Fh1	0.082122	0.33767
Fhl1	0.57217	0.18133
Fhl3	-0.58573	0.00032721
Fhod1	-0.042331	0.83027
Fhod3	-0.22123	0.31248
Filip1	0.00073845	0.99767
Fis1	0.076339	0.45066
Fitm1	-0.046458	0.55606
Fitm2	-0.011031	0.92474
Fkbp1a	-0.0036555	0.97457
Fkbp2	0.4277	0.066432
Fkbp3	-0.11618	0.56097
Fkbp4	-0.24528	0.012338
Fkbp8	-0.014349	0.91091
Fkbp9	-0.1245	0.37152
Fkrp	-0.091955	0.64074
Flad1	-0.11715	0.58677
Flcn	0.044826	0.77647
Flii	0.1027	0.50963
Flna	-0.085179	0.68139
Flnc	0.16111	0.15655
Flot1	0.039157	0.79326
Flot2	-0.074322	0.60734
Fmc1	0.077157	0.42174
Fmod	-1.8296	3.6562e-11
Fndc5	-0.16178	0.31518
Fnta	-0.084023	0.53594
Fopnl	-0.029273	0.88152
Fos	0.28803	0.56966
Foxk2	-0.16355	0.4578
Foxo4	-0.068631	0.67864
Fsd2	-0.4961	0.011029
Fstl1	-0.79934	0.00011771
Fth1	-0.053828	0.44018
Ftl1	0.52361	0.01008
Fundc1	-0.20859	0.27941
Fundc2	-0.022144	0.83241
Fxn	-0.21084	0.32414
Fxr1	0.24431	0.38361
Fxr2	0.032888	0.78471
Fxyd1	0.0063339	0.94968
Fxyd6	-0.14325	0.48644
Fyco1	-0.087737	0.63852
Fyttd1	-0.16842	0.35357
Fzd4	0.51917	0.0072151
Fzd7	-0.19853	0.28726
Fzd9	-0.33745	0.084299
G0s2	-0.40087	0.24382
G3bp1	0.0004817	0.99744
G6pc3	-0.20677	0.26674
Gaa	0.025516	0.83405
Gabarap	0.26693	0.0027805
Gabarapl1	0.37843	0.0040309
Gabarapl2	0.093087	0.68764
Gadd45a	1.4786	1.5069e-06
Gadd45b	-0.0091167	0.96675
Gadd45g	-0.88887	0.028109
Gadd45gip1	-0.055899	0.80248
Galnt1	-0.16413	0.37788
Gamt	-0.42002	0.052214
Ganab	-0.11314	0.62624
Gapdh	-0.5191	0.15127
Gars	0.15807	0.26452
Gas1	-0.67799	0.0060943
Gas6	0.13749	0.16441
Gatad1	-0.0092191	0.95757
Gatc	-0.18368	0.23256
Gbe1	0.57515	0.018015
Gcdh	0.044231	0.79521
Gcsh	0.11586	0.6391
Gde1	-0.15578	0.51817
Gdi1	0.10619	0.57366
Gdi2	0.41907	0.038222
Gemin7	-0.093423	0.47221
Get4	0.17188	0.27762
Gfer	-0.10609	0.50422
Gfm1	-0.061284	0.67139
Gga1	0.010075	0.9523
Ghitm	0.25395	0.001071
Ghr	0.007222	0.96414
Gid4	-0.47252	0.0063056
Gid8	0.089811	0.65577
Ginm1	0.29608	0.44467
Gipc1	0.066456	0.75316
Git1	-0.1415	0.49483
Glo1	-0.10872	0.25283
Glrx3	0.11374	0.40629
Glrx5	0.1476	0.51282
Glud1	0.10008	0.41882
Glul	0.71582	0.0043936
Gm10039	0.021668	0.8367
Gm10053	0.12811	0.59622
Gm10076	-0.13081	0.76291
Gm10123	0.25362	0.30412
Gm10132	0.062135	0.71652
Gm10177	-0.14309	0.23207
Gm10221	-0.18941	0.66047
Gm10222	0.48146	0.064178
Gm10241	-0.75363	0.0042737
Gm10250	0.14445	0.26561
Gm10275	0.21895	0.029938
Gm10297	0.14117	0.49291
Gm10443	0.32208	0.10628
Gm10736	0.36483	0.42954
Gm10925	0.53518	0.22566
Gm11716	-0.29816	0.022587
Gm11808	0.37485	0.24657
Gm12070	0.035076	0.80626
Gm12191	0.084474	0.77013
Gm12251	-0.12645	0.56037
Gm12338	0.13749	0.40234
Gm12411	0.14329	0.73435
Gm12693	-0.10441	0.5921
Gm12751	0.14645	0.35917
Gm13192	0.31557	0.14735
Gm13394	0.019883	0.9168
Gm13736	0.1523	0.28761
Gm13835	-0.011684	0.88949
Gm13841	0.22796	0.088737
Gm14117	-0.20713	0.3028
Gm14303	0.19571	0.37896
Gm14494	0.17001	0.48063
Gm14539	0.051755	0.65012
Gm15179	-0.42683	0.0065618
Gm15417	-0.2145	0.25987
Gm15427	0.37106	0.00038128
Gm15500	0.14506	0.32125
Gm15501	0.13557	0.45706
Gm15772	0.15068	0.25964
Gm16089	0.14562	0.41843
Gm16124	-0.00096256	0.99657
Gm16418	0.15639	0.3052
Gm18588	-0.019179	0.93661
Gm1943	0.24691	0.25541
Gm2000	0.26027	0.041517
Gm20300	0.088731	0.66123
Gm26740	-0.33296	0.074773
Gm29773	-0.79152	0.00067865
Gm38560	-0.7543	1.5264e-05
Gm39469	-0.45306	0.065026
Gm4204	0.10875	0.54205
Gm4294	0.46241	0.031537
Gm4332	0.38182	0.0029126
Gm4366	0.12579	0.53139
Gm4459	0.12044	0.34563
Gm45855	0.027465	0.87238
Gm5518	0.097101	0.48674
Gm5527	0.25061	0.16039
Gm5559	-0.04242	0.72124
Gm5617	0.41976	0.035812
Gm5854	0.37303	0.015099
Gm5884	0.1021	0.6182
Gm6055	0.062601	0.74622
Gm6136	0.22977	0.027788
Gm6560	-0.071455	0.70116
Gm6563	0.029885	0.83972
Gm6665	0.10291	0.63117
Gm6793	0.22253	0.28657
Gm6863	0.29811	0.084416
Gm7336	-0.35955	0.022113
Gm7367	-0.11625	0.5715
Gm7536	-0.094831	0.73033
Gm7607	-0.73817	0.00054821
Gm7846	-0.032163	0.89301
Gm7964	0.34188	0.13192
Gm8116	-0.21272	0.33565
Gm8121	-0.27463	0.082624
Gm8424	-0.36401	0.25407
Gm8430	0.2985	0.041362
Gm8566	0.21865	0.24464
Gm9001	-0.025144	0.88384
Gm9385	0.58078	0.011353
Gm9493	0.19755	0.20194
Gm9616	-0.015387	0.95043
Gm9794	0.36676	0.0047906
Gm9821	-0.64912	0.0072862
Gm9824	-0.36478	0.39992
Gm9843	0.41439	0.058867
Gm9892	-0.007009	0.9734
Gmppa	-0.06075	0.73317
Gmpr	-0.15979	0.087903
Gna11	0.041602	0.82875
Gnai2	0.15347	0.26945
Gnb1	0.20798	0.24615
Gnb2	0.1936	0.14328
Gng11	-0.18501	0.32288
Gng5	-0.10266	0.21522
Gnpat	0.10496	0.3188
Golga2	0.017946	0.92727
Golga4	0.31889	0.27465
Golph3	-0.20295	0.19177
Gorasp2	-0.010715	0.94161
Gosr2	0.015788	0.92026
Got1	0.080144	0.41757
Got2	0.1458	0.082681
Gpaa1	-0.039101	0.83186
Gpam	-0.56568	0.11253
Gpbp1	0.2201	0.2869
Gpc1	0.041795	0.77263
Gpc4	0.1958	0.35264
Gpcpd1	-0.21103	0.093417
Gpd1	-0.33609	0.3712
Gpd2	-0.31838	0.077011
Gphn	-0.10217	0.60831
Gpi1	-0.0083469	0.90677
Gpihbp1	0.25182	0.2191
Gpr108	0.17451	0.38404
Gpr157	-0.14121	0.60365
Gpr180	-0.25925	0.10565
Gprc5c	-0.031456	0.89989
Gps1	-0.041661	0.78996
Gps2	0.004045	0.97767
Gpt	0.3352	0.10348
Gpt2	-0.48085	0.0014948
Gpx1	0.42461	0.016722
Gpx3	-0.29566	0.47201
Gpx4	0.20847	0.04077
Gpx4-ps2	0.13871	0.20318
Gramd1a	0.23141	0.29387
Grb2	-0.0096112	0.94733
Grhpr	-0.081271	0.58697
Grina	0.22265	0.025226
Grk2	0.088678	0.60872
Grn	0.35009	0.098596
Grpel1	0.052856	0.72462
Grsf1	0.069698	0.52751
Gsk3a	-0.090268	0.57647
Gsn	-0.34889	0.11092
Gsr	0.25791	0.19949
Gsta4	0.17978	0.3711
Gstk1	0.11354	0.37772
Gstm1	-0.075554	0.35788
Gstm2	0.16852	0.27219
Gstm5	-0.081004	0.43968
Gsto1	0.19421	0.25313
Gstp-ps	0.12596	0.26817
Gstp1	-0.047338	0.52308
Gstp2	-0.17874	0.36847
Gstz1	0.19465	0.46788
Gtf2f1	0.15943	0.37593
Gtf2h5	0.092371	0.65734
Gtf2i	-0.084866	0.65062
Gtpbp2	-0.22578	0.29158
Guk1	-0.23853	0.24509
Gyg	-0.029197	0.75415
Gypc	-0.070169	0.73004
Gys1	0.086796	0.3514
H19	0.36931	0.28072
H1f0	0.028217	0.76024
H2-Aa	-0.36651	0.49642
H2-Ab1	0.35283	0.36832
H2-D1	0.92614	1.3058e-05
H2-Eb1	0.48151	0.24751
H2-K1	1.0332	2.3572e-06
H3f3a	-0.21964	0.31661
H3f3b	0.36946	0.0069558
H6pd	0.23409	0.23919
Hacd1	-0.14652	0.5857
Hadh	0.21892	0.083418
Hadha	0.2805	0.021872
Hadhb	0.35124	0.0020628
Hagh	0.12895	0.34507
Hars	-0.026258	0.90155
Haus1	-0.00075194	0.99716
Hax1	0.019297	0.90784
Hba-a1	0.74914	0.011303
Hba-a2	0.99556	0.0079555
Hbb-bs	0.60979	0.034037
Hbb-bt	0.8233	0.010685
Hcfc1r1	0.28735	0.37037
Hdac2	0.029036	0.88253
Hdac3	-0.052851	0.76712
Hdgf	0.047357	0.50165
Hdlbp	-0.069835	0.615
Heatr3	-0.20089	0.33904
Herpud1	-0.082031	0.38938
Herpud2	-0.043682	0.83849
Hes1	-0.045088	0.88573
Hexa	-0.09003	0.72342
Hexim1	0.10721	0.57185
Hhatl	-0.18828	0.052474
Hibadh	0.27236	0.13533
Hif1an	0.14298	0.6466
Higd1a	-0.002139	0.98854
Higd2a	-0.11064	0.17188
Hikeshi	-0.39392	0.08093
Hint1	0.082734	0.33406
Hint2	0.17762	0.3402
Hipk3	0.067034	0.68748
Hk2	0.22302	0.048899
Hmga1	-0.039576	0.82194
Hmgb1	0.15223	0.42739
Hmgb1-ps8	-0.23238	0.43712
Hmgcl	0.18871	0.26621
Hmgn1	0.02836	0.89054
Hmox2	0.13448	0.49324
Hnrnpa0	0.19802	0.12018
Hnrnpa1	0.13982	0.3062
Hnrnpa2b1	0.15256	0.11117
Hnrnpab	0.057054	0.63868
Hnrnpc	0.045679	0.76482
Hnrnpdl	0.10298	0.46249
Hnrnpf	0.13652	0.46522
Hnrnph1	-0.06809	0.63538
Hnrnph2	0.078541	0.70199
Hnrnpk	0.16505	0.23311
Hnrnpl	0.15774	0.34374
Hnrnpm	-0.086851	0.56585
Hnrnpu	0.27107	0.11388
Hnrnpul2	0.37141	0.064774
Hoxc10	-0.21995	0.09558
Hp	0.43842	0.36627
Hp1bp3	0.028868	0.88507
Hprt	0.41787	0.0020782
Hras	-0.059585	0.68368
Hrc	-0.15873	0.054667
Hsbp1	0.053036	0.56004
Hsd17b10	-0.0089169	0.97428
Hsd17b4	0.072452	0.74194
Hsdl2	0.35541	0.022771
Hsp90aa1	-0.024181	0.87768
Hsp90ab1	0.026801	0.67121
Hsp90b1	0.034037	0.88526
Hspa4	0.12159	0.42919
Hspa5	0.15873	0.14323
Hspa8	-0.14457	0.050904
Hspa9	0.20534	0.0097848
Hspb1	0.070758	0.60123
Hspb2	-0.13549	0.1734
Hspb3	-0.1011	0.43319
Hspb6	0.15547	0.13158
Hspb7	0.81396	9.1865e-07
Hspb8	0.44408	0.018208
Hspbp1	-0.056687	0.73561
Hspd1	0.17588	0.071394
Hspe1	-0.078943	0.50711
Hspg2	-0.44541	0.015856
Hsph1	-0.46365	0.018223
Htatsf1	0.021146	0.88659
Htra1	-0.43488	0.02351
Htra3	-0.36511	0.067382
Iars	-0.1311	0.48705
Ibtk	-0.1723	0.44417
Id1	0.80712	0.0015141
Id3	0.88898	2.6928e-05
Ide	0.46318	0.048161
Idh1	0.19428	0.489
Idh2	0.2596	0.11899
Idh3a	-0.031	0.66166
Idh3b	0.078725	0.25866
Idh3g	0.1114	0.14755
Ier2	0.389	0.20377
Ier3ip1	0.015876	0.93723
Ifi27	0.37071	0.29483
Ifi27l2a	1.0433	0.098255
Ifitm2	0.028003	0.86637
Ifitm3	0.6306	0.00061959
Ifngr1	0.25913	0.18615
Ifngr2	-0.24744	0.15174
Ifrd2	-0.10093	0.50213
Ift20	-0.18161	0.38213
Igfbp4	0.089539	0.65025
Igfbp5	-0.38244	0.056527
Igfbp6	-1.1357	4.371e-10
Igfbp7	0.32133	0.075997
Igfn1	0.81163	0.060384
Ighm	0.62602	0.38997
Ik	0.26989	0.027846
Il11ra1	-0.041608	0.82599
Il6st	0.20841	0.32478
Immp1l	-0.19367	0.055194
Immt	0.072225	0.62759
Imp3	-0.061995	0.82922
Impact	-0.26997	0.26832
Impad1	0.1563	0.5111
Impdh2	0.19203	0.30928
Inafm1	0.30057	0.13019
Inmt	0.085608	0.78155
Ino80b	0.0114	0.95738
Ino80c	0.0074656	0.96921
Inpp5a	-0.057339	0.73468
Inppl1	-0.034792	0.8329
Insig1	0.29002	0.40629
Insig2	0.013302	0.93517
Ip6k3	0.34958	0.091099
Ipo13	0.11404	0.25278
Ipo5	0.12294	0.35388
Ipo7	0.14933	0.49431
Irak1	0.039975	0.84965
Irf2bp1	-0.035382	0.86216
Irf2bp2	-0.57774	0.012414
Irf2bpl	-0.26024	0.16421
Irs2	-0.48788	0.096514
Isca1	-0.074791	0.62012
Isca2	0.1397	0.41404
Iscu	-0.082355	0.77694
Islr	-0.78342	0.00029076
Isoc1	-0.03184	0.8756
Isoc2a	0.071466	0.68482
Itga7	0.10359	0.61498
Itgb1	0.53666	0.23805
Itgb1bp2	0.080289	0.54381
Itgb5	-0.044783	0.75371
Itm2a	-0.77843	2.6099e-07
Itm2b	0.19605	0.065099
Itm2c	-0.20139	0.23033
Itpa	-0.03778	0.83621
Ivd	0.065485	0.79365
Ivns1abp	0.14836	0.25152
Jak1	-0.1319	0.40974
Josd2	-0.27353	0.11918
Jph1	-0.21124	0.14699
Jph2	-0.37685	0.024667
Jpt1	0.33675	0.039475
Jsrp1	0.025175	0.65489
Jtb	-0.019091	0.844
Jun	0.26489	0.055544
Junb	0.48106	0.1085
Jund	0.034441	0.82206
Jup	0.05373	0.73612
Kansl2	-0.11841	0.5054
Kars	0.16763	0.23026
Kat2b	0.2949	0.071572
Kat8	-0.18834	0.39698
Kcmf1	-0.17117	0.14932
Kcna7	-0.26856	0.17665
Kcnc1	-0.24314	0.27703
Kcnc4	0.20507	0.13979
Kcng4	-1.1592	3.77e-06
Kcnj11	-0.27613	0.098166
Kcnj12	-0.49539	0.016539
Kcnj2	0.075872	0.74705
Kctd15	-0.11488	0.47776
Kctd9	-0.21526	0.28858
Kdelr1	0.084227	0.53057
Kdelr2	-0.10163	0.56135
Keap1	-0.037435	0.83793
Khk	0.13125	0.53071
Kif13a	0.10848	0.62359
Kif1b	0.19758	0.43367
Kif1c	0.0034807	0.98225
Kif5b	0.58806	0.0053354
Kiz	0.075781	0.69853
Klc1	0.036478	0.82844
Klc2	-0.087664	0.58268
Klf10	-0.066983	0.77678
Klf15	0.1616	0.37347
Klf2	0.053487	0.78937
Klf4	-0.10164	0.69383
Klf6	0.20863	0.30741
Klf9	0.10667	0.5565
Klhdc2	-0.12926	0.3681
Klhdc3	-0.18074	0.15148
Klhl21	-0.2302	0.083772
Klhl24	0.14749	0.36348
Klhl30	-0.14711	0.19978
Klhl31	-0.45855	0.00085233
Klhl33	0.19571	0.29672
Klhl38	-0.07126	0.7487
Klhl40	-0.027395	0.80104
Klhl41	0.14654	0.039443
Klhl7	-0.023943	0.90038
Klhl8	-0.30604	0.13772
Klhl9	0.021959	0.89123
Kmt5a	-0.53435	0.00062983
Kpna1	-0.12343	0.4002
Kpna3	-0.019466	0.87098
Kpna4	-0.15088	0.35396
Kpna6	-0.05876	0.7532
Kpnb1	0.34962	0.082415
Krcc1	0.015942	0.92928
Krtcap2	-0.0522	0.7389
Ksr1	-0.47217	0.00026575
Kti12	-0.039846	0.84855
Ktn1	0.19494	0.37072
Kxd1	0.14598	0.35078
Ky	-0.41706	0.033797
L2hgdh	-0.020211	0.90916
Lactb	0.040559	0.84129
Lage3	0.0051699	0.97936
Lamb2	-0.092064	0.48359
Lamc1	-0.47374	0.031564
Lamp1	0.018226	0.76342
Lamp2	0.26997	0.166
Lamtor1	-0.1261	0.59779
Lamtor2	-0.010536	0.93046
Lamtor4	0.011227	0.93712
Lamtor5	0.04992	0.65187
Lap3	0.079265	0.64467
Laptm4a	0.050064	0.40491
Laptm4b	-0.15367	0.2821
Larp1	-0.13761	0.39545
Larp4b	-0.0035863	0.98669
Lars	0.089375	0.65683
Lars2	0.48979	0.17823
Lbx1	-0.19949	0.17826
Ldb3	-0.081115	0.18565
Ldha	-0.17502	0.0222
Ldhb	0.15538	0.31932
Ldhd	-0.0029515	0.98906
Lemd2	-0.042197	0.80321
Leng8	-0.26478	0.14671
Lgals1	0.029783	0.76968
Lgals3bp	0.45621	0.047411
Lgalsl	-0.44657	0.0064885
Lgmn	0.46224	0.019447
Limch1	-0.060688	0.78019
Limd1	-0.084275	0.64711
Lims1	0.20944	0.3175
Lims2	0.030178	0.88001
Lipe	0.7716	0.067557
Lman2	0.10933	0.5763
Lmcd1	0.43342	0.00054182
Lmna	0.3001	0.063203
Lmod2	1.2139	0.00026618
Lmod3	-0.094542	0.35914
Lonp1	-0.075794	0.70639
Lonp2	0.1809	0.30347
Loxl1	-0.58256	0.018376
Lpin1	-0.28192	0.085235
Lpl	0.63184	0.00065885
Lrg1	0.13312	0.64037
Lrig1	-0.28757	0.12701
Lrp10	-0.41267	0.11537
Lrpap1	-0.026595	0.89179
Lrpprc	0.052484	0.80319
Lrrc2	0.12514	0.41385
Lrrc20	-0.33796	0.0081482
Lrrc30	-0.51024	0.0029698
Lrrc38	-0.84145	2.5355e-06
Lrrc39	-0.22825	0.28564
Lrrc59	-0.1477	0.47943
Lrrfip1	-0.29302	0.067747
Lrrfip2	0.11659	0.53972
Lsm12	-0.06387	0.69178
Lsm14a	-0.1244	0.49318
Lsm14b	0.042527	0.81703
Lsm4	0.11572	0.26061
Lsm6	0.064207	0.74038
Lsmem1	0.014562	0.94345
Lsmem2	-0.55124	0.08045
Ltbp3	-0.081205	0.64577
Ltbp4	-0.3385	0.036392
Ltbr	0.1634	0.39536
Ltv1	0.0098483	0.96364
Luc7l2	0.041972	0.82901
Luc7l3	0.065453	0.75173
Lum	-0.44403	0.017932
Ly6a	0.37425	0.05837
Ly6c1	0.34508	0.015871
Ly6e	0.35512	0.20609
Lynx1	-0.55781	0.00090512
Lypla1	0.066452	0.75369
Lypla2	0.19779	0.21998
Lyz2	0.20297	0.60323
Lzts2	0.072703	0.68733
Macrod1	-0.049107	0.43546
Mad2l1bp	-0.10185	0.60095
Maea	0.041569	0.76226
Maf	-0.18486	0.55428
Maf1	-0.048106	0.64658
Mafa	-0.44168	0.035633
Mafb	-0.32486	0.26844
Mafg	-0.12719	0.48683
Magix	-0.029244	0.89891
Magoh	0.066522	0.66773
Malat1	-0.26458	0.22443
Malsu1	0.094539	0.64741
Man2a2	-0.075157	0.69275
Manbal	0.11574	0.56909
Maob	-0.05506	0.77294
Map1lc3a	0.59141	9.092e-08
Map1lc3b	0.00043653	0.99719
Map2k1	-0.053387	0.70629
Map2k2	-0.068181	0.5768
Map2k3	-0.12327	0.24781
Map2k4	-0.10371	0.53533
Map2k7	0.21137	0.3264
Map3k10	-0.25749	0.23167
Map3k20	-0.0010528	0.99424
Map3k7	0.065594	0.75417
Map4	0.16451	0.25327
Map7d1	-0.24725	0.0087181
Mapk1	0.037323	0.8173
Mapk12	-0.11611	0.27944
Mapk14	-0.24745	0.062376
Mapk1ip1	-0.092063	0.60436
Mapk3	0.1977	0.25271
Mapkap1	-0.11273	0.59677
Mapkapk2	-0.13547	0.10053
Mapre3	0.024925	0.85779
Mapt	-0.082191	0.7019
Marcks	-0.63036	0.0036865
Mast2	-0.020896	0.91115
Mat2a	-0.15802	0.15493
Mat2b	0.099371	0.57288
Mavs	-0.074525	0.69169
Maz	-0.13451	0.30174
Mb	0.21002	0.24587
Mbd2	-0.021239	0.90348
Mbd3	0.08773	0.35446
Mbnl1	-0.083192	0.62004
Mbnl2	0.13208	0.56244
Mcam	0.44707	0.060548
Mcat	-0.13777	0.54654
Mccc2	0.15033	0.42876
Mcee	-0.18631	0.14469
Mcfd2	0.061464	0.71716
Mcl1	0.22128	0.026646
Mcrip1	0.18702	0.42958
Mcrip2	0.098975	0.44158
Mcrs1	-0.078417	0.70567
Mcts1	-0.05231	0.75333
Mdh1	0.24548	0.0053463
Mdh2	-0.052113	0.89208
Mdm2	0.028895	0.89085
Mdp1	-0.055025	0.78249
Me1	-0.24814	0.64014
Mea1	0.01611	0.93658
Med25	-0.095092	0.65241
Med29	-0.10589	0.62826
Med30	0.12566	0.58565
Med9	0.031388	0.86896
Mef2c	0.31953	0.23304
Mef2d	-0.10245	0.4207
Metap1	-0.10407	0.63061
Metap1d	-0.11718	0.59101
Metap2	-0.069676	0.66597
Mettl11b	-0.070013	0.74923
Mettl21c	-1.3568	1.7415e-05
Mettl22	-0.15264	0.40988
Mettl23	-0.28648	0.092709
Mettl26	0.12557	0.3863
Mettl7a1	0.20614	0.19166
Mff	-0.063954	0.74383
Mfge8	0.32161	0.070839
Mfn1	-0.054445	0.66857
Mfn2	-0.11825	0.38148
Mfsd5	0.089051	0.61025
Mgat4b	0.17349	0.2603
Mgll	0.28617	0.33584
Mgp	0.45303	0.16143
Mgrn1	-0.068457	0.72231
Mgst1	0.5941	0.10471
Mgst3	0.028032	0.82744
Mia3	0.058807	0.71135
Mib1	0.64785	0.017272
Micu2	0.40977	0.045589
Mid1ip1	0.60344	0.0039728
Midn	-0.3446	0.18505
Mief2	0.14243	0.22543
Mien1	0.13513	0.47401
Mif	0.40173	0.0004689
Mif4gd	-0.13155	0.38181
Mipep	-0.10393	0.63201
Mir133a-1	1.124	0.00061096
Mir133a-1hg	-0.25863	0.10921
Mir22hg	0.70399	0.00026563
Mir5125	0.066264	0.69019
Mir6338	-0.84004	0.0027353
Mir6999	-0.69281	0.075409
Mknk2	0.61171	3.1305e-15
Mlec	0.026099	0.84033
Mlf1	-0.50193	0.00019264
Mlf2	-0.079178	0.43649
Mlip	-0.081675	0.7243
Mllt11	-0.50304	0.00029081
Mllt3	-0.0057228	0.97922
Mllt6	0.026971	0.89591
Mlxip	-0.16084	0.42906
Mlxipl	-0.25585	0.14883
Mlycd	0.23196	0.053832
Mmab	-0.092621	0.65918
Mmachc	-0.17312	0.29268
Mmadhc	0.038437	0.70172
Mmd	0.40205	0.28771
Mmgt1	0.10157	0.64056
Mmp2	-0.91517	6.1658e-06
Mob4	-0.23958	0.41653
Morf4l2	-0.050162	0.65114
Mospd1	-0.10506	0.38836
Mpc1	0.073598	0.6378
Mpc1-ps	-0.32631	0.60418
Mpc2	-0.00058628	0.9963
Mpi	0.19438	0.23428
Mpnd	-0.095467	0.54858
Mpst	-0.19648	0.12682
Mpv17l2	0.27872	0.1464
Mpz	-0.53468	0.0031206
Mreg	-0.10827	0.49404
Mrfap1	-0.0029202	0.96557
Mrln	-0.61239	0.00013912
Mrpl10	0.039123	0.80073
Mrpl11	0.015239	0.93159
Mrpl12	0.029434	0.79021
Mrpl14	0.11263	0.34408
Mrpl16	-0.066902	0.57549
Mrpl18	-0.095327	0.39528
Mrpl2	0.13224	0.17428
Mrpl20	-0.17314	0.44261
Mrpl21	0.024206	0.89156
Mrpl22	-0.0054736	0.97259
Mrpl23	0.027727	0.86851
Mrpl24	0.042566	0.81817
Mrpl27	0.052647	0.67475
Mrpl28	0.25971	0.57482
Mrpl30	-0.094028	0.44104
Mrpl34	0.04816	0.62867
Mrpl36	-0.062648	0.61762
Mrpl37	-0.057148	0.72424
Mrpl38	0.033553	0.82165
Mrpl4	0.011258	0.94158
Mrpl40	-0.055217	0.79379
Mrpl41	0.13271	0.35742
Mrpl42	-0.12586	0.20083
Mrpl43	0.20062	0.43304
Mrpl44	-0.035336	0.81459
Mrpl45	0.083668	0.56365
Mrpl46	0.027435	0.8719
Mrpl49	-0.02856	0.86924
Mrpl50	-0.031437	0.83174
Mrpl51	-0.047934	0.69846
Mrpl52	-0.072414	0.58155
Mrpl54	-0.082919	0.41364
Mrpl55	-0.16967	0.13592
Mrpl57	-0.025931	0.88606
Mrpl9	0.12421	0.44796
Mrps12	0.14539	0.56714
Mrps14	0.052891	0.74491
Mrps15	0.24909	0.32459
Mrps16	-0.022927	0.90369
Mrps18a	-0.010578	0.96009
Mrps18c	0.090045	0.65718
Mrps21	-0.055878	0.60504
Mrps23	0.097991	0.71799
Mrps24	0.0028224	0.97899
Mrps28	-0.084549	0.35803
Mrps33	-0.0063378	0.97228
Mrps34	-0.086649	0.61561
Mrps36	-0.17307	0.18767
Mrps7	0.062631	0.56289
Msi2	0.027321	0.89613
Msl1	0.0079187	0.96715
Msl3	-0.051876	0.8055
Msrb1	-0.23174	0.12123
Msrb2	-0.15947	0.44692
Msrb3	-0.22954	0.071698
Mss51	0.78017	0.059321
Mstn	-0.60295	0.0031039
mt-Atp6	0.34864	0.12818
mt-Atp8	1.119	3.2728e-05
mt-Co1	0.25608	0.0025769
mt-Co2	0.53598	0.012911
mt-Co3	1.3112	0.022463
mt-Cytb	0.32846	0.0010402
mt-Nd1	0.24073	0.0067809
mt-Nd2	0.24574	0.0076405
mt-Nd3	1.274	0.011409
mt-Nd4	0.29507	0.0044191
mt-Nd4l	0.17243	0.77452
mt-Nd5	0.22233	0.12277
mt-Nd6	0.26299	0.0043464
mt-Rnr1	0.11201	0.54544
mt-Rnr2	0.083443	0.60047
mt-Tc	-0.071833	0.67187
mt-Te	-0.038549	0.83986
mt-Tg	-0.25492	0.41969
mt-Th	-0.032995	0.93154
mt-Tl1	0.21324	0.11516
mt-Tl2	-0.38474	0.38154
mt-Tn	-0.29496	0.21028
mt-Tp	0.17159	0.31225
mt-Ts2	0.25056	0.40613
mt-Tw	-0.092442	0.57461
mt-Ty	0.12374	0.50166
Mt1	0.64597	0.016107
Mta1	-0.077615	0.70848
Mta2	0.18437	0.37449
Mtch1	0.10043	0.43684
Mtch2	-0.019061	0.9233
Mtfp1	-0.18496	0.17833
Mtfr1l	-0.052267	0.68271
Mthfd1	-0.059619	0.78138
Mtmr3	-0.12222	0.56526
Mtmr6	-0.097317	0.60007
Mtpn	0.080647	0.70543
Mul1	0.013393	0.94845
Mup3	-0.75853	0.25863
Mustn1	1.1139	0.00065927
Mxra8	-0.07339	0.71388
Myadm	-0.13662	0.49656
Myadml2	-0.2211	0.03184
Mybbp1a	0.052593	0.76186
Mybpc1	0.30523	0.038619
Mybpc2	-0.25623	0.1997
Mybph	-0.17512	0.52794
Myf6	0.43457	0.0044922
Myh1	0.71759	0.0001199
Myh2	-0.046768	0.83878
Myh4	-0.23958	0.15948
Myh7	-0.75726	0.070327
Myhas	-0.78669	6.8167e-07
Myl1	-0.42416	0.41793
Myl12a	0.7609	1.1151e-05
Myl2	-0.66549	0.094793
Myl3	-0.40186	0.23748
Myl6	0.022379	0.8929
Myl9	0.039163	0.79987
Mylf-ps	-0.42875	0.00034788
Mylk2	-0.4175	0.012745
Mylk4	-0.039234	0.87715
Mylpf	-0.068194	0.37297
Myo18a	0.083458	0.67412
Myo18b	0.22966	0.1388
Myo1c	0.22549	0.28968
Myoc	-0.93378	7.3667e-08
Myod1	0.13482	0.41942
Myom1	0.17789	0.1475
Myom2	0.29131	0.026831
Myot	0.10047	0.20344
Myoz1	-0.19505	0.010946
Myoz2	0.16439	0.48752
Myoz3	-0.33686	0.31801
Mypn	-0.040135	0.747
Mzt1	-0.11233	0.4386
Naa20	-0.090662	0.64737
Naa38	-0.057332	0.6972
Naa50	0.33131	0.0040811
Nabp2	-0.12242	0.53447
Naca	0.24001	0.42963
Nadk	0.14952	0.56108
Nampt	0.26999	0.25569
Nap1l1	-0.011284	0.95579
Nap1l4	-0.029236	0.75912
Napa	0.0076389	0.94463
Narf	-0.51153	0.0016279
Nars	0.031743	0.77201
Naxe	0.078131	0.48783
Nbl1	-0.3786	0.040136
Nbr1	0.15838	0.38053
Ncaph2	0.073066	0.69007
Nckap1	0.1077	0.5735
Ncl	0.23354	0.19068
Ncln	-0.12676	0.45304
Ncor2	-0.20797	0.34558
Ncstn	-0.047882	0.82507
Nctc1	-0.16893	0.19144
Nde1	-0.17184	0.42391
Ndel1	-0.21659	0.13906
Ndfip1	0.027233	0.76566
Ndrg2	-0.19283	0.0015883
Ndufa1	0.13632	0.29751
Ndufa10	0.093938	0.28068
Ndufa11	-0.041453	0.71607
Ndufa12	0.23781	0.42516
Ndufa13	0.05081	0.66464
Ndufa2	0.11449	0.3341
Ndufa3	-0.19477	0.61571
Ndufa4	-0.20339	0.6263
Ndufa5	0.084477	0.53215
Ndufa6	-0.15535	0.65107
Ndufa7	0.051946	0.58515
Ndufa8	-0.0017974	0.98634
Ndufa9	-0.1432	0.6607
Ndufab1	-0.065325	0.74532
Ndufab1-ps	-0.1171	0.38416
Ndufaf1	-0.056684	0.69432
Ndufaf3	0.066966	0.75581
Ndufaf4	-0.23484	0.23836
Ndufaf5	-0.076667	0.60196
Ndufaf6	-0.27254	0.093272
Ndufaf8	0.0013416	0.99178
Ndufb1-ps	0.010619	0.95857
Ndufb10	0.12783	0.75014
Ndufb11	0.05803	0.47166
Ndufb3	0.071834	0.5919
Ndufb4	-0.43016	0.20695
Ndufb4c	-0.21202	0.30672
Ndufb5	-0.044955	0.68196
Ndufb6	0.022639	0.95093
Ndufb7	0.13084	0.3477
Ndufb8	-0.0020351	0.98286
Ndufb9	0.002975	0.98056
Ndufc1	-0.13568	0.17926
Ndufc2	0.24683	0.49068
Ndufs1	0.11045	0.35356
Ndufs2	-0.19894	0.61913
Ndufs3	0.075806	0.32518
Ndufs4	0.11487	0.32533
Ndufs5	0.0063737	0.94437
Ndufs6	-0.03499	0.78509
Ndufs7	0.12572	0.74544
Ndufs8	-0.020797	0.81399
Ndufv1	0.14338	0.045791
Ndufv2	0.025622	0.74344
Ndufv3	0.012852	0.91471
Neat1	-0.029894	0.89181
Neb	0.5092	0.17725
Nedd4	0.1446	0.21661
Nedd8	0.047561	0.67192
Nek7	-0.034233	0.84318
Nek9	-0.18583	0.2447
Nelfcd	0.066184	0.75035
Nenf	-0.048336	0.64491
Neurl1a	-0.13245	0.22203
Neurl2	-0.043618	0.79157
Nexn	-0.036904	0.72975
Nf2	-0.025436	0.90324
Nfe2l1	0.25536	0.057265
Nfe2l2	0.28011	0.13468
Nfic	-0.1556	0.3753
Nfil3	-1.131	7.7706e-06
Nfix	-0.027566	0.84676
Nfkbia	0.11481	0.51808
Nfkbib	0.093075	0.57634
Nfs1	0.066351	0.66233
Nfyc	-0.021917	0.90716
Ngdn	0.53856	0.058905
Ngrn	-0.0068742	0.96987
Nhp2	0.05264	0.71702
Nid1	-0.50698	0.015794
Nifk	-0.01843	0.93208
Ninj1	0.17411	0.47887
Nipsnap2	0.039837	0.60364
Nkain1	-0.54349	0.024809
Nme6	-0.1783	0.45662
Nmrk2	0.23563	0.42543
Nmt1	0.16843	0.34686
Nnat	-0.67921	0.21805
Noc2l	0.039552	0.84868
Nol3	0.32202	0.024954
Nol7	0.073569	0.5811
Nomo1	-0.13389	0.42422
Nono	0.24971	0.16814
Nop10	0.15536	0.18611
Nop16	-0.05031	0.79636
Nop53	0.15753	0.30744
Nosip	0.12355	0.53068
Npc2	0.64797	0.0050716
Npepl1	-0.064937	0.55694
Npepps	0.078869	0.70475
Nphp1	-0.1423	0.52142
Nploc4	0.10658	0.49522
Npm1	0.42083	0.00056337
Npm3	0.09337	0.66039
Npr2	-0.11556	0.56194
Nptn	-0.073807	0.67036
Nqo1	0.009189	0.95773
Nr1d1	-0.14388	0.36635
Nr1d2	0.35127	0.017134
Nr1h2	0.011197	0.94672
Nr3c1	0.05458	0.81927
Nr4a1	-0.45573	0.0086946
Nrap	0.16188	0.26468
Nrbp1	-0.01076	0.94424
Nrd1	0.0034077	0.98118
Nrep	-1.2979	2.1642e-12
Nsfl1c	0.082087	0.60157
Nsmce1	0.10824	0.61918
Nt5c3	-0.34798	0.093607
Nt5dc3	-0.22908	0.18862
Nucks1	0.12781	0.53089
Nudc	-0.11148	0.6678
Nudcd3	0.088497	0.65647
Nudt19	-0.017413	0.90567
Nudt2	0.012487	0.9357
Nudt3	-0.055154	0.70659
Nudt4	-0.45234	7.5668e-06
Nudt9	0.045911	0.76114
Nup62	-0.13408	0.5252
Nutf2	-0.16627	0.34043
Nxf1	-0.032807	0.82734
Nxn	0.45341	0.0029182
Oard1	0.18406	0.3344
Oat	0.18785	0.027321
Oaz1	-0.16629	0.66273
Oaz2	0.10254	0.27056
Obscn	0.040533	0.89841
Obsl1	0.053487	0.80227
Ociad1	0.12277	0.44674
Ociad2	-0.23207	0.1956
Odc1	0.018075	0.93808
Odf3l2	-1.3543	0.0015364
Ogdh	0.099582	0.36304
Ogfr	0.26923	0.16911
Ogn	-1.1876	1.6834e-07
Ogt	-0.062766	0.65911
Ola1	0.064967	0.74883
Oma1	-0.0011803	0.99553
Opa1	-0.0017127	0.99292
Opa3	-0.21577	0.22263
Optn	0.043791	0.79104
Orai1	-0.289	0.056074
Orm1	1.0802	0.013996
Ormdl3	0.31973	0.2859
Os9	0.33732	0.089352
Osbp	0.007774	0.96117
Osbpl9	0.023979	0.89295
[truncated: 1,330 more rows]

## Sheet: Old Veh v Old Fis_FC_P
Gene Name/Symbol	Log 2 Fold Change	Raw P-Value
0610009B22Rik	-0.034519	0.813
0610009L18Rik	-0.02303	0.86104
0610012G03Rik	0.16005	0.58674
1110002E22Rik	0.039188	0.86015
1110004F10Rik	0.020098	0.89407
1110008P14Rik	0.066284	0.74884
1110012L19Rik	0.069878	0.70065
1190007I07Rik	-0.035312	0.836
1600014C10Rik	-0.14099	0.52067
1810013L24Rik	-0.018608	0.92502
1810037I17Rik	0.05394	0.73245
1810058I24Rik	0.040268	0.81245
2010320M18Rik	-0.16676	0.46053
2210408F21Rik	-0.0096369	0.96184
2310002L09Rik	-0.056472	0.57359
2310022A10Rik	-0.072094	0.65978
2310039H08Rik	0.029002	0.83544
2310040G24Rik	0.035529	0.7365
2310061I04Rik	0.0075507	0.95294
2310065F04Rik	-0.27714	0.32958
2310075C17Rik	0.10147	0.66516
2410004B18Rik	-0.0045867	0.98344
2410006H16Rik	0.1837	0.335
2510039O18Rik	0.12052	0.53474
2610507B11Rik	-0.088038	0.64743
2900076A07Rik	-0.06841	0.75086
2900097C17Rik	-0.0024042	0.98632
3110040N11Rik	0.093244	0.65448
3300002P13Rik	-0.047177	0.80827
3425401B19Rik	-0.16294	0.43358
4833439L19Rik	0.071528	0.80759
4930429F24Rik	-0.054812	0.7508
4930453N24Rik	0.08215	0.69991
4933434E20Rik	0.040393	0.84345
5031439G07Rik	-0.083118	0.67617
5430431A17Rik	-0.12972	0.59272
5730455P16Rik	0.019476	0.92376
6430571L13Rik	0.14668	0.50908
9530068E07Rik	0.012588	0.92092
A430005L14Rik	-0.070962	0.73382
A430046D13Rik	0.040037	0.83328
Aamdc	0.011592	0.9338
Aamp	0.092605	0.49393
Aars	-0.083484	0.66428
Abca8a	0.13059	0.59135
Abcb4	-0.10072	0.586
Abcb7	-0.2262	0.29892
Abcb8	-0.057755	0.78745
Abcc9	0.0093548	0.95687
Abcd2	-0.094949	0.6635
Abcd3	0.10085	0.61435
Abce1	0.090644	0.65359
Abcf1	-0.059991	0.67228
Abcf2	-0.065385	0.53613
Abcf3	-0.17259	0.34568
Abhd11	0.0090661	0.96156
Abhd12	0.081199	0.70116
Abhd16a	0.029787	0.82288
Abhd17a	0.11005	0.26853
Abra	-0.012194	0.94183
Acaa1a	0.11778	0.49704
Acaa2	-0.028527	0.8497
Acacb	-0.3006	0.23429
Acadl	0.030041	0.81802
Acadm	-0.20964	0.49595
Acads	-0.21842	0.39247
Acadsb	0.035244	0.80248
Acadvl	-0.047327	0.70835
Acat1	-0.03224	0.74363
Acbd4	-0.045894	0.84948
Ace	0.199	0.43281
Ache	-0.06169	0.79713
Ackr3	0.10291	0.6925
Acly	-0.6719	0.21175
Aco2	-0.12668	0.2189
Acot13	-0.27925	0.4224
Acot7	-0.079292	0.70305
Acox1	-0.17787	0.48853
Acp1	-0.00856	0.96576
Acsl1	-0.16686	0.54593
Acta1	-0.027808	0.72451
Acta2	0.07864	0.64415
Actb	0.10068	0.52434
Actc1	-0.20842	0.52545
Actg1	0.025893	0.8648
Actn2	-0.13711	0.44022
Actn3	0.23264	0.65516
Actn4	0.10207	0.61921
Actr1a	0.0086722	0.93849
Actr1b	-0.0097172	0.93163
Actr2	0.18268	0.37604
Actr3	0.17303	0.37465
Acvr1b	0.48522	0.05431
Acyp1	0.0032588	0.98526
Acyp2	0.020139	0.828
Adam9	-0.036932	0.83594
Adgrf5	0.13739	0.47547
Adh1	0.356144	0.0478
Adh5	0.039967	0.84128
Adhfe1	-0.21649	0.32049
Adi1	-0.012061	0.93087
Adig	-0.043255	0.91447
Adipoq	-0.091108	0.85816
Adipor1	-0.0123	0.90234
Adipor2	-0.13136	0.57023
Adprh	0.017984	0.92499
Adrb2	-0.051645	0.81583
Adrm1	0.00019407	0.9989
Adsl	-0.066198	0.66835
Adssl1	-0.09554	0.32309
Aebp1	-0.015394	0.93319
Afap1l1	0.050567	0.7854
Afg3l1	0.00090957	0.9965
Afg3l2	-0.063339	0.64036
Agap3	-0.028402	0.89296
Agl	-0.12746	0.52965
Agpat1	-0.0050893	0.96964
Agpat2	-0.26697	0.57165
Agpat3	-0.17884	0.34247
Agt	0.054948	0.81047
Ahcy	0.039093	0.84913
Ahnak	0.057548	0.73627
Ahsa1	-0.09701	0.52817
AI506816	0.05669	0.80443
AI837181	0.033712	0.81437
Aimp1	0.20238	0.31112
Aimp2	-0.0047549	0.97214
Aip	-0.020248	0.86613
Ak1	-0.10134	0.39574
Ak2	0.31364	0.22771
Ak3	-0.13612	0.48271
Akap1	-0.17039	0.28778
Akap8	-0.075164	0.67756
Akap8l	0.040326	0.80081
Akirin1	-0.016423	0.9265
Akirin2	0.028651	0.84188
Akr1a1	0.028142	0.75895
Akr1b10	-0.050637	0.78324
Akr1b3	-0.037149	0.80106
Akr7a5	0.033118	0.82721
Akt1	0.10193	0.52357
Akt1s1	0.11669	0.65888
Akt2	-0.028012	0.77404
Alad	0.051146	0.78663
Alas1	-0.12356	0.44248
Alb	-0.29567	0.65556
Aldh1a1	0.031541	0.79739
Aldh2	-0.15259	0.60233
Aldh4a1	-0.0095904	0.95792
Aldh6a1	-0.14856	0.52606
Aldoa	-0.017084	0.84111
Alg3	-0.014094	0.95373
Alkbh5	-0.012873	0.93613
Alkbh7	-0.085009	0.61935
Alpk2	-0.05547	0.79386
Alpk3	-0.11213	0.46993
Amd1	-0.10177	0.78424
Amfr	0.0028307	0.98235
Amigo1	-0.031325	0.89768
Amotl1	-0.11783	0.5574
Ampd1	-0.19638	0.34943
Amy1	0.069716	0.61071
Amz2	0.0056689	0.97675
Anapc13	0.057413	0.73593
Anapc16	-0.02115	0.92429
Anapc2	0.0048189	0.98046
Anapc5	0.19391	0.56412
Angptl2	0.35583	0.22507
Ank	-0.078915	0.50275
Ank1	-0.067178	0.66613
Ankrd1	0.2951	0.55984
Ankrd2	0.22138	0.38317
Ankrd23	0.22898	0.49191
Ankrd40	0.010231	0.92228
Ankrd9	0.27809	0.33229
Ano5	-0.0050302	0.97899
Anp32a	0.13959	0.444
Anp32b	0.036712	0.73988
Anp32e	-0.078529	0.5921
Anxa1	0.22625	0.32847
Anxa11	-0.10516	0.60004
Anxa2	0.048711	0.82793
Anxa5	0.11875	0.58892
Anxa6	-0.045226	0.60056
Anxa7	0.039611	0.81205
Aoc3	-0.24748	0.50842
Ap1b1	-0.026136	0.90026
Ap2a1	-0.029198	0.86593
Ap2a2	0.0094995	0.9588
Ap2m1	0.033528	0.81669
Ap2s1	0.0788	0.63358
Ap4s1	0.039743	0.72578
Ap5s1	0.0043552	0.98249
Apba3	-0.079699	0.57895
Apip	0.0078642	0.95833
Aplp2	-0.16022	0.54086
Apmap	-0.14668	0.56683
Apoa1	-0.4098	0.63401
Apoa2	-0.53432	0.45606
Apobec2	-0.17896	0.18382
Apoc1	1.0749	0.029543
Apod	0.23639	0.13392
Apoe	0.81532	0.042102
Apoo	-0.065899	0.44843
Apoo-ps	-0.20221	0.42657
Aprt	0.095236	0.59494
Aqp1	0.071341	0.49071
Araf	-0.044805	0.79958
Arf1	0.17562	0.5977
Arf4	0.13903	0.47739
Arf5	0.060456	0.64744
Arf6	0.10409	0.53946
Arfgap2	-0.10593	0.56024
Arglu1	0.040809	0.8343
Arhgap10	0.14486	0.49512
Arhgdia	0.089214	0.42129
Arhgef10l	0.028347	0.88519
Arih1	-0.013451	0.94008
Arih2	0.011747	0.95701
Arl1	0.0060632	0.95387
Arl2	0.17139	0.3978
Arl2bp	-0.017357	0.90646
Arl3	-0.053993	0.59243
Arl6ip4	0.082512	0.54145
Arl6ip5	-0.056952	0.64315
Arl8b	-0.026154	0.83814
Arpc1a	0.14435	0.42277
Arpc2	-0.10446	0.68242
Arpc3	0.094203	0.5964
Arpc4	0.14558	0.45999
Arpc5	0.28728	0.14675
Arpc5l	0.0023651	0.98701
Arpp19	0.039993	0.81833
Arrdc2	-0.36277	0.33125
Arrdc3	-0.15159	0.45215
Art1	-0.021403	0.84388
Art3	0.057088	0.67737
Art5	0.14427	0.37951
As3mt	0.07174	0.6288
Asb10	-0.15757	0.29363
Asb11	0.057869	0.76712
Asb12	0.040081	0.8071
Asb14	-0.060176	0.63599
Asb15	0.06531	0.72665
Asb16	-0.012607	0.92679
Asb2	-0.08775	0.64867
Asb5	-0.041678	0.66711
Asb8	-0.096266	0.35977
Asna1	0.025389	0.84743
Asph	-0.017118	0.9298
Asrgl1	0.031465	0.86164
Atad1	-0.16265	0.49551
Atad3a	-0.10392	0.64029
Atcayos	-0.20754	0.35807
Ate1	0.0098108	0.96496
Atf1	-0.063097	0.73432
Atf3	-0.13419	0.67801
Atf4	-0.016289	0.85008
Atf5	-0.167	0.51946
Atg101	0.12235	0.42223
Atg12	0.050779	0.78265
Atg13	0.0014521	0.99447
Atg4a	0.03032	0.87088
Atg9a	-0.16751	0.50264
Atl2	0.040462	0.76612
Atox1	0.20069	0.30406
Atp1a1	0.033458	0.81799
Atp1a2	0.20435	0.58236
Atp1b1	-0.045231	0.78476
Atp1b2	-0.035877	0.82496
Atp1b3	0.14813	0.35507
Atp2a1	0.16451	0.76248
Atp2a2	0.40126	0.13969
Atp5a1	-0.11569	0.18999
Atp5b	-0.08024	0.29613
Atp5c1	-0.23021	0.56638
Atp5d	0.1922	0.61724
Atp5e	-0.05651	0.72229
Atp5g1	-0.088778	0.55927
Atp5g2	-0.020195	0.7774
Atp5g3	-0.11502	0.46507
Atp5h	-0.021995	0.8689
Atp5j	-0.052844	0.69435
Atp5j2	-0.038986	0.79718
Atp5k	-0.082094	0.66204
Atp5l	-0.057325	0.89927
Atp5mpl	-0.03277	0.85227
Atp5o	-0.064011	0.91193
Atp6ap1	0.040371	0.70701
Atp6v0a1	-0.022204	0.90739
Atp6v0b	0.05158	0.6703
Atp6v0d1	0.11179	0.43108
Atp6v0e2	-0.060255	0.6819
Atp6v1b2	0.020882	0.90798
Atp6v1d	0.02369	0.88661
Atp6v1e1	0.012229	0.92478
Atp6v1f	0.027021	0.80276
Atp6v1g1	0.0252	0.79246
Atpaf1	-0.054564	0.7957
Atpaf2	-0.24138	0.2315
Atraid	0.05872	0.68766
Atxn10	-0.024854	0.87501
Atxn2l	0.0074935	0.96876
Aup1	0.072348	0.66146
Aurkaip1	0.0031959	0.97781
Avpi1	0.039959	0.83772
AW112010	0.30213	0.25046
Axl	0.07516	0.75549
B230118H07Rik	-0.15648	0.43209
B230219D22Rik	-0.087435	0.67294
B230312C02Rik	-0.23687	0.51406
B2m	0.36829	0.13568
B3galnt2	0.021552	0.90471
B3gat3	0.017747	0.89792
B4galt1	0.054413	0.79927
B4gat1	0.028808	0.87995
Babam1	-0.23906	0.2431
Bag1	0.079959	0.32797
Bag3	-0.085353	0.3998
Bag6	-0.087901	0.50503
Banf1	-0.012316	0.90438
Bap1	-0.11199	0.56751
Bax	0.2303	0.28851
Bbip1	-0.017683	0.92791
BC003965	0.012357	0.95393
BC004004	0.02232	0.89692
BC005537	-0.1262	0.52541
BC023105	0.041074	0.8514
BC031181	0.026378	0.84005
BC048679	-0.058365	0.8378
Bcam	0.13879	0.42931
Bcap31	0.044978	0.75255
Bcas2	0.00089225	0.99656
Bcat2	0.17718	0.25853
Bccip	0.025266	0.84576
Bckdha	-0.11052	0.48139
Bckdhb	0.26895	0.25484
Bckdk	-0.048203	0.64275
Bcl6	-0.10448	0.63651
Bcl7b	0.086172	0.65723
Bex1	-0.038062	0.8288
Bgn	0.14101	0.54986
Bhlhe40	0.3881	0.13589
Bicd2	-0.040091	0.8607
Bin1	-0.17105	0.67083
Blcap	-0.057504	0.73963
Bloc1s2	0.040343	0.83408
Bloc1s4	0.040722	0.84809
Bmi1	0.02947	0.8775
Bmpr1a	0.029092	0.88198
Bnip2	0.0026739	0.98538
Bnip3	-0.073263	0.47677
Bnip3l	0.092505	0.53161
Bod1	-0.045821	0.57529
Bola1	0.1002	0.53566
Bola3	-0.26685	0.2732
Bop1	0.027478	0.89098
Bpgm	-0.075373	0.62502
Brd2	0.28712	0.16099
Brd7	-0.00070091	0.99695
Bri3	0.091938	0.60425
Brk1	0.040893	0.73158
Brms1	-0.026762	0.88931
Bsg	-0.039913	0.6176
Bst2	0.71673	0.015454
Btbd1	-0.033418	0.72631
Btbd2	-0.011455	0.95543
Btf3	0.031915	0.71509
Btg2	0.0027913	0.99085
Bud31	0.016304	0.92174
Bves	0.080383	0.68515
Bzw1	0.027887	0.85106
Bzw2	-0.12706	0.4406
C030006K11Rik	0.048677	0.7636
C1d	0.026905	0.89802
C1qa	0.01061	0.97812
C1qb	-0.046904	0.90051
C1qbp	0.010802	0.93426
C1qc	0.097646	0.78908
C1qtnf12	-0.17098	0.45273
C1qtnf4	-0.011031	0.96225
C1qtnf9	0.14813	0.45935
C1s1	0.26944	0.18705
C2cd2	0.0085784	0.9571
C3	0.58198	0.041704
Cab39	-0.00016163	0.99906
Cacna1s	-0.15034	0.52229
Cacna2d1	0.035418	0.83297
Cacnb1	-0.066485	0.55999
Cacng1	0.049568	0.69307
Cacng6	-0.01908	0.87588
Cacng7	0.16091	0.52958
Cacybp	-0.05275	0.70231
Calcoco1	-0.041717	0.7937
Calm1	0.033554	0.74721
Calm2	0.046123	0.54204
Calm3	-0.025426	0.88655
Calr	-0.14396	0.62011
Calu	0.058068	0.68399
Camk2a	-0.0295	0.90102
Camk2b	-0.10093	0.53387
Camk2g	-0.031313	0.83306
Camta2	-0.02964	0.88948
Cand2	-0.12602	0.48794
Canx	0.095796	0.51039
Cap1	0.15056	0.48854
Cap2	-0.030302	0.80029
Capn1	-0.0087817	0.94799
Capn2	0.08953	0.65517
Capn3	-0.11052	0.48417
Capn7	0.040349	0.84524
Capns1	0.03833	0.63942
Capza2	0.012596	0.9169
Capzb	-0.039779	0.63983
Car3	0.168	0.46966
Card19	0.032377	0.91054
Carnmt1	-0.073196	0.65808
Casq1	-0.063942	0.66316
Casq2	0.16923	0.42724
Castor2	-0.039975	0.85373
Cat	-0.092332	0.76355
Cav1	0.18921	0.24924
Cav2	0.17754	0.37748
Cav3	-0.13416	0.578
Cavin1	0.1224	0.2642
Cavin2	-0.078402	0.75812
Cavin3	0.16445	0.49217
Cavin4	-0.0453	0.67497
Cbfb	0.092251	0.53734
Cbr1	0.092428	0.6587
Cbr2	-0.009165	0.96342
Cby1	0.055547	0.80198
Ccdc107	-0.015927	0.92829
Ccdc117	0.012477	0.95326
Ccdc124	0.00054744	0.99613
Ccdc43	0.062984	0.6966
Ccdc47	0.017636	0.91332
Ccdc50	-0.028026	0.88319
Ccdc6	0.27053	0.24647
Ccdc80	0.1653	0.56186
Ccdc85b	0.1753	0.15117
Ccdc85c	-0.10028	0.64815
Ccdc91	-0.025684	0.85518
Ccdc97	-0.23732	0.24714
Ccl11	0.28966	0.10124
Ccng1	-0.039782	0.78756
Ccni	-0.052188	0.81709
Ccnk	0.011637	0.94258
Ccnl2	0.061632	0.71097
Ccny	0.060366	0.69364
Ccs	0.17144	0.37453
Ccser2	-0.043012	0.83235
Cct2	0.010121	0.92536
Cct3	-0.047991	0.77962
Cct4	0.055242	0.67933
Cct5	-0.1532	0.56987
Cct6a	-0.041947	0.7331
Cct7	-0.039937	0.78985
Cct8	-0.038281	0.72541
Cd151	0.043213	0.69585
Cd164	0.047244	0.68384
Cd24a	0.0082679	0.95028
Cd300lg	-0.26647	0.43572
Cd302	0.19017	0.40935
Cd34	0.21942	0.39394
Cd36	-0.10888	0.75087
Cd55	-0.13243	0.5077
Cd59a	-0.10261	0.58156
Cd63	0.079156	0.5168
Cd63-ps	0.18528	0.24041
Cd74	-0.83736	0.25953
Cd81	0.095042	0.43946
Cd9	0.1048	0.61494
Cd99l2	0.024972	0.87771
Cdc123	-0.0010072	0.99564
Cdc16	0.028622	0.88494
Cdc34	0.023445	0.69613
Cdc37	-0.012462	0.94643
Cdc42	0.058964	0.49596
Cdc42ep2	-0.11511	0.53477
Cdc42ep3	-0.012135	0.94886
Cdc42se2	0.083772	0.7024
Cdc5l	-0.10073	0.62288
Cdh5	0.13258	0.38588
Cdip1	0.040395	0.84776
Cdipt	0.068482	0.698
Cdk11b	0.21546	0.29347
Cdk16	-0.052607	0.66599
Cdk2ap1	0.0043747	0.97193
Cdk2ap2	0.11921	0.51328
Cdkn1a	-0.44712	0.19344
Cdkn1c	0.06699	0.74869
Cdkn2a	0.120892	0.752321
Cdkn2aipnl	-0.023693	0.89291
Cdnf	-0.11135	0.57735
Cdo1	-0.16173	0.72195
Cdpf1	-0.028601	0.85328
Cdv3	-0.0063212	0.9627
Cebpa	-0.15143	0.71325
Cebpb	-0.052683	0.74317
Cebpd	-0.0016121	0.996
Cebpg	0.10894	0.60617
Cebpzos	0.1024	0.65278
Celf1	-0.023982	0.90785
Cenpb	0.093694	0.38647
Cenpx	0.026603	0.86697
Cep85	-0.043216	0.81567
Cept1	0.18952	0.3681
Cers2	-0.09039	0.6926
Ces1d	0.09303	0.80346
Cetn2	0.087667	0.6219
Cfd	0.44875	0.56995
Cfdp1	0.21841	0.21167
Cfl1	0.22136	0.28269
Cfl2	0.0036242	0.95917
Cgrrf1	0.053505	0.79615
Chac1	1.446	0.005138
Chac2	0.014697	0.94321
Chchd1	-0.00047612	0.99628
Chchd10	-0.06581	0.52325
Chchd2	0.010951	0.88471
Chchd3	-0.031921	0.69158
Chd4	-0.00070032	0.99699
Chmp1a	0.00078498	0.99579
Chmp2a	0.041406	0.70268
Chmp2b	-0.018242	0.90723
Chmp3	0.083724	0.62003
Chmp4b	0.013857	0.88074
Chmp5	0.082892	0.5975
Chmp6	0.011569	0.95693
Chp1	-0.10178	0.66318
Chpt1	-0.15299	0.5407
Chrac1	-0.1189	0.52269
Chrnb1	0.022238	0.90487
Chrne	-0.072471	0.73943
Chtop	0.031591	0.79382
Ciao1	0.049582	0.77823
Cib2	0.072278	0.51754
Cidec	-0.0877	0.85864
Cilp	-0.072895	0.74883
Cipc	0.0078969	0.96668
Cirbp	0.042523	0.83942
Cisd1	-0.035386	0.63424
Cisd3	0.082453	0.54606
Cited2	0.32854	0.036019
Cited4	-0.11454	0.68037
Ckm	-0.08243	0.60203
Ckmt2	-0.13025	0.57146
Clcn1	-0.055726	0.75791
Cldn5	0.5686	0.032864
Cldnd1	-0.061015	0.75228
Clec2d	0.49762	0.23572
Clec3b	0.21863	0.21824
Clic4	0.041113	0.82517
Clic5	-0.025202	0.88466
Clip1	-0.0088729	0.95655
Clip4	-0.27512	0.20634
Clk1	0.163	0.4251
Clpp	-0.017824	0.89871
Clptm1	0.050894	0.78733
Clptm1l	0.059569	0.74132
Clpx	-0.009995	0.94306
Clta	-0.1071	0.6819
Cltb	0.0055072	0.97122
Cltc	-0.0062171	0.9694
Clu	-0.024401	0.8877
Cluh	-0.027696	0.83712
Clybl	-0.054666	0.71071
Cmbl	0.04583	0.69649
Cmc1	-0.1402	0.50934
Cmss1	-0.11521	0.55825
Cmya5	-0.015936	0.9459
Cnbp	0.091828	0.1559
Cndp2	0.084447	0.65792
Cnep1r1	0.028182	0.88714
Cnih1	-0.07976	0.75559
Cnksr1	-0.048075	0.73609
Cnot11	0.083723	0.69994
Cnot8	-0.038292	0.82171
Cnpy2	0.14403	0.38488
Coa3	-0.046825	0.66036
Coa5	-0.015547	0.9097
Coa6	-0.033986	0.82196
Cog4	0.21637	0.28212
Cog6	0.039601	0.7909
Col1a1	0.054464	0.85859
Col1a2	0.16715	0.58004
Col3a1	-0.038205	0.90379
Col4a1	-0.034701	0.86171
Col4a2	-0.033684	0.85467
Col5a3	-0.3102	0.29689
Col6a1	-0.025699	0.91042
Col6a2	-0.035108	0.90485
Colgalt1	0.026995	0.89718
Commd3	0.035903	0.79105
Commd9	0.067265	0.73213
Comt	-0.54289	0.15083
Copa	-0.041511	0.81261
Copb2	-0.015346	0.93593
Cope	-0.063111	0.64388
Cops2	0.060192	0.64946
Cops3	0.013564	0.93706
Cops4	-0.055887	0.72225
Cops5	-0.01652	0.89301
Cops6	0.025136	0.82574
Cops7a	-0.080435	0.48965
Cops8	-0.10709	0.48738
Cops9	0.031312	0.84423
Copz1	0.096456	0.61565
Copz2	0.06647	0.70298
Coq10a	-0.12704	0.30323
Coq2	-0.054385	0.65924
Coq5	-0.11193	0.40868
Coq8a	-0.072911	0.55697
Coq9	-0.10799	0.17168
Coro1b	0.36682	0.13478
Coro6	-0.071439	0.50107
Cox10	-0.10691	0.57999
Cox14	-0.041295	0.68581
Cox19	0.0067509	0.97228
Cox4i1	-0.012728	0.92847
Cox5a	-0.081189	0.44612
Cox5b	-0.046053	0.75916
Cox6a1	-0.16118	0.70881
Cox6a2	0.13237	0.78855
Cox6b1	-0.051268	0.73069
Cox6c	0.030674	0.84712
Cox7a1	-0.12956	0.50486
Cox7a2	-0.019577	0.88147
Cox7a2l	0.055655	0.4751
Cox7b	-0.28802	0.48301
Cox7c	-0.025585	0.88124
Cox8a	-0.14185	0.72767
Cox8b	-0.068022	0.92633
Cpe	0.047936	0.61928
Cpeb1	-0.085941	0.64055
Cpeb4	-0.021831	0.91884
Cpne2	-0.036231	0.87594
Cpped1	0.24419	0.2826
Cpt2	-0.20912	0.39917
Crat	-0.048694	0.55159
Crcp	0.014253	0.94467
Creb3	0.13341	0.44727
Creg1	0.030693	0.8081
Creld1	0.060572	0.74408
Crip1	0.1636	0.46288
Crip2	0.1181	0.52056
Cript	-0.016329	0.91111
Crk	0.014152	0.93415
Crls1	-0.17874	0.39389
Cryab	-0.078301	0.72249
Cs	-0.079979	0.27179
Csde1	0.022017	0.84369
Cse1l	-0.025341	0.88668
Csnk1a1	0.012231	0.93701
Csnk1d	-0.06069	0.75683
Csnk1g2	0.040044	0.77349
Csnk2a1	-0.033162	0.85097
Csnk2b	0.013944	0.9033
Csrp1	0.13155	0.43752
Csrp3	-0.32768	0.45931
Cst3	0.081614	0.23779
Cstb	0.23663	0.22087
Ctbp1	0.02399	0.82082
Ctdnep1	0.03305	0.71648
Ctdsp1	0.070356	0.53898
Ctdsp2	0.088282	0.51755
Ctnna1	0.085316	0.54665
Ctnnb1	-0.0081192	0.94768
Ctsa	-0.11735	0.56042
Ctsb	0.15085	0.26927
Ctsd	0.11696	0.16416
Ctsf	0.487	0.086
Ctsl	0.015628	0.91556
Ctsz	0.22427	0.17778
Ctxn3	-0.07499	0.75162
Cuedc1	-0.05779	0.69062
Cuedc2	0.024324	0.8578
Cul1	-0.022187	0.88163
Cul2	-0.060094	0.74076
Cul3	0.010862	0.92959
Cul4a	-0.074372	0.66609
Cul5	-0.064135	0.74815
Cuta	-0.016306	0.86156
Cutc	0.010397	0.95407
Cwc15	0.050351	0.64229
Cxcl12	0.20317	0.26799
Cxcl14	-0.18458	0.54092
Cxxc1	0.053759	0.79712
Cxxc5	0.059499	0.75266
Cyb5a	-0.031512	0.91157
Cyb5b	-0.16227	0.45027
Cyb5r1	-0.020448	0.90387
Cyb5r3	0.17466	0.32852
Cyba	0.062425	0.85292
Cyc1	-0.084095	0.36215
Cycs	-0.29719	0.37061
Cygb	0.26582	0.18431
Cyhr1	-0.057756	0.7488
Cyp27a1	0.055831	0.66031
Cyp2e1	0.33168	0.54216
Cystm1	-0.0042734	0.96609
Cyth1	0.040521	0.83524
D8Ertd738e	-0.046607	0.67338
Dab2ip	0.039941	0.86071
Dad1	0.063399	0.74664
Dag1	0.011414	0.94414
Dapk3	0.10513	0.55032
Dars	-0.0065338	0.96566
Dazap1	-0.037118	0.84536
Dazap2	0.1093	0.35647
Dbi	-0.16267	0.67847
Dbp	0.32451	0.26879
Dbt	-0.097106	0.63709
Dcaf11	-0.07349	0.62676
Dcaf12	0.019599	0.91499
Dcaf6	-0.058726	0.69738
Dcaf8	-0.062813	0.70053
Dcn	-0.089019	0.75603
Dctn1	-0.12965	0.40762
Dctn2	0.027497	0.84864
Dctn3	-0.013522	0.91988
Dctn6	0.06893	0.7479
Dctpp1	-0.0062788	0.96654
Dcun1d2	-0.027901	0.86492
Dcun1d5	-0.0047518	0.97458
Dda1	-0.0039257	0.98172
Ddah2	0.2022	0.46614
Ddb1	-0.074298	0.47048
Ddit4	-1.3113	0.0037872
Ddit4l	-0.015879	0.92243
Ddost	0.095594	0.49004
Ddrgk1	0.14059	0.20658
Ddx1	-0.027994	0.84911
Ddx17	-0.030761	0.82571
Ddx21	-0.013644	0.94867
Ddx23	-0.064303	0.73111
Ddx39b	-0.00015168	0.99914
Ddx3x	0.098428	0.56351
Ddx5	0.034503	0.6545
Ddx6	0.015716	0.92646
Decr1	0.034142	0.79742
Degs1	0.12055	0.56774
Dele1	-0.14654	0.22539
Dennd4b	-0.058003	0.73223
Depp1	0.4786	0.20807
Derl1	-0.090557	0.72877
Des	0.014268	0.78089
Dexi	-0.0056135	0.97676
Dffa	-0.096158	0.54306
Dgat2	-0.13722	0.74884
Dgcr6	0.071783	0.70167
Dgkz	-0.0011271	0.99468
Dhps	-0.046452	0.81713
Dhrs1	-0.0022104	0.99179
Dhrs11	-0.16716	0.31403
Dhrs3	-0.036673	0.83258
Dhrs4	0.031121	0.87107
Dhrs7b	0.067539	0.74813
Dhrs7c	-0.079105	0.58275
Dhx32	0.026891	0.89759
Diaph1	-0.010544	0.94777
Dkk3	-0.33172	0.46843
Dlat	-0.20178	0.40681
Dld	-0.027459	0.7732
Dlst	-0.075779	0.56122
Dmac1	-0.089614	0.41844
Dmac2	-0.095781	0.62216
Dmpk	-0.026915	0.93253
Dmwd	-0.028921	0.84285
Dnaja2	-0.0015967	0.98533
Dnaja3	-0.070471	0.58671
Dnaja4	-0.17886	0.5413
Dnajb11	0.0073321	0.96932
Dnajb12	0.083936	0.62888
Dnajb2	-0.082763	0.58616
Dnajb5	-0.017665	0.89017
Dnajb6	-0.050888	0.78112
Dnajb9	0.054742	0.72816
Dnajc15	-0.039171	0.85208
Dnajc19	0.016182	0.93562
Dnajc21	0.069814	0.7032
Dnajc27	-0.12025	0.52925
Dnajc3	0.068482	0.75042
Dnajc4	0.04826	0.81299
Dnajc7	-0.029375	0.86529
Dnajc8	0.047752	0.76188
Dnase1l1	-0.009474	0.93667
Dnlz	-0.089206	0.61065
Dnm1l	-0.038915	0.83041
Dnm2	-0.18344	0.40232
Dnpep	0.081601	0.70019
Dolk	-0.17911	0.3721
Dpep1	0.30826	0.17154
Dpf2	-0.0043929	0.98406
Dph3	-0.022685	0.90293
Dpm3	0.17817	0.40266
Dpt	0.011698	0.95947
Dpy30	0.065715	0.69729
Dram2	0.10232	0.52489
Drap1	0.017955	0.79531
Drg1	0.072878	0.70042
Drg2	0.068995	0.74965
Dstn	0.13535	0.40748
Dtnbp1	0.061318	0.74306
Dtx3	0.4158	0.11035
Dupd1	-0.053651	0.84614
Dus3l	-0.04122	0.84488
Dusp1	0.0018027	0.99204
Dusp10	-0.15241	0.52803
Dusp13	-0.054788	0.56967
Dusp23	-0.092928	0.51531
Dusp26	0.40692	0.2358
Dusp27	-0.162	0.36451
Dusp28	-0.12306	0.52177
Dusp3	-0.062144	0.71509
Dusp8	-0.17568	0.50869
Dvl1	-0.064449	0.57995
Dym	-0.041839	0.72729
Dync1h1	0.0013276	0.99491
Dync1li1	-0.028983	0.88148
Dync1li2	-0.072208	0.70993
Dynll1	-0.077403	0.72337
Dynll2	-0.09906	0.36715
Dynlrb1	0.045795	0.66046
Dynlt1-ps1	-0.10829	0.47835
Dynlt3	0.047069	0.75302
Dyrk1a	-0.073827	0.73724
Dyrk1b	0.015141	0.91817
Dyrk2	0.0025109	0.99165
E2f4	0.030294	0.86814
E2f6	-0.049465	0.74673
Ece1	0.014051	0.93461
Ech1	-0.23432	0.49298
Echs1	-0.18768	0.34422
Eci1	0.15418	0.65044
Ecm1	0.21194	0.34174
Ecpas	-0.01418	0.93032
Ecsit	-0.026425	0.83719
Edf1	0.012891	0.89184
Eef1a1	0.218	0.33711
Eef1a2	-0.040218	0.67181
Eef1akmt1	-0.059691	0.69041
Eef1b2	0.048345	0.71346
Eef1d	0.0028157	0.98588
Eef1g	-0.1614	0.65668
Eef2	0.052332	0.49743
Eef2k	-0.06631	0.77003
Eepd1	-0.044793	0.78313
Egfl7	0.16607	0.42725
Egln1	-0.04744	0.62422
Egln2	-0.0042217	0.97219
Egln3	-0.20553	0.50389
Egr1	0.84708	0.067997
Ehbp1l1	-0.034388	0.74561
Ehd1	0.17536	0.33971
Ehd2	0.1867	0.33364
Ehd4	0.02048	0.91196
Ei24	-0.01044	0.95031
Eif1	0.24959	0.52781
Eif1ad	0.078454	0.70021
Eif1ax	-0.045221	0.76442
Eif1b	-0.021091	0.8673
Eif2b1	-0.019721	0.90685
Eif2b2	0.020076	0.89352
Eif2b4	-0.01302	0.9307
Eif2b5	-0.036038	0.79185
Eif2s1	-0.007014	0.97522
Eif2s2	0.0013586	0.99276
Eif2s3x	0.041739	0.83137
Eif3a	-0.0042425	0.97649
Eif3b	-0.0038277	0.97309
Eif3c	-0.055634	0.59305
Eif3e	0.09956	0.50678
Eif3f	0.081316	0.38163
Eif3g	0.058815	0.65258
Eif3h	-0.0064262	0.93424
Eif3i	0.044995	0.73046
Eif3j1	-0.024435	0.87627
Eif3k	0.0158	0.90601
Eif3l	0.040913	0.79176
Eif3m	0.030473	0.80873
Eif4a-ps4	-0.032715	0.8604
Eif4a1	0.067546	0.61834
Eif4a2	0.015655	0.85098
Eif4a3	0.0666	0.69883
Eif4b	0.036279	0.77521
Eif4e	-0.043472	0.80535
Eif4e3	-0.18629	0.36491
Eif4ebp1	0.23164	0.1846
Eif4ebp2	-0.014472	0.93351
Eif4g1	-0.070902	0.60323
Eif4g2	-0.01374	0.88513
Eif4g3	-0.051327	0.77973
Eif4h	-0.095029	0.66272
Eif5	0.030372	0.8243
Eif5a	-0.022921	0.69651
Eif6	0.084979	0.62464
Eloa	-0.099171	0.63444
Elob	-0.020714	0.7941
Eloc	-0.0053039	0.96975
Elof1	0.010636	0.94818
Elp3	0.17823	0.39593
Elp5	-0.039543	0.83824
Emc10	0.079281	0.59792
Emc2	0.054639	0.72678
Emc3	0.08968	0.53607
Emc4	0.018962	0.85483
Emc6	0.028939	0.77635
Emd	-0.0027547	0.9883
Emg1	-0.0028366	0.98807
Eml1	-0.12593	0.59533
Emp3	0.024023	0.93228
Endog	-0.057159	0.64435
Eng	-0.12279	0.60628
Enho	-0.020846	0.90312
Eno1	-0.32082	0.3076
Eno3	-0.10838	0.40395
Enpp4	0.031793	0.8568
Ensa	-0.036166	0.77444
Epas1	0.034192	0.78241
Epb41l4aos	-0.19283	0.39736
Epdr1	-0.095811	0.41103
Ephx1	0.23321	0.26888
Ephx2	-0.088311	0.73554
Epm2a	-0.096823	0.53559
Epn1	0.0029781	0.97512
Eprs	-0.012811	0.94609
Eps15	0.040122	0.83497
Eral1	-0.37504	0.13373
Ergic3	0.047546	0.76229
Erh	0.025525	0.9071
Eri3	-0.029753	0.82674
Erp44	-0.0213	0.92388
Errfi1	-0.036998	0.83356
Esam	0.14476	0.42875
Esd	0.056457	0.7382
Esrra	-0.043014	0.68209
Etf1	0.039932	0.74353
Etfa	-0.056434	0.56371
Etfb	0.024104	0.89746
Etfdh	-0.094027	0.58191
Etfrf1	0.023012	0.89407
Ethe1	0.079384	0.66125
Ets2	0.19565	0.28306
Ewsr1	0.22853	0.29548
Exoc6	-0.041569	0.79445
Exoc7	0.075211	0.66574
Exosc3	0.02411	0.91567
Exosc4	-0.0017301	0.99355
Extl1	-0.15642	0.4682
Extl3	0.081484	0.70294
Fabp1	-0.9776	0.16925
Fabp3	-0.1854	0.47625
Fabp4	-0.040973	0.93621
Faf1	-0.01158	0.94594
Fahd1	-0.036503	0.77954
Fahd2a	-0.10324	0.59099
Fam104a	-0.0053932	0.97516
Fam114a2	0.033458	0.83175
Fam120a	-0.018171	0.89869
Fam122a	0.0091962	0.96079
Fam131a	-0.13005	0.54684
Fam160a1	-0.15696	0.46264
Fam160b2	-0.053584	0.79942
Fam162a	-0.03284	0.78073
Fam173a	0.059379	0.5985
Fam174a	0.011896	0.94598
Fam189a2	0.050854	0.78277
Fam210a	-0.16773	0.42637
Fam220a	-0.14016	0.41673
Fam234a	0.076664	0.71089
Fam76a	0.040328	0.84937
Fam8a1	0.06168	0.74188
Fam98a	0.028102	0.88754
Farsb	-0.013439	0.92893
Fasn	-0.321	0.59371
Fastk	-0.20645	0.38039
Fau	0.12348	0.35719
Fbln2	0.13273	0.55504
Fbp2	0.45177	0.17668
Fbxl3	0.048791	0.76932
Fbxo3	-0.029274	0.87157
Fbxo31	0.090964	0.52179
Fbxo32	-0.03083	0.88643
Fbxo40	-0.016599	0.89295
Fbxo6	0.17327	0.39197
Fbxo9	0.2597	0.20291
Fbxw11	-0.066252	0.73299
Fbxw5	-0.057619	0.68727
Fcf1	0.16846	0.37422
Fcgrt	0.2528	0.16502
Fdft1	0.040752	0.79087
Fdx1	0.02835	0.88874
Fech	-0.059601	0.60757
Fem1a	-0.084086	0.53454
Fermt2	-0.07214	0.57668
Fez2	-0.04936	0.67231
Fgfr1	0.068398	0.74683
Fgfr1op2	-0.0052566	0.9758
Fgfrl1	0.10526	0.59096
Fh1	-0.020076	0.81949
Fhl1	0.047659	0.84774
Fhl3	-0.17843	0.17143
Fhod1	-0.01979	0.92032
Fhod3	-0.0039323	0.98665
Filip1	-0.19625	0.42128
Fis1	0.0063167	0.95067
Fitm1	-0.020702	0.7978
Fitm2	-0.037584	0.74996
Fkbp1a	0.028888	0.80359
Fkbp2	0.19143	0.37728
Fkbp3	-0.10508	0.59967
Fkbp4	-0.04521	0.6537
Fkbp8	0.045199	0.72907
Fkbp9	0.11213	0.43806
Fkrp	-0.039269	0.8433
Flad1	-0.088787	0.68069
Flcn	-0.046188	0.76726
Flii	-0.060309	0.69034
Flna	0.08127	0.70189
Flnc	-0.085818	0.41829
Flot1	-0.018865	0.8991
Flot2	-0.045086	0.75762
Fmc1	0.26965	0.37197
Fmod	-0.13822	0.59448
Fndc5	-0.10103	0.53094
Fnta	-0.043185	0.75323
Fopnl	0.052433	0.792
Fos	-0.02719	0.93137
Foxk2	-0.035333	0.87445
Foxo4	-0.027562	0.88372
Fsd2	-0.18844	0.36691
Fstl1	0.1886	0.43357
Fth1	0.030594	0.68089
Ftl1	0.20886	0.34103
Fundc1	0.02847	0.8867
Fundc2	-0.057711	0.58772
Fxn	-0.062844	0.77389
Fxr1	-0.058046	0.60714
Fxr2	-0.053373	0.68029
Fxyd1	-0.0081068	0.93651
Fxyd6	0.038512	0.86438
Fyco1	-0.13017	0.50108
Fyttd1	-0.020833	0.91044
Fzd4	0.15662	0.38931
Fzd7	-0.13912	0.49451
Fzd9	-0.13574	0.52859
G0s2	-0.50738	0.18659
G3bp1	-0.04333	0.77011
G6pc3	-0.14411	0.42968
Gaa	0.0057261	0.96523
Gabarap	0.1218	0.21335
Gabarapl1	0.31919	0.18667
Gabarapl2	-0.048303	0.71773
Gadd45a	0.072895	0.82348
Gadd45b	0.2287	0.24144
Gadd45g	-0.59853	0.11939
Gadd45gip1	-0.13266	0.54239
Galnt1	0.008336	0.96486
Gamt	-0.12149	0.58772
Ganab	-0.12573	0.58218
Gapdh	-0.24203	0.48249
Gars	0.023886	0.86383
Gas1	-0.080691	0.75881
Gas6	-0.0017667	0.98564
Gatad1	0.0048868	0.97753
Gatc	-0.07586	0.62762
Gbe1	-0.19603	0.35023
Gcdh	0.18179	0.38171
Gcsh	0.0045786	0.971
Gde1	-0.14459	0.528
Gdi1	0.040725	0.8265
Gdi2	0.11793	0.53775
Gemin7	0.019624	0.88387
Get4	0.0047296	0.97556
Gfer	0.055491	0.73497
Gfm1	-0.13	0.36268
Gga1	-0.019201	0.90865
Ghitm	0.02104	0.80915
Ghr	0.23608	0.32421
Gid4	0.08276	0.66537
Gid8	0.016353	0.93416
Ginm1	-0.1694	0.42735
Gipc1	-0.012795	0.95093
Git1	-0.066923	0.74896
Glo1	0.00095621	0.99222
Glrx3	0.014001	0.91769
Glrx5	0.053019	0.72373
Glud1	0.07499	0.5428
Glul	0.073821	0.77713
Gm10039	-0.10195	0.47972
Gm10053	-0.039717	0.77955
Gm10076	0.70936	0.068165
Gm10123	0.28141	0.22669
Gm10132	0.041824	0.80481
Gm10177	-0.022351	0.85416
Gm10221	-0.28464	0.50431
Gm10222	0.015859	0.95508
Gm10241	-0.16025	0.64912
Gm10250	0.0057589	0.96863
Gm10275	0.016143	0.88518
Gm10297	0.05279	0.79329
Gm10443	0.024633	0.87964
Gm10736	0.30192	0.47654
Gm10925	0.21773	0.7562
Gm11716	-0.11633	0.59151
Gm11808	0.17048	0.43948
Gm12070	-0.075145	0.59838
Gm12191	0.25293	0.27333
Gm12251	-0.26299	0.22871
Gm12338	0.035149	0.84623
Gm12411	0.024435	0.95647
Gm12693	0.064322	0.74625
Gm12751	0.17112	0.28479
Gm13192	0.055563	0.79416
Gm13394	-0.063529	0.73576
Gm13736	0.00059549	0.99659
Gm13835	0.18736	0.53428
Gm13841	0.02802	0.82983
Gm14117	-0.21307	0.24076
Gm14303	0.10665	0.55212
Gm14494	0.017656	0.90194
Gm14539	-0.016934	0.91595
Gm15179	-0.20089	0.25882
Gm15417	0.028477	0.88499
Gm15427	0.11872	0.27371
Gm15500	0.085773	0.55321
Gm15501	-0.0018975	0.99153
Gm15772	0.14949	0.30423
Gm16089	-0.027722	0.881
Gm16124	0.012883	0.95218
Gm16418	0.0016386	0.99192
Gm18588	0.13237	0.5774
Gm1943	0.088853	0.66957
Gm2000	0.020419	0.88781
Gm20300	0.052388	0.79356
Gm26740	-0.10624	0.58939
Gm29773	-0.15444	0.51816
Gm38560	-0.056544	0.77256
Gm39469	-0.16307	0.48246
Gm4204	-0.12181	0.48181
Gm4294	0.15363	0.41252
Gm4332	0.043551	0.75243
Gm4366	0.028494	0.8852
Gm4459	-0.048074	0.75616
Gm45855	-0.0099349	0.95345
Gm5518	-0.083077	0.54313
Gm5527	0.0055122	0.97417
Gm5559	-0.13125	0.27804
Gm5617	0.20799	0.29355
Gm5854	0.12617	0.38596
Gm5884	-0.0078945	0.96833
Gm6055	-0.11441	0.53919
Gm6136	0.015179	0.87882
Gm6560	-0.022661	0.90394
Gm6563	0.062987	0.66398
Gm6665	-0.11167	0.59557
Gm6793	-0.0075763	0.96978
Gm6863	0.16092	0.30868
Gm7336	-0.13598	0.32231
Gm7367	-0.17393	0.38427
Gm7536	-0.16712	0.50798
Gm7607	0.12821	0.6005
Gm7846	-0.079319	0.71064
Gm7964	0.0080464	0.96282
Gm8116	-0.034968	0.84461
Gm8121	-0.071824	0.66232
Gm8424	-0.14928	0.64857
Gm8430	0.21404	0.15738
Gm8566	0.28534	0.1343
Gm9001	0.12225	0.48583
Gm9385	0.22322	0.21617
Gm9493	-0.0051944	0.97256
Gm9616	-0.20344	0.34862
Gm9794	0.096022	0.42982
Gm9821	-0.34411	0.15742
Gm9824	-0.19346	0.65589
Gm9843	0.11837	0.55495
Gm9892	-0.027202	0.86486
Gmppa	-0.017724	0.92088
Gmpr	-0.0067831	0.95057
Gna11	0.018162	0.92425
Gnai2	0.17897	0.20904
Gnb1	0.22361	0.3123
Gnb2	0.10891	0.41009
Gng11	0.035007	0.85715
Gng5	-0.051338	0.67753
Gnpat	-0.096926	0.33489
Golga2	-0.039301	0.84033
Golga4	-0.098422	0.65466
Golph3	-0.035355	0.82509
Gorasp2	0.0081218	0.9562
Gosr2	-0.046526	0.76834
Got1	-0.12751	0.28912
Got2	-0.092243	0.34715
Gpaa1	0.039943	0.83013
Gpam	-0.385	0.25699
Gpbp1	0.050534	0.78598
Gpc1	-0.089133	0.55721
Gpc4	-0.0079849	0.9686
Gpcpd1	0.078196	0.64216
Gpd1	-0.31442	0.40827
Gpd2	0.068141	0.70675
Gphn	-0.03307	0.86953
Gpi1	-0.092121	0.28955
Gpihbp1	0.38424	0.15816
Gpr108	0.27956	0.19153
Gpr157	-0.2698	0.18833
Gpr180	-0.0016612	0.99209
Gprc5c	0.038978	0.86355
Gps1	0.025288	0.87262
Gps2	0.051932	0.72143
Gpt	-0.046027	0.81811
Gpt2	0.25062	0.43135
Gpx1	0.43538	0.20033
Gpx3	-0.1198	0.76296
Gpx4	0.046837	0.67896
Gpx4-ps2	0.065727	0.57923
Gramd1a	-0.094341	0.64794
Grb2	0.027352	0.85153
Grhpr	0.01456	0.92462
Grina	0.044293	0.64254
Grk2	0.067123	0.6961
Grn	0.32421	0.14749
Grpel1	0.020898	0.8889
Grsf1	-0.044975	0.68182
Gsk3a	0.0014115	0.99309
Gsn	0.2782	0.24988
Gsr	0.074088	0.70337
Gsta4	0.010551	0.95683
Gstk1	-0.0038342	0.97629
Gstm1	-0.0084495	0.92745
Gstm2	-0.041196	0.75749
Gstm5	0.049386	0.64772
Gsto1	0.072007	0.66607
Gstp-ps	0.072803	0.51999
Gstp1	0.028225	0.72436
Gstp2	0.063712	0.774
Gstz1	-0.18225	0.46687
Gtf2f1	0.058992	0.73893
Gtf2h5	-0.023157	0.9095
Gtf2i	0.02931	0.87767
Gtpbp2	-0.091715	0.67379
Guk1	-0.20183	0.36834
Gyg	0.0062316	0.95031
Gypc	0.052162	0.79754
Gys1	-0.14283	0.12108
H19	0.079187	0.82015
H1f0	0.12301	0.22129
H2-Aa	-0.80967	0.21336
H2-Ab1	0.020377	0.96397
H2-D1	0.32929	0.15202
H2-Eb1	-0.018909	0.96789
H2-K1	0.38602	0.10305
H3f3a	-0.17222	0.42848
H3f3b	0.11667	0.40866
H6pd	0.18939	0.34613
Hacd1	-0.017048	0.91819
Hadh	0.035227	0.78277
Hadha	-0.074726	0.53668
Hadhb	-0.0027302	0.98133
Hagh	-0.017019	0.8994
Hars	-0.12808	0.52621
Haus1	-0.10162	0.62423
Hax1	0.23517	0.22875
Hba-a1	0.77245	0.075538
Hba-a2	0.74135	0.06445
Hbb-bs	1.0639	0.095347
Hbb-bt	0.83777	0.016964
Hcfc1r1	-0.0045334	0.96626
Hdac2	0.028488	0.88426
Hdac3	0.070629	0.69757
Hdgf	0.0055691	0.93831
Hdlbp	-0.11641	0.42894
Heatr3	-0.044475	0.83604
Herpud1	0.053707	0.56019
Herpud2	0.025689	0.90543
Hes1	0.049748	0.87918
Hexa	-0.090764	0.72577
Hexim1	-0.00096446	0.99587
Hhatl	-0.1109	0.33266
Hibadh	0.0042788	0.98045
Hif1an	-0.089865	0.69666
Higd1a	-0.067197	0.65211
Higd2a	-0.10394	0.22926
Hikeshi	-0.097276	0.68002
Hint1	0.033563	0.69802
Hint2	0.059886	0.75412
Hipk3	0.024745	0.89902
Hk2	-0.089043	0.42568
Hmga1	-0.052104	0.76561
Hmgb1	0.030167	0.87237
Hmgb1-ps8	-0.065321	0.81131
Hmgcl	-0.038601	0.81321
Hmgn1	0.091779	0.65671
Hmox2	0.063296	0.74338
Hnrnpa0	0.076477	0.54669
Hnrnpa1	0.15231	0.52746
Hnrnpa2b1	-0.057241	0.5421
Hnrnpab	0.039736	0.74512
Hnrnpc	-0.033227	0.82584
Hnrnpdl	0.030313	0.82491
Hnrnpf	0.071429	0.69815
Hnrnph1	-0.069248	0.6216
Hnrnph2	-0.0089149	0.96468
Hnrnpk	0.024893	0.85495
Hnrnpl	0.01051	0.94847
Hnrnpm	-0.024498	0.86985
Hnrnpu	0.016472	0.91994
Hnrnpul2	0.031683	0.85437
Hoxc10	-0.065165	0.63782
Hp	0.13021	0.78495
Hp1bp3	0.016321	0.93451
Hprt	0.33755	0.16377
Hras	0.014504	0.9228
Hrc	-0.10578	0.32825
Hsbp1	0.0092606	0.92031
Hsd17b10	-0.16124	0.54213
Hsd17b4	-0.12324	0.53446
Hsdl2	-0.036811	0.80605
Hsp90aa1	-0.1046	0.52384
Hsp90ab1	-0.086115	0.18656
Hsp90b1	0.49932	0.46794
Hspa4	-0.02529	0.86572
Hspa5	0.056801	0.63086
Hspa8	-0.15535	0.08745
Hspa9	-0.043584	0.56669
Hspb1	-0.050842	0.75206
Hspb2	-0.025949	0.80148
Hspb3	-0.056077	0.66662
Hspb6	-0.026885	0.84487
Hspb7	0.017879	0.93291
Hspb8	0.029664	0.88582
Hspbp1	-0.036678	0.82784
Hspd1	-0.042811	0.64297
Hspe1	-0.069114	0.6362
Hspg2	0.028769	0.88445
Hsph1	-0.2191	0.2851
Htatsf1	-0.0077139	0.96077
Htra1	0.10872	0.62626
Htra3	0.092468	0.66626
Iars	-0.16135	0.39698
Ibtk	-0.02289	0.92036
Id1	0.17965	0.48839
Id3	0.13973	0.5617
Ide	0.068829	0.81182
Idh1	-0.051006	0.84554
Idh2	0.14833	0.6767
Idh3a	-0.06582	0.40572
Idh3b	-0.071312	0.37975
Idh3g	-0.017718	0.83916
Ier2	0.76597	0.01374
Ier3ip1	0.065441	0.74696
Ifi27	-0.11822	0.73284
Ifi27l2a	0.32826	0.63281
Ifitm2	0.22651	0.16271
Ifitm3	0.17376	0.4548
Ifngr1	0.29401	0.13166
Ifngr2	0.038942	0.82244
Ifrd2	-0.0082358	0.95693
Ift20	0.1277	0.55844
Igfbp4	0.27733	0.15684
Igfbp5	-0.12414	0.55259
Igfbp6	0.16673	0.369
Igfbp7	0.18743	0.36324
Igfn1	-0.11156	0.79239
Ighm	-1.086	0.27134
Ik	0.22639	0.3622
Il11ra1	0.071567	0.71286
Il6st	0.031336	0.85993
Immp1l	0.031558	0.75842
Immt	0.0023361	0.98736
Imp3	-0.075738	0.78159
Impact	-0.33668	0.15273
Impad1	0.05857	0.74658
Impdh2	0.092037	0.61955
Inafm1	0.084355	0.65889
Inmt	0.38614	0.15956
Ino80b	0.096969	0.65371
Ino80c	-0.059438	0.7549
Inpp5a	-0.069592	0.67952
Inppl1	-0.047625	0.77252
Insig1	-0.15011	0.67809
Insig2	-0.029823	0.85402
Ip6k3	0.026324	0.90545
Ipo13	-0.065945	0.58546
Ipo5	-0.014445	0.91243
Ipo7	0.013204	0.95018
Irak1	-0.063428	0.75867
Irf2bp1	0.040417	0.84435
Irf2bp2	-0.12559	0.59282
Irf2bpl	0.11415	0.55167
Irs2	-0.5774	0.035642
Isca1	-0.080129	0.59737
Isca2	0.023984	0.88767
Iscu	-0.26044	0.35339
Islr	0.16629	0.504
Isoc1	0.019572	0.92126
Isoc2a	0.033429	0.84745
Itga7	0.0031941	0.98744
Itgb1	0.021569	0.83683
Itgb1bp2	-0.018223	0.90697
Itgb5	0.018024	0.91081
Itm2a	-0.060435	0.7285
Itm2b	0.16848	0.17173
Itm2c	0.2257	0.20633
Itpa	0.029919	0.87104
Ivd	-0.17774	0.44126
Ivns1abp	0.017994	0.88868
Jak1	0.039878	0.80797
Josd2	-0.073936	0.68015
Jph1	-0.047447	0.80663
Jph2	-0.018537	0.92521
Jpt1	0.010844	0.94517
Jsrp1	0.059044	0.31485
Jtb	0.048023	0.62777
Jun	0.01237	0.91782
Junb	0.046189	0.845
Jund	0.059933	0.71077
Jup	-0.065001	0.68068
Kansl2	-0.084878	0.63622
Kars	-0.066196	0.62418
Kat2b	0.068541	0.66179
Kat8	0.008115	0.97173
Kcmf1	-0.0090078	0.94207
Kcna7	-0.14804	0.45512
Kcnc1	-0.14435	0.5218
Kcnc4	-0.093312	0.56923
Kcng4	-0.27546	0.34107
Kcnj11	0.036759	0.84351
Kcnj12	-0.036831	0.86882
Kcnj2	0.16457	0.45157
Kctd15	-0.0055438	0.97493
Kctd9	-0.012661	0.95165
Kdelr1	0.087484	0.51735
Kdelr2	0.059422	0.73924
Keap1	-0.030154	0.87104
Khk	-0.034807	0.86388
Kif13a	-0.065454	0.75964
Kif1b	-0.074775	0.62226
Kif1c	-0.031511	0.85809
Kif5b	-0.029518	0.8545
Kiz	0.028812	0.88138
Klc1	-0.00094315	0.9955
Klc2	-0.0056039	0.97223
Klf10	0.067637	0.79481
Klf15	-0.057877	0.72103
Klf2	0.14073	0.50575
Klf4	-0.14728	0.48551
Klf6	-0.024772	0.90023
Klf9	-0.076676	0.70334
Klhdc2	-0.0849	0.56631
Klhdc3	-0.096515	0.45809
Klhl21	-0.035154	0.81987
Klhl24	-0.0015965	0.99197
Klhl30	0.038709	0.74787
Klhl31	0.061466	0.65268
Klhl33	0.46476	0.097564
Klhl38	0.040189	0.85991
Klhl40	-0.062383	0.58408
Klhl41	-0.088448	0.19904
Klhl7	-0.014217	0.94076
Klhl8	0.03927	0.85657
Klhl9	0.032801	0.83772
Kmt5a	0.24565	0.23219
Kpna1	0.027717	0.85208
Kpna3	0.024262	0.83658
Kpna4	0.023803	0.88755
Kpna6	-0.031193	0.86715
Kpnb1	0.049963	0.77911
Krcc1	-0.024887	0.89002
Krtcap2	-0.064522	0.68007
Ksr1	-0.075246	0.61517
Kti12	0.013096	0.95013
Ktn1	0.016609	0.92061
Kxd1	0.019695	0.89779
Ky	-0.18564	0.38491
L2hgdh	-0.057878	0.74134
Lactb	0.053182	0.79279
Lage3	0.02849	0.88671
Lamb2	0.01051	0.93829
Lamc1	0.040266	0.86524
Lamp1	0.033331	0.58901
Lamp2	0.12798	0.49957
Lamtor1	-0.21385	0.3619
Lamtor2	0.0042384	0.97246
Lamtor4	0.030243	0.8306
Lamtor5	-0.0068641	0.951
Lap3	0.0057078	0.97314
Laptm4a	0.046697	0.46479
Laptm4b	0.0090453	0.95086
Larp1	-0.024284	0.88371
Larp4b	-0.0018866	0.99296
Lars	-0.0073915	0.97019
Lars2	0.087841	0.75769
Lbx1	0.066674	0.70902
Ldb3	-0.1487	0.036188
Ldha	-0.025302	0.81672
Ldhb	-0.15066	0.50073
Ldhd	-0.029037	0.89207
Lemd2	-0.029576	0.86155
Leng8	-0.10109	0.56864
Lgals1	0.089494	0.35469
Lgals3bp	0.22137	0.32031
Lgalsl	-0.021696	0.90276
Lgmn	0.078714	0.688
Limch1	-0.13883	0.52237
Limd1	0.03006	0.87314
Lims1	-0.066446	0.74321
Lims2	0.1608	0.43075
Lipe	-0.10277	0.79067
Lman2	0.062701	0.74484
Lmcd1	-0.14347	0.41943
Lmna	-0.0092182	0.95464
Lmod2	0.2694	0.23579
Lmod3	0.15309	0.57556
Lonp1	-0.20198	0.27986
Lonp2	0.040613	0.81221
Loxl1	0.062462	0.81976
Lpin1	-0.078349	0.65889
Lpl	0.15688	0.42902
Lrg1	-0.16847	0.55776
Lrig1	-0.081708	0.67796
Lrp10	-0.34133	0.18282
Lrpap1	0.064301	0.74572
Lrpprc	-0.11309	0.58087
Lrrc2	-0.038771	0.79056
Lrrc20	-0.08728	0.58143
Lrrc30	-0.18452	0.37185
Lrrc38	0.33253	0.23226
Lrrc39	-0.17798	0.40471
Lrrc59	-0.22195	0.27157
Lrrfip1	-0.055692	0.74647
Lrrfip2	-0.00077112	0.99668
Lsm12	0.048106	0.76975
Lsm14a	-0.0011442	0.99505
Lsm14b	-0.067277	0.70827
Lsm4	0.034912	0.73545
Lsm6	0.051536	0.78951
Lsmem1	-0.033459	0.86975
Lsmem2	-0.051186	0.78017
Ltbp3	0.021938	0.90338
Ltbp4	0.082164	0.65314
Ltbr	0.10499	0.58317
Ltv1	0.069407	0.74936
Luc7l2	-0.00064583	0.99727
Luc7l3	0.04085	0.84182
Lum	0.25294	0.21738
Ly6a	0.34226	0.15393
Ly6c1	0.48581	0.10265
Ly6e	0.046882	0.87519
Lynx1	-0.24459	0.19168
Lypla1	0.00030162	0.99885
Lypla2	0.084298	0.59657
Lyz2	0.098137	0.81036
Lzts2	0.021737	0.90283
Macrod1	-0.03364	0.57037
Mad2l1bp	0.02896	0.88282
Maea	-0.025154	0.85348
Maf	0.021013	0.93138
Maf1	0.033406	0.7586
Mafa	-0.054182	0.86921
Mafb	-0.34828	0.17277
Mafg	-0.032347	0.86132
Magix	-0.075409	0.71565
Magoh	0.13346	0.39528
Malat1	-0.12315	0.52453
Malsu1	0.050106	0.78763
Man2a2	-0.057564	0.76814
Manbal	0.15499	0.44813
Maob	0.052184	0.78707
Map1lc3a	0.033662	0.78253
Map1lc3b	0.0010736	0.99312
Map2k1	0.0039962	0.97772
Map2k2	0.035567	0.77647
Map2k3	-0.13228	0.22415
Map2k4	-0.051676	0.76124
Map2k7	0.051861	0.79193
Map3k10	-0.019016	0.93167
Map3k20	-0.1061	0.49962
Map3k7	0.0018251	0.99293
Map4	-0.08353	0.62536
Map7d1	-0.067497	0.47611
Mapk1	0.024979	0.87692
Mapk12	0.0061217	0.95608
Mapk14	-0.020265	0.88881
Mapk1ip1	-0.059825	0.7383
Mapk3	0.14926	0.38804
Mapkap1	-0.017323	0.93593
Mapkapk2	-0.061144	0.47054
Mapre3	-0.020301	0.88388
Mapt	-0.10734	0.61323
Marcks	-0.14767	0.5402
Mast2	-0.10282	0.57678
Mat2a	-0.050001	0.63655
Mat2b	0.058952	0.73593
Mavs	-0.07667	0.68213
Maz	-0.011672	0.93039
Mb	-0.080041	0.71986
Mbd2	0.0025083	0.9886
Mbd3	0.05974	0.52763
Mbnl1	0.079643	0.66464
Mbnl2	-0.03425	0.84839
Mcam	0.12077	0.54768
Mcat	-0.12194	0.58961
Mccc2	-0.020437	0.91161
Mcee	-0.083616	0.56672
Mcfd2	0.075105	0.65925
Mcl1	-0.054565	0.60571
Mcrip1	0.30496	0.14968
Mcrip2	-0.022014	0.8727
Mcrs1	0.054322	0.79739
Mcts1	-0.00065075	0.99691
Mdh1	-0.049814	0.73417
Mdh2	-0.25975	0.48682
Mdm2	-0.20336	0.30734
Mdp1	0.09112	0.65503
Me1	-0.49685	0.39731
Mea1	0.0036441	0.98556
Med25	-0.0019411	0.99276
Med29	-0.0049986	0.982
Med30	-0.055449	0.79324
Med9	-0.023767	0.8995
Mef2c	-0.0031366	0.98373
Mef2d	-0.11841	0.37499
Metap1	-0.0040999	0.98509
Metap1d	0.2494	0.29439
Metap2	0.0085157	0.95954
Mettl11b	0.081567	0.71267
Mettl21c	-0.14599	0.62801
Mettl22	-0.066079	0.72376
Mettl23	0.011926	0.94727
Mettl26	0.11361	0.43523
Mettl7a1	0.21969	0.15895
Mff	-0.019156	0.92237
Mfge8	0.15959	0.35461
Mfn1	-0.066162	0.6141
Mfn2	-0.1854	0.16325
Mfsd5	0.085633	0.62338
Mgat4b	0.13963	0.37147
Mgll	-0.15843	0.57587
Mgp	0.13031	0.69067
Mgrn1	-0.027052	0.88864
Mgst1	0.36596	0.43472
Mgst3	0.29387	0.6266
Mia3	0.0251	0.87554
Mib1	0.11999	0.68156
Micu2	0.0026062	0.98825
Mid1ip1	0.15032	0.4682
Midn	-0.37381	0.10191
Mief2	0.0029529	0.97963
Mien1	0.12263	0.51923
Mif	0.016055	0.89958
Mif4gd	0.075151	0.63806
Mipep	-0.061076	0.77875
Mir133a-1	0.49107	0.074996
Mir133a-1hg	-0.02419	0.87864
Mir22hg	0.049541	0.78603
Mir5125	0.028998	0.86684
Mir6338	0.21042	0.54256
Mir6999	-0.33944	0.31749
Mknk2	-0.05214	0.64167
Mlec	-0.035103	0.80052
Mlf1	-0.047081	0.77929
Mlf2	0.034053	0.74328
Mlip	-0.23017	0.30007
Mllt11	-0.1186	0.48967
Mllt3	0.039469	0.85747
Mllt6	0.0024208	0.99057
Mlxip	0.027676	0.89418
Mlxipl	-0.054954	0.76177
Mlycd	0.025699	0.83478
Mmab	-0.14139	0.49685
Mmachc	-0.13214	0.42647
Mmadhc	-0.0099183	0.92114
Mmd	-0.14462	0.68567
Mmgt1	0.0057042	0.97687
Mmp2	0.19935	0.35893
Mob4	-0.25217	0.35114
Morf4l2	0.00049876	0.99648
Mospd1	-0.033027	0.81859
Mpc1	0.061551	0.69323
Mpc1-ps	-0.43833	0.5077
Mpc2	-0.016438	0.90589
Mpi	-0.032788	0.83511
Mpnd	0.080097	0.62393
Mpst	0.019688	0.88347
Mpv17l2	0.070269	0.70446
Mpz	0.28428	0.17676
Mreg	-0.020416	0.89858
Mrfap1	-0.0031003	0.96339
Mrln	-0.0028431	0.98577
Mrpl10	0.11611	0.56249
Mrpl11	-0.033785	0.84791
Mrpl12	-0.022165	0.8505
Mrpl14	0.025296	0.83374
Mrpl16	-0.050875	0.67426
Mrpl18	-0.028873	0.80794
Mrpl2	0.021666	0.82293
Mrpl20	-0.18486	0.4017
Mrpl21	-0.034484	0.84526
Mrpl22	0.02536	0.87454
Mrpl23	-0.00060878	0.99709
Mrpl24	0.0097305	0.95792
Mrpl27	0.062301	0.62857
Mrpl28	-0.12747	0.31018
Mrpl30	-0.028579	0.82144
Mrpl34	-0.10328	0.46864
Mrpl36	-0.027398	0.83555
Mrpl37	-0.077189	0.63299
Mrpl38	-0.035979	0.8081
Mrpl4	-0.054623	0.72105
Mrpl40	-0.11862	0.56865
Mrpl41	-0.070121	0.6248
Mrpl42	-0.022761	0.83617
Mrpl43	0.043818	0.72388
Mrpl44	-0.021175	0.88906
Mrpl45	-0.047894	0.7393
Mrpl46	0.023805	0.88901
Mrpl49	-0.02321	0.89359
Mrpl50	-0.049603	0.73782
Mrpl51	-0.06455	0.61144
Mrpl52	0.0078288	0.95412
Mrpl54	0.029881	0.80463
Mrpl55	-0.088447	0.49747
Mrpl57	0.019832	0.91353
Mrpl9	-0.013604	0.93257
Mrps12	0.0021779	0.98648
Mrps14	0.0024542	0.98796
Mrps15	0.058836	0.62784
Mrps16	0.039793	0.83578
Mrps18a	-0.10427	0.57264
Mrps18c	0.028688	0.88641
Mrps21	-0.0017566	0.98865
Mrps23	-0.04977	0.64262
Mrps24	-0.015769	0.88863
Mrps28	0.025265	0.8097
Mrps33	0.040821	0.82458
Mrps34	-0.074198	0.66576
Mrps36	-0.15133	0.43701
Mrps7	0.020368	0.85338
Msi2	-0.12772	0.53332
Msl1	0.051818	0.78868
Msl3	-0.07683	0.71257
Msrb1	-0.10817	0.42786
Msrb2	0.098566	0.6535
Msrb3	-0.058659	0.69751
Mss51	0.17306	0.71151
Mstn	-0.014226	0.95035
mt-Atp6	-0.1433	0.61099
mt-Atp8	0.24744	0.3343
mt-Co1	0.030486	0.81384
mt-Co2	0.43229	0.38219
mt-Co3	0.47682	0.21399
mt-Cytb	0.078703	0.5701
mt-Nd1	0.082481	0.5201
mt-Nd2	0.046722	0.73556
mt-Nd3	0.61329	0.1146
mt-Nd4	0.085283	0.55845
mt-Nd4l	-0.25125	0.6753
mt-Nd5	0.041556	0.79771
mt-Nd6	0.10209	0.45835
mt-Rnr1	-0.039891	0.8548
mt-Rnr2	-0.00024127	0.99896
mt-Tc	1.9791e-05	0.99992
mt-Te	0.088534	0.65481
mt-Tg	-0.011592	0.96994
mt-Th	-0.24598	0.38342
mt-Tl1	0.0065499	0.97297
mt-Tl2	0.24341	0.56822
mt-Tn	-0.043264	0.83474
mt-Tp	0.087755	0.64898
mt-Ts2	0.34347	0.30091
mt-Tw	0.25551	0.39797
mt-Ty	-0.008054	0.97125
Mt1	0.28345	0.47264
Mta1	-0.065483	0.75263
Mta2	0.091477	0.65397
Mtch1	0.041356	0.74908
Mtch2	-0.14467	0.43693
Mtfp1	-0.1514	0.28685
Mtfr1l	-0.036692	0.77538
Mthfd1	-0.071707	0.73694
Mtmr3	0.025956	0.90555
Mtmr6	-0.041456	0.82461
Mtpn	0.49742	0.056158
Mtus1	0.066304	0.74699
Mul1	-0.061989	0.76115
Mup3	-0.057845	0.93225
Mustn1	0.0805	0.63271
Mxra8	0.01992	0.92271
Myadm	0.028014	0.89601
Myadml2	0.023613	0.81194
Mybbp1a	-0.063589	0.70886
Mybpc1	-0.05906	0.64618
Mybpc2	0.21635	0.67157
Mybph	-0.016766	0.95458
Myf6	0.055091	0.70544
Myh1	-0.15754	0.39772
Myh2	0.065056	0.76553
Myh4	0.19872	0.71929
Myh7	0.42125	0.36625
Myhas	-0.14093	0.43049
Myl1	-0.090933	0.85899
Myl12a	0.048938	0.82289
Myl2	-0.073828	0.87022
Myl3	0.36294	0.31337
Myl6	0.13434	0.42841
Myl9	0.15185	0.31903
Mylf-ps	0.0027955	0.97892
Mylk2	0.084097	0.71743
Mylk4	0.25512	0.31607
Mylpf	0.018851	0.85319
Myo18a	-0.058931	0.76523
Myo18b	-0.10579	0.59361
Myo1c	0.11761	0.57067
Myoc	0.12633	0.49623
Myod1	-0.17416	0.3664
Myom1	-0.13807	0.39387
Myom2	-0.17075	0.33191
Myot	-0.065775	0.46565
Myoz1	-0.040454	0.70776
Myoz2	0.15539	0.55537
Myoz3	-0.34774	0.37514
Mypn	-0.17981	0.20287
Mzt1	0.021304	0.88572
Naa20	-0.0092461	0.96332
Naa38	0.1016	0.51312
Naa50	-0.02829	0.82526
Nabp2	0.028325	0.88817
Naca	-0.040601	0.71783
Nadk	-0.046602	0.84617
Nampt	0.0087379	0.94459
Nap1l1	-0.013624	0.94546
Nap1l4	-0.066053	0.49883
Napa	-0.0087032	0.93794
Narf	-0.083085	0.61002
Nars	-0.037119	0.7374
Naxe	0.040283	0.72394
Nbl1	0.16552	0.39542
Nbr1	-0.049021	0.78018
Ncaph2	0.17617	0.38432
Nckap1	0.10614	0.57772
Ncl	0.02269	0.89597
Ncln	0.012863	0.9407
Ncor2	-0.0069537	0.97551
Ncstn	0.040235	0.85442
Nctc1	0.24478	0.32316
Nde1	0.041784	0.85465
Ndel1	0.019561	0.89787
Ndfip1	0.027561	0.75683
Ndrg2	-0.049487	0.47398
Ndufa1	0.029185	0.83223
Ndufa10	-0.12422	0.20928
Ndufa11	-0.048211	0.71905
Ndufa12	0.044813	0.88116
Ndufa13	-0.0061784	0.96038
Ndufa2	-0.0068343	0.96017
Ndufa3	-0.31802	0.40237
Ndufa4	-0.25168	0.54202
Ndufa5	-0.055882	0.7149
Ndufa6	-0.18596	0.57384
Ndufa7	-0.050541	0.65596
Ndufa8	-0.053299	0.70718
Ndufa9	-0.27137	0.39278
Ndufab1	-0.065966	0.74509
Ndufab1-ps	-0.10668	0.48601
Ndufaf1	-0.12594	0.3839
Ndufaf3	0.054591	0.80009
Ndufaf4	-0.011669	0.95483
Ndufaf5	0.040592	0.80264
Ndufaf6	-0.13845	0.40629
Ndufaf8	-0.0069457	0.96069
Ndufb1-ps	-0.051359	0.77718
Ndufb10	-0.077349	0.61063
Ndufb11	0.02485	0.81102
Ndufb3	-0.041676	0.79616
Ndufb4	-0.24867	0.45731
Ndufb4c	-0.0094982	0.9638
Ndufb5	-0.060285	0.62904
Ndufb6	-0.099777	0.43028
Ndufb7	0.001986	0.98923
Ndufb8	-0.047463	0.65842
Ndufb9	-0.020337	0.89157
Ndufc1	-0.043314	0.74584
Ndufc2	-0.012294	0.91234
Ndufs1	-0.074382	0.54003
Ndufs2	-0.27401	0.47979
Ndufs3	-0.031082	0.742
Ndufs4	-0.015402	0.9106
Ndufs5	-0.023631	0.82287
Ndufs6	-0.03548	0.79961
Ndufs7	-0.091225	0.34309
Ndufs8	-0.058101	0.60138
Ndufv1	-0.0775	0.3846
Ndufv2	-0.059026	0.57787
Ndufv3	-0.017233	0.89966
Neat1	0.097673	0.55911
Neb	0.22013	0.58371
Nedd4	-0.021477	0.85969
Nedd8	0.032785	0.76934
Nek7	0.00023334	0.99898
Nek9	-0.078202	0.68365
Nelfcd	-0.010979	0.95722
Nenf	-0.041708	0.67449
Neurl1a	-0.037237	0.7386
Neurl2	0.032217	0.84807
Nexn	-0.016382	0.89248
Nf2	-0.050072	0.80992
Nfe2l1	-0.071954	0.60588
Nfe2l2	0.023677	0.8957
Nfic	0.034809	0.85841
Nfil3	-0.4101	0.14599
Nfix	-0.067534	0.63149
Nfkbia	-0.012846	0.94221
Nfkbib	0.031106	0.85134
Nfs1	-0.044704	0.76577
Nfyc	0.02955	0.87575
Ngdn	0.13304	0.49751
Ngrn	0.010259	0.95506
Nhp2	0.0039831	0.97811
Nid1	0.14708	0.52215
Nifk	0.069472	0.75059
Ninj1	-0.10292	0.65874
Nipsnap2	-0.11729	0.11384
Nkain1	-0.098043	0.70011
Nme6	-0.13158	0.55909
Nmrk2	0.0064313	0.97863
Nmt1	0.23668	0.2365
Nnat	-1.4476	0.0051165
Noc2l	0.28129	0.20736
Nol3	0.0013242	0.99232
Nol7	0.061323	0.646
Nomo1	-0.037199	0.82345
Nono	0.068509	0.69592
Nop10	0.032765	0.79294
Nop16	0.027899	0.88728
Nop53	0.08126	0.59341
Nosip	0.02927	0.87987
Npc2	0.25552	0.26367
Npepl1	0.011409	0.91981
Npepps	-0.010901	0.95745
Nphp1	-0.082427	0.71414
Nploc4	-0.11757	0.46948
Npm1	0.14019	0.23113
Npm3	0.027257	0.89645
Npr2	0.093252	0.6642
Nptn	0.078845	0.65692
Nqo1	0.089052	0.61423
Nr1d1	0.37829	0.22853
Nr1d2	0.081314	0.58785
Nr1h2	0.092141	0.58685
Nr3c1	0.040549	0.8378
Nr4a1	-0.20292	0.29888
Nrap	-0.11117	0.44991
Nrbp1	0.011506	0.94071
Nrd1	-0.024277	0.86777
Nrep	-0.1812	0.52742
Nsfl1c	-0.017152	0.91187
Nsmce1	-0.027317	0.89744
Nt5c3	-0.074333	0.73025
Nt5dc3	-0.11425	0.57127
Nucks1	-0.0077496	0.96903
Nudc	-0.19355	0.43016
Nudcd3	0.16215	0.45769
Nudt19	0.10032	0.50436
Nudt2	-0.13439	0.38725
Nudt3	0.039761	0.792
Nudt4	0.04117	0.7015
Nudt9	0.00015872	0.99916
Nup62	-0.16878	0.41321
Nutf2	-0.23601	0.17097
Nxf1	0.074886	0.62625
Nxn	-0.097703	0.48029
Oard1	0.10494	0.5765
Oat	0.0098354	0.92696
Oaz1	-0.1326	0.71517
Oaz2	-0.054567	0.56941
Obscn	0.13675	0.66722
Obsl1	-0.17006	0.40183
Ociad1	-0.02619	0.8683
Ociad2	-0.17067	0.37647
Odc1	-0.066546	0.70631
Odf3l2	-0.43379	0.28288
Ogdh	-0.10131	0.23869
Ogfr	0.13869	0.46713
Ogn	-0.08666	0.78692
Ogt	0.24911	0.28407
Ola1	0.015583	0.93801
Oma1	-0.078132	0.70664
Opa1	-0.056034	0.76708
Opa3	-0.058211	0.74737
Optn	-0.035114	0.82981
Orai1	0.03232	0.83903
Orm1	0.054302	0.90058
Ormdl3	-0.091087	0.75179
Os9	0.15835	0.41027
Osbp	0.025476	0.87519
[truncated: 1,331 more rows]

## Sheet: PCR_Cdkn1a
Sample #	Group	Cdkn1a CT	GAPDH CT	Fold Difference
1	Young Vehicle	27.2285	19.4497	0.782522
2	Young Vehicle	27.2315	19.6052	0.869796
3	Young Vehicle	27.554	19.9819	0.903115
4	Young Vehicle	26.1684	18.9351	1.14212
5	Young Vehicle	27.2832	21.0084	2.21946
6	Young Vehicle	36.9395	30.365	1.80307
7	Young Vehicle	27.4044	19.4508	0.693252
8	Young Vehicle	31.6143	24.4775	1.22113
9	Young Vehicle	26.9076	19.1756	0.808324
10	Young Vehicle	28.6606	20.2926	0.520154
				1.09629	FC AVG
1	Old Vehicle	26.2607	20.1287	2.45052
2	Old Vehicle	25.8786	19.3949	1.92036
3	Old Vehicle	25.535	20.8068	6.48346
4	Old Vehicle	27.0242	21.3003	3.2516
5	Old Vehicle	27.3462	23.0976	9.04084
6	Old Vehicle	28.4427	23.4193	5.28363
7	Old Vehicle	26.5088	20.9958	3.76332
8	Old Vehicle	25.7871	20.3591	3.99166
9	Old Vehicle	25.9384	19.4263	1.88286
10	Old Vehicle	25.4801	20.0979	4.12062
				4.21889	FC AVG
1	Old GCV	26.405	19.941	1.94666
2	Old GCV	24.7753	19.509	4.4651
3	Old GCV	25.585	18.8809	1.64816
4	Old GCV	26.5116	20.6223	2.8993
5	Old GCV	24.5036	19.4094	5.03073
6	Old GCV	24.746	19.4104	4.25577
7	Old GCV	26.0993	20.9717	4.91557
8	Old GCV	25.4942	20.5008	5.39497
9	Old GCV	26.7622	20.2636	1.90056
				3.60631	FC AVG
1	Old ABT	26.763	20.5711	2.3507
2	Old ABT	26.5704	20.1931	2.06733
3	Old ABT	26.2029	19.0661	1.22113
4	Old ABT	26.9929	20.2556	1.61079
5	Old ABT	27.2118	19.8091	1.0156
6	Old ABT	27.8087	19.6758	0.61221
7	Old ABT	26.8203	19.2859	0.926997
8	Old ABT	28.8723	20.4527	0.501878
9	Old ABT	25.8447	18.9255	0.00826215
10	Old ABT	24.3839	19.3794	0.0311534
				1.0346	FC AVG

## Sheet: PCR_Cdkn2a
Sample #	Group	Cdkn2a CT	GAPDH CT	Fold Difference
1	Young Vehicle	36.8171	19.8324	0.28899
2	Young Vehicle	36.9923	20.4803	0.401017
3	Young Vehicle	36.4698	20.6622	0.653419
4	Young Vehicle	34.9398	19.2243	0.696527
5	Young Vehicle	35.8703	21.3392	1.58301
6	Young Vehicle	33.1234	19.6781	3.35992
7	Young Vehicle	33.9116	19.6601	1.92151
8	Young Vehicle	34.5959	20.2937	1.85511
				1.34494	FC AVG
1	Old Vehicle	33.2329	20.0752	4.10107
2	Old Vehicle	33.9151	20.0821	2.5682
3	Old Vehicle	32.2368	19.6455	6.07306
4	Old Vehicle	32.9887	20.7232	7.61213
5	Old Vehicle	32.4873	19.8215	5.76759
6	Old Vehicle	34.3787	19.9881	1.74493
7	Old Vehicle	33.8721	20.7984	4.34712
8	Old Vehicle	33.8723	20.9447	4.81003
9	Old Vehicle	32.3294	19.7348	6.05939
10	Old Vehicle	32.7113	20.1811	6.33612
				4.94196	FC AVG
1	Old GCV	33.9682	20.3444	2.96886
2	Old GCV	33.8812	19.9587	2.41377
3	Old GCV	35.024	19.8976	1.04778
4	Old GCV	34.7262	20.4813	1.93026
5	Old GCV	32.5809	19.5732	4.55041
6	Old GCV	34.7129	20.1904	1.59245
7	Old GCV	33.6202	20.2441	3.52493
8	Old GCV	34.1168	21.0023	4.22575
9	Old GCV	33.702	20.2027	3.2364
10	Old GCV	34.2781	20.3488	2.40228
				2.78929	FC AVG
1	Old ABT	34.3033	20.527	2.67123
2	Old ABT	34.7272	20.1231	1.50489
3	Old ABT	34.7133	21.1179	3.02776
4	Old ABT	35.8867	21.817	2.17964
5	Old ABT	34.828	21.3657	3.32038
6	Old ABT	35.8407	21.2425	1.51106
7	Old ABT	33.3776	20.6481	5.51854
8	Old ABT	34.481	20.0385	1.6833
9	Old ABT	34.1936	20.56	2.94887
				2.7073	FC AVG

## Sheet: PCR_Pai1
Sample #	Group	Pai1 CT	GAPDH CT	Fold Difference
1	Young Vehicle	29.8453	19.8768	1.51363
2	Young Vehicle	30.7622	19.7674	0.801698
3	Young Vehicle	29.8917	19.7754	1.46574
4	Young Vehicle	29.6534	19.548	1.72895
5	Young Vehicle	30.186	20.77	1.19525
6	Young Vehicle	29.8677	19.2911	1.49033
7	Young Vehicle	33.7755	20.7261	0.0992913
8	Young Vehicle	29.7806	19.4409	1.58305
9	Young Vehicle	30.2275	20.1762	1.1614
				1.22659	FC AVG
1	Old Vehicle	28.4985	20.3952	3.85004
2	Old Vehicle	30.5147	19.9267	0.951738
3	Old Vehicle	29.9327	20.9491	1.42463
4	Old Vehicle	29.7438	22.0979	1.62396
5	Old Vehicle	30.2711	23.1539	1.1268
6	Old Vehicle	34.1311	23.6778	0.077601
7	Old Vehicle	31.4788	20.9781	0.487849
8	Old Vehicle	29.6127	20.3235	1.77842
9	Old Vehicle	29.4175	19.5177	2.03616
10	Old Vehicle	29.7887	20.562	1.5742
				1.49314	FC AVG
1	Old GCV	29.4746	20.4504	1.95714
2	Old GCV	29.7398	19.2852	1.62845
3	Old GCV	28.6424	18.2174	3.48451
4	Old GCV	29.9442	20.6295	1.41335
5	Old GCV	28.6785	20.3304	3.39826
6	Old GCV	29.3687	20.7406	2.10617
7	Old GCV	29.328	20.0162	2.16641
8	Old GCV	31.6643	21.8959	0.429009
9	Old GCV	30.0053	22.4411	1.35479
10	Old GCV	30.7479	20.737	0.809665
				1.87478	FC AVG
1	Old ABT	30.4613	20.371	0.987627
2	Old ABT	28.463	19.932	3.94577
3	Old ABT	30.1467	20.5171	1.22825
4	Old ABT	30.2839	20.8155	1.11682
5	Old ABT	28.9433	19.9688	2.82845
6	Old ABT	30.3968	20.7252	1.03275
7	Old ABT	29.9507	20.1681	1.40698
8	Old ABT	30.732	21.7019	0.818633
9	Old ABT	30.4093	21.1432	1.02388
10	Old ABT	30.7291	19.8801	0.820316
				1.52095	FC AVG

## Sheet: PCR_Lmnb1
Sample #	Group	Lmnb1 CT	GAPDH CT	Fold Difference
1	Young Vehicle	31.0337	19.9553	0.947519
2	Young Vehicle	30.6073	19.8346	1.17119
3	Young Vehicle	30.8938	19.864	0.980023
4	Young Vehicle	30.6371	18.8527	0.580857
5	Young Vehicle	31.5411	21.0019	1.37684
6	Young Vehicle	30.79	18.9464	0.557492
7	Young Vehicle	34.2759	24.1544	1.83915
8	Young Vehicle	30.7694	19.4711	0.81355
9	Young Vehicle	30.9921	20.4543	1.37834
				1.07166	FC AVG
1	Old Vehicle	31.504	20.0973	0.754659
2	Old Vehicle	32.101	19.9312	0.444659
3	Old Vehicle	31.9371	20.7439	0.875049
4	Old Vehicle	31.724	21.5053	1.71938
5	Old Vehicle	32.1045	22.6135	2.84746
6	Old Vehicle	33.1103	22.7201	1.52677
7	Old Vehicle	32.2567	21.3114	1.03911
8	Old Vehicle	31.5707	20.4965	0.950291
9	Old Vehicle	31.2037	19.8479	0.781794
10	Old Vehicle	31.7157	20.4974	0.859963
				1.17991	FC AVG
1	Old GCV	31.448	20.1419	0.809154
2	Old GCV	30.2103	19.0373	0.887356
3	Old GCV	29.9596	18.6763	0.822088
4	Old GCV	30.59	19.9931	1.32292
5	Old GCV	29.8482	19.5242	1.59844
6	Old GCV	31.4574	20.9438	1.40157
7	Old GCV	30.9757	19.8854	0.939709
8	Old GCV	31.6166	21.3208	1.62985
9	Old GCV	30.9839	20.4181	1.35176
10	Old GCV	31.015	19.8589	0.897836
				1.16607	FC AVG
1	Old ABT	31.3191	19.9049	0.75075
2	Old ABT	30.423	19.8391	1.33495
3	Old ABT	30.7695	19.422	0.786269
4	Old ABT	31.0336	20.0791	1.03254
5	Old ABT	31.1507	19.7815	0.774527
6	Old ABT	31.0021	19.0845	0.529598
7	Old ABT	32.163	20.3815	0.582
8	Old ABT	30.6002	19.3751	0.855925
9	Old ABT	30.1651	19.4671	1.23347
				0.875559	FC AVG
