# Supplementary material for: Intermittent Supplementation With Fisetin Improves Physical Function and Decreases Cellular Senescence in Skeletal Muscle With Aging: A Comparison to Genetic Clearance of Senescent Cells and Synthetic Senolytic Approaches
Source: Aging Cell. 2025 May 28;24(8):e70114. doi: 10.1111/acel.70114 (PMC12341784; doi:10.1111/acel.70114)
Supplement: Supplementary file 6 — Data S2. [file ACEL-24-e70114-s006.xlsx]

## Sheet: OC v YC
Gene Name/Symbol	CellType	Log 2 Fold Change	Raw P-value
0610005C13Rik	Myonuclei	-0.218979	0.512976
0610009B22Rik	Pericytes/SM	-0.242488	0.138783
0610009B22Rik	Neural	-0.253179	0.205321
0610009B22Rik	Myonuclei	-0.263641	0.00120252
0610010F05Rik	Pericytes/SM	-0.0684696	0.543426
0610010F05Rik	Neural	-0.0701163	0.596267
0610010F05Rik	FAPs (Stem)	-0.0707062	0.705001
0610010F05Rik	Myonuclei	-0.0734761	0.481741
0610012G03Rik	FAPs (Stem)	0.0688604	0.703314
0610012G03Rik	Pericytes/SM	0.0262703	0.80069
0610012G03Rik	Neural	0.0256058	0.841071
0610012G03Rik	Myonuclei	0.0230261	0.81552
0610030E20Rik	FAPs (Stem)	0.140301	0.459258
0610030E20Rik	Pericytes/SM	0.0966062	0.301607
0610030E20Rik	Myonuclei	0.0891654	0.240616
0610030E20Rik	Neural	0.0865403	0.43207
0610037L13Rik	FAPs (Stem)	-0.0707837	0.637105
0610037L13Rik	Neural	-0.0865298	0.475871
0610037L13Rik	Myonuclei	-0.0920022	0.185123
0610037L13Rik	Pericytes/SM	-0.092659	0.272455
0610037L13Rik	FAPs (Pro-remodeling)	-0.317497	0.618653
0610038B21Rik	Myonuclei	-0.278019	0.179889
0610040B10Rik	Myonuclei	0.308209	0.216123
0610040J01Rik	Myonuclei	0.0863409	0.407073
1010001B22Rik	Myonuclei	-0.200598	0.509826
1110002E22Rik	Pericytes/SM	-0.466974	0.0250239
1110002E22Rik	Myonuclei	-0.501214	0.00381204
1110002L01Rik	Myonuclei	-0.401922	0.0311327
1110002O04Rik	Myonuclei	-0.403582	0.261974
1110004F10Rik	FAPs (Pro-remodeling)	-0.0774959	0.901389
1110004F10Rik	Neural	-0.0936024	0.249093
1110004F10Rik	FAPs (Stem)	-0.109308	0.418129
1110004F10Rik	Pericytes/SM	-0.116825	0.0719738
1110004F10Rik	Myonuclei	-0.119726	0.0116259
1110004F10Rik	B cells	-0.434611	0.43463
1110008L16Rik	Neural	-0.0925958	0.65316
1110008L16Rik	Myonuclei	-0.108992	0.128252
1110008L16Rik	Pericytes/SM	-0.117664	0.466694
1110008P14Rik	FAPs (Stem)	0.123649	0.653908
1110008P14Rik	Neural	0.0942615	0.61344
1110008P14Rik	Myonuclei	0.0579537	0.567919
1110008P14Rik	Pericytes/SM	0.0442564	0.756101
1110019D14Rik	Myonuclei	-0.0599347	0.717792
1110020A21Rik	Myonuclei	-0.237649	0.114368
1110032A03Rik	Neural	-0.0116484	0.943903
1110032A03Rik	Myonuclei	-0.0404188	0.720097
1110032A03Rik	Pericytes/SM	-0.0520086	0.738683
1110038F14Rik	FAPs (Stem)	-0.00924173	0.966589
1110038F14Rik	Neural	-0.0112225	0.939669
1110038F14Rik	Pericytes/SM	-0.0189033	0.847252
1110038F14Rik	Myonuclei	-0.021749	0.807861
1110046J04Rik	Myonuclei	-0.0506283	0.790436
1110051M20Rik	Neural	-0.0765964	0.495586
1110051M20Rik	Myonuclei	-0.0949471	0.263561
1110051M20Rik	Pericytes/SM	-0.107315	0.321832
1110051M20Rik	FAPs (Stem)	-0.168664	0.340085
1110059E24Rik	FAPs (Stem)	0.0327237	0.904732
1110059E24Rik	Myonuclei	-0.0285188	0.763811
1110059E24Rik	Pericytes/SM	-0.0463881	0.675308
1110059E24Rik	Neural	-0.0558155	0.791852
1110059G10Rik	Neural	0.0660094	0.743726
1110059G10Rik	Pericytes/SM	0.0618508	0.633243
1110059G10Rik	Myonuclei	0.0396069	0.677907
1110065P20Rik	Pericytes/SM	-0.0937129	0.563717
1110065P20Rik	Myonuclei	-0.119603	0.235713
1110065P20Rik	Neural	-0.129599	0.448634
1190002N15Rik	FAPs (Stem)	0.00321192	0.988608
1190002N15Rik	Myonuclei	-0.038994	0.79528
1190002N15Rik	Pericytes/SM	-0.0460181	0.697447
1190002N15Rik	Neural	-0.056211	0.737335
1190007I07Rik	Pericytes/SM	-0.131692	0.56373
1190007I07Rik	Myonuclei	-0.148343	0.160803
1300002E11Rik	Pericytes/SM	0.0315081	0.844682
1300002E11Rik	Myonuclei	0.0199132	0.881989
1300002E11Rik	Neural	-0.0247685	0.902322
1500009L16Rik	Pericytes/SM	-0.028816	0.919861
1500011B03Rik	Pericytes/SM	0.114891	0.651768
1500011K16Rik	FAPs (Stem)	-0.00407406	0.987585
1500011K16Rik	Neural	-0.150461	0.243328
1500011K16Rik	Pericytes/SM	-0.169777	0.111596
1500011K16Rik	Myonuclei	-0.17081	0.0507939
1500015A07Rik	Myonuclei	0.404675	0.00264936
1500015A07Rik	Pericytes/SM	0.397461	0.0810023
1600002K03Rik	Neural	-0.232618	0.125993
1600002K03Rik	Pericytes/SM	-0.245569	0.0718912
1600002K03Rik	Myonuclei	-0.250143	0.0690661
1600002K03Rik	FAPs (Stem)	-0.289476	0.161194
1600012H06Rik	FAPs (Stem)	0.000872987	0.995433
1600012H06Rik	Pericytes/SM	-0.020194	0.820627
1600012H06Rik	Myonuclei	-0.0295132	0.696989
1600012H06Rik	Neural	-0.0296927	0.830393
1600014C10Rik	FAPs (Stem)	0.175405	0.366461
1600014C10Rik	Pericytes/SM	0.0931052	0.321056
1600014C10Rik	Myonuclei	0.0746438	0.38961
1600014C10Rik	Neural	0.0706688	0.637614
1600014C10Rik	Neutrophils	0.00120015	0.998576
1600020E01Rik	Neural	-0.240954	0.197226
1600020E01Rik	Pericytes/SM	-0.281174	0.0437074
1600020E01Rik	Myonuclei	-0.286381	0.0216873
1700001K19Rik	Pericytes/SM	0.0775347	0.723447
1700001L05Rik	Pericytes/SM	0.174864	0.481604
1700001O22Rik	Neural	-1.69694	0.000266621
1700001O22Rik	Pericytes/SM	-1.70903	0.000258823
1700001O22Rik	Myonuclei	-1.77241	0.00054233
1700008J07Rik	Myonuclei	0.351115	0.00860311
1700017B05Rik	FAPs (Stem)	0.213655	0.430571
1700017B05Rik	Neural	0.137029	0.478787
1700017B05Rik	Pericytes/SM	0.104031	0.475228
1700017B05Rik	Myonuclei	0.0957389	0.530035
1700017B05Rik	B cells	-0.0622121	0.910664
1700017B05Rik	Neutrophils	-0.107133	0.878734
1700019D03Rik	FAPs (Stem)	0.249264	0.136014
1700020I14Rik	FAPs (Pro-remodeling)	0.373128	0.544478
1700020I14Rik	B cells	0.327173	0.552479
1700020I14Rik	Endothelial cells (Artery)	0.185075	0.752167
1700020I14Rik	Pericytes/SM	-0.0664482	0.700839
1700020I14Rik	Myonuclei	-0.0680226	0.693588
1700020I14Rik	Neural	-0.0696387	0.686241
1700020I14Rik	FAPs (Stem)	-0.121011	0.46031
1700020L24Rik	Neural	0.0216938	0.941964
1700020L24Rik	Pericytes/SM	0.0127887	0.965036
1700021F05Rik	FAPs (Stem)	0.144223	0.608336
1700021F05Rik	Myonuclei	0.0523811	0.669166
1700021F05Rik	Pericytes/SM	0.0340314	0.817688
1700021F05Rik	Neural	0.0259682	0.892144
1700025G04Rik	Myonuclei	-0.270073	0.0547072
1700025G04Rik	Pericytes/SM	-0.272146	0.0526026
1700025G04Rik	Neural	-0.273702	0.0552576
1700025G04Rik	FAPs (Stem)	-0.321482	0.0351624
1700025G04Rik	FAPs (Pro-remodeling)	-0.350013	0.58635
1700027J07Rik	Myonuclei	0.0293521	0.946163
1700029J07Rik	Pericytes/SM	-0.142428	0.531485
1700029J07Rik	Myonuclei	-0.148716	0.52197
1700029J07Rik	Neural	-0.158676	0.439287
1700030K09Rik	Pericytes/SM	0.0636503	0.712905
1700030K09Rik	Myonuclei	0.0600031	0.617028
1700030K09Rik	Neural	0.0340501	0.866291
1700037C18Rik	Myonuclei	-0.0277658	0.888373
1700037H04Rik	FAPs (Stem)	1.00699	0.000151936
1700037H04Rik	Neural	0.994905	0.000168811
1700037H04Rik	Pericytes/SM	0.992252	0.000130665
1700037H04Rik	Myonuclei	0.992124	0.000120143
1700037H04Rik	FAPs (Pro-remodeling)	0.574909	0.356976
1700047I17Rik2	Pericytes/SM	-0.602814	0.050185
1700047I17Rik2	Myonuclei	-0.620223	0.045224
1700047M11Rik	Neural	-0.0230028	0.958292
1700052K11Rik	Myonuclei	-0.103204	0.595611
1700052K11Rik	Pericytes/SM	-0.13305	0.569348
1700056E22Rik	Myonuclei	0.0756797	0.807607
1700058P15Rik	Pericytes/SM	-0.693468	0.0138047
1700066M21Rik	Neural	-0.215508	0.35801
1700066M21Rik	Myonuclei	-0.222006	0.0534219
1700066M21Rik	Pericytes/SM	-0.235433	0.14213
1700067K01Rik	Myonuclei	0.146438	0.496282
1700067K01Rik	Pericytes/SM	0.0854835	0.692397
1700071M16Rik	Neural	-1.62969	1.3556e-05
1700071M16Rik	Myonuclei	-1.63702	8.0582e-06
1700086O06Rik	Myonuclei	0.25519	0.415013
1700096K18Rik	Pericytes/SM	0.151626	0.425569
1700096K18Rik	Neural	0.141659	0.536268
1700096K18Rik	Myonuclei	0.138321	0.31089
1700102P08Rik	Pericytes/SM	0.0465483	0.877622
1700109H08Rik	Neural	-0.0524431	0.816978
1700109H08Rik	Myonuclei	-0.0677867	0.742685
1700109H08Rik	Pericytes/SM	-0.074316	0.707845
1700113H08Rik	Myonuclei	-0.105923	0.69989
1700123O20Rik	FAPs (Stem)	0.177232	0.488338
1700123O20Rik	Myonuclei	0.141476	0.183726
1700123O20Rik	Pericytes/SM	0.140602	0.248469
1700123O20Rik	Neural	0.139599	0.43193
1810010H24Rik	Myonuclei	-0.305644	0.132522
1810013L24Rik	Neural	0.16692	0.15598
1810013L24Rik	Pericytes/SM	0.164431	0.147034
1810013L24Rik	Myonuclei	0.162008	0.155489
1810013L24Rik	FAPs (Stem)	0.124074	0.361048
1810013L24Rik	FAPs (Pro-remodeling)	-0.563564	0.390604
1810021B22Rik	Myonuclei	-0.326318	0.0163141
1810022K09Rik	FAPs (Stem)	0.0718558	0.737589
1810022K09Rik	Pericytes/SM	-0.00592937	0.96788
1810022K09Rik	Myonuclei	-0.0089823	0.951407
1810022K09Rik	Neural	-0.0296816	0.860276
1810024B03Rik	Myonuclei	-0.282595	0.228574
1810032O08Rik	Myonuclei	0.189384	0.383605
1810032O08Rik	Pericytes/SM	0.162361	0.433304
1810032O08Rik	Neural	0.0958782	0.734283
1810034E14Rik	Myonuclei	0.45672	0.0635342
1810037I17Rik	FAPs (Stem)	0.10717	0.557694
1810037I17Rik	Myonuclei	0.100387	0.352696
1810037I17Rik	Neural	0.0912234	0.431623
1810037I17Rik	Pericytes/SM	0.0900689	0.404173
1810037I17Rik	FAPs (Pro-remodeling)	-0.45229	0.484577
1810041H14Rik	Myonuclei	-0.532433	0.322626
1810043G02Rik	FAPs (Stem)	0.0503161	0.854878
1810043G02Rik	Neural	0.02733	0.866208
1810043G02Rik	Myonuclei	0.0191598	0.882764
1810043G02Rik	Pericytes/SM	0.0151287	0.924455
1810044D09Rik	Myonuclei	0.1528	0.367386
1810055G02Rik	FAPs (Stem)	-0.282723	0.152872
1810055G02Rik	Neural	-0.298175	0.0866368
1810055G02Rik	Pericytes/SM	-0.327112	0.0148497
1810055G02Rik	Myonuclei	-0.340859	0.0141522
1810055G02Rik	FAPs (Pro-remodeling)	-0.639898	0.339766
1810058I24Rik	FAPs (Stem)	0.121394	0.538286
1810058I24Rik	Pericytes/SM	0.0644595	0.603278
1810058I24Rik	Myonuclei	0.0578732	0.624472
1810058I24Rik	Neural	0.056163	0.690436
2010003K11Rik	Myonuclei	1.12019	0.0248053
2010015M23Rik	Myonuclei	0.21542	0.295424
2010111I01Rik	FAPs (Stem)	0.1826	0.462077
2010111I01Rik	Neural	0.127921	0.36621
2010111I01Rik	Pericytes/SM	0.119332	0.387585
2010111I01Rik	Myonuclei	0.118139	0.394606
2010300C02Rik	Pericytes/SM	1.86252	3.19447e-07
2010315B03Rik	Pericytes/SM	-0.307784	0.0359582
2010315B03Rik	Myonuclei	-0.32736	0.00141114
2010315B03Rik	Neural	-0.338248	0.088141
2010320M18Rik	Pericytes/SM	-0.00868475	0.959293
2010320M18Rik	Neural	-0.0189048	0.929424
2010320M18Rik	Myonuclei	-0.0198174	0.833972
2200002D01Rik	Pericytes/SM	0.15248	0.606575
2210011C24Rik	Myonuclei	-0.288462	0.143993
2210016F16Rik	FAPs (Stem)	0.323504	0.0932679
2210016F16Rik	Myonuclei	0.279954	0.0127527
2210016F16Rik	Pericytes/SM	0.270328	0.0220742
2210016F16Rik	Neural	0.2552	0.0840438
2210016F16Rik	B cells	-0.834527	0.142208
2210016L21Rik	Neural	-0.0115164	0.92026
2210016L21Rik	Myonuclei	-0.0252246	0.770394
2210016L21Rik	Pericytes/SM	-0.0272599	0.773966
2210016L21Rik	FAPs (Stem)	-0.0324027	0.861704
2210408I21Rik	Myonuclei	0.0170338	0.907101
2300009A05Rik	Myonuclei	0.162248	0.454511
2310001H17Rik	Myonuclei	-0.310295	0.00545846
2310001H17Rik	Pericytes/SM	-0.311322	0.113547
2310001K24Rik	Myonuclei	0.506213	0.0678191
2310002L09Rik	Myonuclei	-0.0352727	0.518968
2310008N11Rik	Myonuclei	2.52909	7.25336e-09
2310009B15Rik	Pericytes/SM	0.0323994	0.844258
2310009B15Rik	Myonuclei	0.0235411	0.847206
2310011J03Rik	FAPs (Stem)	0.153458	0.438876
2310011J03Rik	Myonuclei	0.100639	0.308526
2310011J03Rik	Pericytes/SM	0.0983793	0.357084
2310011J03Rik	Neural	0.093121	0.475799
2310015D24Rik	Myonuclei	-0.376346	0.0113438
2310015K22Rik	Myonuclei	-0.356555	0.0682797
2310016D03Rik	Myonuclei	0.274483	0.263053
2310016D23Rik	Myonuclei	-0.113846	0.595226
2310020H05Rik	Myonuclei	0.796032	0.125917
2310022A10Rik	Neural	0.201657	0.203251
2310022A10Rik	Pericytes/SM	0.18311	0.104089
2310022A10Rik	Myonuclei	0.176473	0.000687313
2310022B05Rik	Neural	-0.00173785	0.990565
2310022B05Rik	FAPs (Stem)	-0.0254191	0.874238
2310022B05Rik	Pericytes/SM	-0.0420966	0.655775
2310022B05Rik	Myonuclei	-0.0497513	0.605525
2310030G06Rik	Myonuclei	0.294661	0.0137129
2310033P09Rik	Neural	0.223007	0.315442
2310033P09Rik	Pericytes/SM	0.20043	0.2309
2310033P09Rik	Myonuclei	0.199073	0.267237
2310034G01Rik	Myonuclei	0.0544058	0.830323
2310039H08Rik	Neural	0.151609	0.443219
2310039H08Rik	FAPs (Stem)	0.144611	0.571067
2310039H08Rik	Pericytes/SM	0.127606	0.385122
2310039H08Rik	Myonuclei	0.118855	0.329876
2310039L15Rik	Myonuclei	0.188152	0.686934
2310040G24Rik	Myonuclei	-0.647924	2.61728e-10
2310043L19Rik	Myonuclei	0.880114	0.0400145
2310047D07Rik	Myonuclei	-0.220886	0.0898179
2310057M21Rik	Pericytes/SM	0.196807	0.167299
2310057M21Rik	Neural	0.194412	0.290338
2310057M21Rik	Myonuclei	0.193232	0.0545056
2310061I04Rik	Pericytes/SM	0.105034	0.40636
2310061I04Rik	Myonuclei	0.0978796	0.28654
2310061I04Rik	Neural	0.090788	0.626701
2310065F04Rik	Myonuclei	-0.554664	0.0102039
2310069B03Rik	Myonuclei	0.885674	0.0010657
2310074N15Rik	Myonuclei	0.0103436	0.972653
2310075C17Rik	Myonuclei	0.171208	0.449877
2410002F23Rik	Neural	0.164078	0.23387
2410002F23Rik	Pericytes/SM	0.148982	0.246239
2410002F23Rik	Myonuclei	0.131979	0.337807
2410002F23Rik	FAPs (Stem)	0.0910505	0.645112
2410004B18Rik	FAPs (Stem)	-0.172767	0.454054
2410004B18Rik	Neural	-0.208234	0.137561
2410004B18Rik	Myonuclei	-0.218131	0.000868516
2410004B18Rik	Pericytes/SM	-0.220352	0.0287288
2410015M20Rik	FAPs (Stem)	0.0862874	0.624062
2410015M20Rik	Neural	0.0570567	0.680092
2410015M20Rik	Pericytes/SM	0.0549512	0.637311
2410015M20Rik	Myonuclei	0.0486476	0.66972
2410015M20Rik	FAPs (Pro-remodeling)	-0.45229	0.484577
2410015M20Rik	B cells	-0.785365	0.164344
2410080I02Rik	Myonuclei	-0.560005	0.0310456
2410131K14Rik	FAPs (Stem)	0.147587	0.546646
2410131K14Rik	Neural	0.0711596	0.622329
2410131K14Rik	Pericytes/SM	0.0663856	0.506546
2410131K14Rik	Myonuclei	0.0558555	0.54291
2510002D24Rik	Neural	0.163275	0.526177
2510002D24Rik	Pericytes/SM	0.131919	0.394697
2510002D24Rik	Myonuclei	0.10813	0.140067
2510009E07Rik	Neural	-0.211983	0.0600065
2510009E07Rik	Pericytes/SM	-0.228099	0.0204259
2510009E07Rik	FAPs (Stem)	-0.233564	0.0420884
2510009E07Rik	Myonuclei	-0.234305	0.0140347
2510039O18Rik	Neural	0.0849379	0.331394
2510039O18Rik	Pericytes/SM	0.0718755	0.27938
2510039O18Rik	Myonuclei	0.0669823	0.33461
2510039O18Rik	FAPs (Stem)	0.049887	0.700248
2510039O18Rik	FAPs (Pro-remodeling)	-0.274901	0.665042
2510039O18Rik	B cells	-0.664187	0.24062
2510046G10Rik	Myonuclei	0.171181	0.46337
2610001J05Rik	FAPs (Stem)	-0.0280593	0.877255
2610001J05Rik	Pericytes/SM	-0.062251	0.570699
2610001J05Rik	Myonuclei	-0.0691762	0.477912
2610001J05Rik	Neural	-0.0916574	0.450892
2610008E11Rik	Neural	0.0334334	0.767981
2610008E11Rik	Myonuclei	0.0288068	0.775335
2610008E11Rik	Pericytes/SM	0.0176498	0.863556
2610008E11Rik	FAPs (Stem)	-0.0679765	0.714149
2610016A17Rik	FAPs (Stem)	0.433087	0.184644
2610016A17Rik	Myonuclei	0.302123	0.31946
2610021A01Rik	Pericytes/SM	-0.131711	0.335637
2610021A01Rik	Myonuclei	-0.134928	0.227291
2610021A01Rik	Neural	-0.160706	0.360022
2610035D17Rik	Neural	0.16649	0.49514
2610035D17Rik	Myonuclei	0.140021	0.430654
2610035D17Rik	Pericytes/SM	0.123759	0.516263
2610044O15Rik8	Myonuclei	-0.0796079	0.221932
2610044O15Rik8	Neural	-0.0833566	0.627956
2610044O15Rik8	Pericytes/SM	-0.0848102	0.495881
2610301B20Rik	FAPs (Stem)	0.0692906	0.79147
2610301B20Rik	Neural	0.0247111	0.884582
2610301B20Rik	Pericytes/SM	0.016847	0.913873
2610301B20Rik	Myonuclei	0.00386535	0.972153
2610507B11Rik	FAPs (Pro-remodeling)	1.2056	0.0557635
2610507B11Rik	B cells	0.749631	0.177622
2610507B11Rik	Endothelial cells (Artery)	0.46727	0.428047
2610507B11Rik	Tenocytes	0.0642529	0.837225
2610507B11Rik	FAPs (Adipogenic)	0.00160532	0.996098
2610507B11Rik	Neural	-0.0938438	0.576797
2610507B11Rik	Pericytes/SM	-0.0967132	0.5689
2610507B11Rik	Myonuclei	-0.0992969	0.559492
2610507B11Rik	FAPs (Stem)	-0.162915	0.286938
2700046G09Rik	Myonuclei	0.369432	0.0354022
2700049A03Rik	Pericytes/SM	0.0944296	0.549807
2700049A03Rik	Myonuclei	0.0781507	0.658075
2700049A03Rik	Neural	0.06271	0.739847
2700062C07Rik	Pericytes/SM	0.0865043	0.71652
2700062C07Rik	Myonuclei	0.0807267	0.675343
2700081O15Rik	Neural	-0.207584	0.0921282
2700081O15Rik	FAPs (Stem)	-0.208591	0.141361
2700081O15Rik	Pericytes/SM	-0.230374	0.0315477
2700081O15Rik	Myonuclei	-0.236773	0.0891671
2700097O09Rik	Myonuclei	0.0627683	0.638532
2700097O09Rik	Pericytes/SM	0.0241051	0.872496
2700097O09Rik	Neural	0.0178689	0.901023
2810001G20Rik	Myonuclei	0.225294	0.174572
2810001G20Rik	Pericytes/SM	0.21375	0.308208
2810004N23Rik	FAPs (Stem)	-0.00269632	0.989295
2810004N23Rik	Pericytes/SM	-0.0308909	0.754595
2810004N23Rik	Neural	-0.0429169	0.72272
2810004N23Rik	Myonuclei	-0.0446445	0.582895
2810004N23Rik	FAPs (Pro-remodeling)	-0.573155	0.383645
2810006K23Rik	Myonuclei	-0.00997648	0.937758
2810006K23Rik	Pericytes/SM	-0.0104663	0.944938
2810006K23Rik	Neural	-0.0327089	0.881366
2810021J22Rik	Myonuclei	-0.104227	0.636627
2810021J22Rik	Pericytes/SM	-0.119208	0.613528
2810032G03Rik	Pericytes/SM	1.34549	2.65646e-05
2810032G03Rik	Myonuclei	1.28525	8.17637e-06
2810402E24Rik	Myonuclei	0.0532601	0.651438
2810402E24Rik	Pericytes/SM	0.0494948	0.777679
2810402E24Rik	Neural	0.0484037	0.853624
2810405F17Rik	Pericytes/SM	-0.085239	0.753276
2810405F17Rik	Myonuclei	-0.109916	0.58688
2810414N06Rik	Myonuclei	-0.247044	0.120478
2900026A02Rik	Neural	0.198715	0.134605
2900026A02Rik	FAPs (Stem)	0.164207	0.302953
2900026A02Rik	Pericytes/SM	0.159601	0.119663
2900026A02Rik	Myonuclei	0.153723	0.136086
2900026A02Rik	Endothelial cells (Artery)	-0.0636097	0.914073
2900076A07Rik	Myonuclei	-0.133204	0.304156
2900076A07Rik	Neural	-0.145845	0.321883
2900076A07Rik	Pericytes/SM	-0.153993	0.275438
2900076A07Rik	FAPs (Stem)	-0.241612	0.326065
2900079G21Rik	Myonuclei	2.61187	8.02979e-08
2900093K20Rik	Myonuclei	0.083117	0.760059
2900097C17Rik	FAPs (Pro-remodeling)	0.822046	0.187681
2900097C17Rik	B cells	0.20107	0.714775
2900097C17Rik	Tenocytes	0.110433	0.726284
2900097C17Rik	Neural	0.0813743	0.484099
2900097C17Rik	Pericytes/SM	0.0803968	0.486945
2900097C17Rik	Myonuclei	0.0801866	0.490405
2900097C17Rik	FAPs (Stem)	0.00834453	0.933788
2900097C17Rik	FAPs (Adipogenic)	-0.0268795	0.934016
2900097C17Rik	Endothelial cells (Artery)	-0.628678	0.309175
3110001I22Rik	Pericytes/SM	0.112663	0.600184
3110001I22Rik	Myonuclei	0.0498792	0.831966
3110009E18Rik	Myonuclei	-0.446884	0.0464523
3110040N11Rik	FAPs (Stem)	0.128737	0.614722
3110040N11Rik	Neural	0.100557	0.669752
3110040N11Rik	Myonuclei	0.0586248	0.480924
3110040N11Rik	Pericytes/SM	0.0545282	0.738376
3110045C21Rik	Myonuclei	-0.11821	0.672577
3110082I17Rik	Neural	0.139014	0.50784
3110082I17Rik	Myonuclei	0.109515	0.347456
3110082I17Rik	Pericytes/SM	0.108092	0.379762
3222401L13Rik	Myonuclei	-0.180352	0.286295
3222401L13Rik	Pericytes/SM	-0.220972	0.199164
3222401L13Rik	Neural	-0.236103	0.314063
3300002P13Rik	Myonuclei	-0.351176	0.0128025
3425401B19Rik	Myonuclei	-0.00504335	0.977415
3830406C13Rik	FAPs (Stem)	0.0335997	0.880243
3830406C13Rik	Myonuclei	-0.0525456	0.555492
3830406C13Rik	Pericytes/SM	-0.0534743	0.622933
3830406C13Rik	Neural	-0.0816424	0.603037
4430402I18Rik	Myonuclei	0.532704	0.0185805
4430402I18Rik	Pericytes/SM	0.531535	0.0143243
4632404H12Rik	Pericytes/SM	0.397104	0.0693403
4632404H12Rik	Myonuclei	0.393215	3.24017e-05
4632404H12Rik	Neural	0.333467	0.135521
4632415L05Rik	Pericytes/SM	0.0612997	0.650785
4632415L05Rik	Myonuclei	0.0466708	0.726336
4632415L05Rik	Neural	0.0318647	0.86391
4632428C04Rik	Myonuclei	-0.067942	0.809418
4732440D04Rik	Neural	-0.205596	0.382323
4732440D04Rik	Pericytes/SM	-0.214151	0.255743
4732440D04Rik	Myonuclei	-0.233175	0.192539
4732491K20Rik	Myonuclei	-0.157783	0.295868
4831440E17Rik	Myonuclei	0.0185384	0.916999
4833413G10Rik	Myonuclei	0.400765	0.123561
4833413G10Rik	Pericytes/SM	0.39347	0.114279
4833418N02Rik	Neural	0.0160212	0.951093
4833418N02Rik	Myonuclei	-0.00231746	0.988908
4833418N02Rik	Pericytes/SM	-0.0100852	0.957535
4833420G17Rik	Myonuclei	-0.0561637	0.524578
4833420G17Rik	Pericytes/SM	-0.0679222	0.483801
4833420G17Rik	Neural	-0.0765583	0.51379
4833420G17Rik	FAPs (Stem)	-0.0905007	0.651094
4833422C13Rik	Pericytes/SM	-0.118802	0.626941
4833427F10Rik	Myonuclei	0.494698	0.110963
4833439L19Rik	FAPs (Stem)	-0.0863515	0.443469
4833439L19Rik	Neural	-0.103827	0.15445
4833439L19Rik	Pericytes/SM	-0.107237	0.126812
4833439L19Rik	Myonuclei	-0.110893	0.112777
4833439L19Rik	FAPs (Pro-remodeling)	-0.214864	0.734456
4921507P07Rik	Pericytes/SM	-0.366893	0.184555
4921524J17Rik	Neural	-0.307959	0.0676377
4921524J17Rik	Pericytes/SM	-0.320654	0.0058853
4921524J17Rik	Myonuclei	-0.333509	4.41918e-05
4930402H24Rik	FAPs (Stem)	0.231225	0.292945
4930402H24Rik	Pericytes/SM	0.123671	0.422878
4930402H24Rik	Neural	0.111543	0.475145
4930402H24Rik	Myonuclei	0.104591	0.549059
4930429F24Rik	Myonuclei	0.00769721	0.947216
4930429F24Rik	Neural	0.00279565	0.980753
4930429F24Rik	Pericytes/SM	-0.00447373	0.970654
4930429F24Rik	FAPs (Stem)	-0.00588765	0.978721
4930430F08Rik	Neural	-0.163835	0.394698
4930430F08Rik	Myonuclei	-0.172257	0.142313
4930430F08Rik	Pericytes/SM	-0.202807	0.275659
4930453N24Rik	Neural	-0.198545	0.109379
4930453N24Rik	FAPs (Stem)	-0.218274	0.260109
4930453N24Rik	Pericytes/SM	-0.22472	0.0191024
4930453N24Rik	Myonuclei	-0.229965	0.000378327
4930458D05Rik	Myonuclei	0.542972	0.0238197
4930480K23Rik	Myonuclei	0.0291519	0.90182
4930481A15Rik	Myonuclei	0.110999	0.421317
4930481A15Rik	Pericytes/SM	0.0933435	0.566385
4930481A15Rik	Neural	0.08697	0.669859
4930503L19Rik	Neural	-0.0439329	0.809364
4930503L19Rik	Pericytes/SM	-0.0733779	0.631441
4930503L19Rik	Myonuclei	-0.073486	0.712172
4930512H18Rik	Myonuclei	-0.483522	0.050813
4930516B21Rik	Neural	-0.164066	0.464194
4930516B21Rik	Myonuclei	-0.206178	0.18623
4930516B21Rik	Pericytes/SM	-0.209564	0.239432
4930522L14Rik	Myonuclei	-0.13636	0.590912
4930523C07Rik	FAPs (Stem)	0.151407	0.571241
4930523C07Rik	Pericytes/SM	0.0679271	0.532996
4930523C07Rik	Neural	0.0608147	0.759932
4930539J05Rik	Myonuclei	0.269918	0.425836
4930544D05Rik	Myonuclei	-0.116136	0.515682
4930551O13Rik	Myonuclei	-0.0696542	0.854758
4930552P12Rik	Myonuclei	0.212292	0.426896
4930553P18Rik	Myonuclei	-0.350031	0.285625
4930579G18Rik	Pericytes/SM	-0.254905	0.223877
4930579G18Rik	Neural	-0.272708	0.239791
4930579G24Rik	Myonuclei	-0.0274809	0.893699
4930590J08Rik	Pericytes/SM	-0.0145302	0.953545
4931406C07Rik	Neural	0.613062	0.000286559
4931406C07Rik	Pericytes/SM	0.606866	0.000234752
4931406C07Rik	FAPs (Stem)	0.606684	0.00127571
4931406C07Rik	Myonuclei	0.597233	0.000252899
4931406C07Rik	FAPs (Pro-remodeling)	-0.29463	0.643526
4931406P16Rik	Neural	-0.0878459	0.596613
4931406P16Rik	Pericytes/SM	-0.0883017	0.589626
4931406P16Rik	Myonuclei	-0.0903404	0.586956
4931414P19Rik	Pericytes/SM	0.156193	0.458505
4931414P19Rik	Myonuclei	0.121716	0.342649
4931414P19Rik	Neural	0.0975971	0.698546
4931428F04Rik	Myonuclei	0.115077	0.488206
4931428F04Rik	Pericytes/SM	0.0614351	0.801191
4932422M17Rik	Myonuclei	-0.0568305	0.81328
4932438A13Rik	B cells	0.401792	0.467632
4932438A13Rik	Neural	0.0955045	0.486676
4932438A13Rik	Myonuclei	0.0861986	0.531461
4932438A13Rik	Pericytes/SM	0.084727	0.529782
4932438A13Rik	FAPs (Stem)	0.00977745	0.941256
4932438A13Rik	FAPs (Pro-remodeling)	-0.307193	0.629728
4933404O12Rik	Myonuclei	-0.690104	0.00366187
4933404O12Rik	Pericytes/SM	-0.696983	0.00322241
4933406C10Rik	Myonuclei	0.228034	0.348763
4933415F23Rik	Myonuclei	2.21987	9.42261e-09
4933424G06Rik	Myonuclei	0.34992	0.295373
4933427D14Rik	Pericytes/SM	-0.00254611	0.985887
4933427D14Rik	Neural	-0.0383736	0.866243
4933431E20Rik	Myonuclei	-0.233945	0.0900253
4933431E20Rik	Neural	-0.234563	0.171333
4933431E20Rik	Pericytes/SM	-0.240093	0.257449
4933434E20Rik	FAPs (Stem)	-0.0621146	0.703528
4933434E20Rik	Pericytes/SM	-0.0621465	0.427997
4933434E20Rik	Myonuclei	-0.0639061	0.179135
4933434E20Rik	Neural	-0.067708	0.444668
4933434E20Rik	B cells	-0.611212	0.277805
5031425E22Rik	Neural	0.233543	0.0620633
5031425E22Rik	Pericytes/SM	0.206114	0.0708505
5031425E22Rik	Myonuclei	0.204858	0.0759542
5031425E22Rik	FAPs (Stem)	0.125914	0.543687
5031439G07Rik	B cells	0.45105	0.413535
5031439G07Rik	Neutrophils	0.0973267	0.87935
5031439G07Rik	FAPs (Pro-remodeling)	0.0188032	0.975861
5031439G07Rik	Neural	-0.223137	0.0705064
5031439G07Rik	Pericytes/SM	-0.228565	0.0699946
5031439G07Rik	Myonuclei	-0.233717	0.0600323
5031439G07Rik	FAPs (Stem)	-0.244433	0.065661
5033417F24Rik	Myonuclei	0.124276	0.659286
5033430I15Rik	Myonuclei	-0.0810147	0.594118
5430401H09Rik	Myonuclei	0.871467	0.0467247
5430425K12Rik	Myonuclei	-0.657121	0.00815206
5430431A17Rik	Myonuclei	-0.101179	0.661066
5730409E04Rik	Neural	-0.0672468	0.568599
5730409E04Rik	Myonuclei	-0.0697289	0.42041
5730409E04Rik	Pericytes/SM	-0.084511	0.349096
5730409E04Rik	FAPs (Stem)	-0.143893	0.298774
5730419F03Rik	Myonuclei	1.45051	1.07659e-06
5730455P16Rik	Myonuclei	-0.17126	0.215848
5730455P16Rik	Neural	-0.172238	0.220145
5730455P16Rik	Pericytes/SM	-0.174878	0.213259
5730455P16Rik	FAPs (Stem)	-0.205043	0.176965
5730480H06Rik	Myonuclei	0.0821433	0.567872
5730480H06Rik	Neural	0.0756231	0.762418
5730480H06Rik	Pericytes/SM	0.0519665	0.749057
5730596B20Rik	Pericytes/SM	-1.02308	0.00176708
5830418P13Rik	Myonuclei	-0.526279	0.119052
5830454E08Rik	Myonuclei	-0.163988	0.359147
5930412G12Rik	Myonuclei	0.27738	0.320432
5930430L01Rik	Pericytes/SM	0.366303	0.10652
5930430L01Rik	Neural	0.364623	0.185618
5930430L01Rik	Myonuclei	0.359567	0.0773801
6030458C11Rik	FAPs (Stem)	-0.0572069	0.745876
6030458C11Rik	Neural	-0.06346	0.59396
6030458C11Rik	Pericytes/SM	-0.0689084	0.386713
6030458C11Rik	Myonuclei	-0.0739841	0.229436
6230400D17Rik	Myonuclei	0.292728	0.0434127
6330403L08Rik	Myonuclei	-0.200633	0.164167
6330403L08Rik	Neural	-0.202837	0.162338
6330403L08Rik	Pericytes/SM	-0.203305	0.153249
6330410L21Rik	Myonuclei	0.00953499	0.956739
6430548M08Rik	Neural	0.363028	0.0447591
6430548M08Rik	Myonuclei	0.353464	0.0105254
6430548M08Rik	Pericytes/SM	0.351271	0.0145423
6430548M08Rik	FAPs (Stem)	0.312022	0.0731581
6430550D23Rik	Myonuclei	-0.509536	0.0669885
6430571L13Rik	Myonuclei	-0.234142	0.065435
6720427I07Rik	Neural	0.213106	0.329947
6720427I07Rik	Pericytes/SM	0.20617	0.284002
6720427I07Rik	Myonuclei	0.168382	0.50087
8030462N17Rik	FAPs (Stem)	-0.16953	0.459561
8030462N17Rik	Neural	-0.171043	0.288798
8030462N17Rik	Pericytes/SM	-0.178522	0.25179
8030462N17Rik	Myonuclei	-0.185518	0.223845
9030025P20Rik	Neural	-0.165116	0.553391
9030025P20Rik	Myonuclei	-0.167159	0.514621
9030612E09Rik	Myonuclei	0.0260588	0.888291
9130019O22Rik	Pericytes/SM	-0.178107	0.387991
9130019O22Rik	Myonuclei	-0.188103	0.364213
9130023H24Rik	Myonuclei	-0.152023	0.319363
9130023H24Rik	Pericytes/SM	-0.201572	0.408014
9130204K15Rik	Myonuclei	-0.21407	0.466172
9130221H12Rik	Myonuclei	-0.0273197	0.895885
9130221H12Rik	Pericytes/SM	-0.0593487	0.784157
9130401M01Rik	Neural	0.024532	0.921063
9130401M01Rik	Pericytes/SM	0.0147094	0.937021
9130401M01Rik	Myonuclei	-0.000789455	0.994157
9330102E08Rik	Myonuclei	0.472465	0.00412153
9330104G04Rik	Myonuclei	0.356029	0.134153
9330159F19Rik	Neural	-0.058503	0.673417
9330159F19Rik	Myonuclei	-0.102908	0.427699
9430015G10Rik	Myonuclei	-0.197997	0.168912
9430015G10Rik	Pericytes/SM	-0.203614	0.145083
9430015G10Rik	Neural	-0.20948	0.174045
9430037G07Rik	Myonuclei	0.0662511	0.694863
9430038I01Rik	Myonuclei	-0.0354198	0.789549
9430038I01Rik	Pericytes/SM	-0.0619735	0.714061
9430073C21Rik	Myonuclei	-0.268798	0.329811
9530020I12Rik	Myonuclei	0.159502	0.573695
9530026P05Rik	Pericytes/SM	0.176263	0.3442
9530026P05Rik	Neural	0.169577	0.496224
9530068E07Rik	FAPs (Pro-remodeling)	1.32106	0.0372725
9530068E07Rik	Neural	0.0857556	0.133618
9530068E07Rik	Pericytes/SM	0.0766627	0.180005
9530068E07Rik	Myonuclei	0.0729994	0.208474
9530068E07Rik	FAPs (Adipogenic)	0.0678047	0.826347
9530068E07Rik	FAPs (Stem)	0.0448801	0.477913
9530068E07Rik	Tenocytes	0.0116038	0.96901
9530068E07Rik	B cells	0.00191568	0.99722
9530082P21Rik	Myonuclei	-0.0161275	0.932527
9530082P21Rik	Pericytes/SM	-0.0310021	0.849096
9830004L10Rik	Myonuclei	0.606637	0.0632274
9930021J03Rik	Pericytes/SM	0.0499988	0.702835
9930021J03Rik	Myonuclei	0.043379	0.739524
9930021J03Rik	Neural	0.0356038	0.792191
9930021J03Rik	FAPs (Stem)	0.00104889	0.995148
9930104L06Rik	FAPs (Stem)	-0.123696	0.631832
9930104L06Rik	Pericytes/SM	-0.12642	0.197858
9930104L06Rik	Myonuclei	-0.130365	0.166209
9930104L06Rik	Neural	-0.138645	0.309583
9930111J21Rik1	Pericytes/SM	0.210842	0.466448
9930111J21Rik2	Pericytes/SM	0.318993	0.0566446
A030001D20Rik	Myonuclei	-0.17816	0.374109
A130010J15Rik	Neural	-0.0180761	0.94565
A130010J15Rik	Pericytes/SM	-0.02984	0.887081
A130010J15Rik	Myonuclei	-0.0609422	0.606084
A230009B12Rik	Myonuclei	-0.69277	0.0261525
A230050P20Rik	Pericytes/SM	-0.028566	0.873389
A230050P20Rik	Neural	-0.0406559	0.85495
A330041J22Rik	Myonuclei	-0.598999	0.0384982
A330069E16Rik	Myonuclei	-0.0256047	0.883495
A330074K22Rik	Myonuclei	0.454944	0.0082647
A330094K24Rik	Myonuclei	-0.0424764	0.866912
A430005L14Rik	FAPs (Stem)	-0.135102	0.586122
A430005L14Rik	Myonuclei	-0.162189	0.0459053
A430005L14Rik	Pericytes/SM	-0.16892	0.133765
A430005L14Rik	Neural	-0.177171	0.217598
A430033K04Rik	Pericytes/SM	0.0835413	0.667651
A430033K04Rik	Myonuclei	0.0559213	0.695746
A430033K04Rik	Neural	0.0420877	0.872077
A430046D13Rik	Pericytes/SM	-0.0682943	0.763142
A430046D13Rik	Myonuclei	-0.090902	0.246851
A4galt	FAPs (Stem)	-0.0626677	0.813399
A4galt	Pericytes/SM	-0.0943	0.595658
A530001N23Rik	Myonuclei	-0.258121	0.266188
A530013C23Rik	Myonuclei	0.276483	0.0166079
A530016L24Rik	FAPs (Pro-remodeling)	0.812795	0.195745
A530016L24Rik	Pericytes/SM	0.681237	0.094191
A530016L24Rik	Myonuclei	0.67464	0.0964031
A530016L24Rik	Neural	0.66595	0.0666744
A530017D24Rik	Neural	-0.278419	0.274052
A530017D24Rik	Myonuclei	-0.321394	0.105775
A530017D24Rik	Pericytes/SM	-0.324153	0.0428061
A530020G20Rik	FAPs (Stem)	0.519981	0.087995
A530020G20Rik	Myonuclei	0.438328	0.137712
A530020G20Rik	FAPs (Pro-remodeling)	0.338718	0.581779
A530040E14Rik	Myonuclei	1.41627	0.000334097
A530040E14Rik	B cells	-0.240701	0.670016
A630001G21Rik	Myonuclei	0.393928	0.244329
A630001G21Rik	B cells	-0.74964	0.185163
A730011C13Rik	Neural	-0.341557	0.278377
A730011C13Rik	Myonuclei	-0.387785	0.23248
A730011C13Rik	Pericytes/SM	-0.406868	0.181335
A730063M14Rik	Myonuclei	0.0450599	0.870687
A830035O19Rik	Myonuclei	0.275759	0.313621
A830052D11Rik	Myonuclei	-0.464748	0.000100613
A930003A15Rik	Myonuclei	0.911454	0.000917477
A930004D18Rik	Pericytes/SM	-0.339275	0.225478
A930007I19Rik	Myonuclei	-0.326769	0.240159
A930016O22Rik	Myonuclei	0.0921389	0.658659
A930024E05Rik	Myonuclei	-0.325426	0.303603
A930024N18Rik	Myonuclei	0.226219	0.402281
A930033H14Rik	Pericytes/SM	-0.327307	0.186595
A930033H14Rik	Myonuclei	-0.354756	0.111269
Aaas	Myonuclei	-0.0371481	0.739532
Aaas	Neural	-0.041907	0.827695
Aaas	Pericytes/SM	-0.0445105	0.740367
Aaas	FAPs (Pro-remodeling)	-0.380758	0.553683
Aacs	FAPs (Pro-remodeling)	1.05225	0.102719
Aacs	FAPs (Stem)	0.734241	0.00375956
Aacs	Neural	0.731811	0.00398029
Aacs	Pericytes/SM	0.725942	0.00408305
Aacs	Myonuclei	0.718017	0.00453885
Aacs	B cells	-0.491191	0.382102
Aaed1	Neural	-0.0532607	0.670948
Aaed1	Myonuclei	-0.0567274	0.439492
Aaed1	Pericytes/SM	-0.0597046	0.446333
Aaed1	FAPs (Stem)	-0.0890912	0.533842
Aagab	FAPs (Stem)	-0.0193108	0.925017
Aagab	Pericytes/SM	-0.0796772	0.419471
Aagab	Neural	-0.0866162	0.462063
Aagab	Myonuclei	-0.0972671	0.117064
Aak1	Neural	0.019555	0.868911
Aak1	Myonuclei	0.0157397	0.89144
Aak1	Pericytes/SM	0.0131453	0.905235
Aak1	FAPs (Stem)	-0.0654856	0.562681
Aak1	FAPs (Pro-remodeling)	-0.0812099	0.896658
Aamdc	FAPs (Stem)	-0.0521391	0.831999
Aamdc	Neural	-0.0773544	0.587835
Aamdc	Pericytes/SM	-0.108965	0.368882
Aamdc	Myonuclei	-0.113025	0.0674476
Aamp	FAPs (Pro-remodeling)	0.310624	0.615444
Aamp	Neural	0.0358096	0.607931
Aamp	Pericytes/SM	0.0258359	0.67869
Aamp	Myonuclei	0.0244532	0.678755
Aamp	FAPs (Stem)	0.0192879	0.846998
Aamp	B cells	-0.109758	0.842558
Aar2	Neural	-0.026408	0.822264
Aar2	FAPs (Stem)	-0.0364105	0.846726
Aar2	Myonuclei	-0.041177	0.404208
Aar2	Pericytes/SM	-0.0509966	0.488945
Aars	FAPs (Pro-remodeling)	1.04621	0.0977679
Aars	B cells	0.754778	0.171345
Aars	Tenocytes	0.154944	0.689877
Aars	Neural	0.00637103	0.943735
Aars	Pericytes/SM	-0.00584667	0.947535
Aars	Myonuclei	-0.00887172	0.921155
Aars	FAPs (Stem)	-0.0530797	0.564331
Aars2	FAPs (Stem)	-0.0174499	0.923524
Aars2	Pericytes/SM	-0.0373483	0.696928
Aars2	Myonuclei	-0.0503975	0.46887
Aars2	Neural	-0.0573759	0.633063
Aasdh	FAPs (Stem)	-0.115571	0.661184
Aasdh	Myonuclei	-0.170773	0.083674
Aasdh	Pericytes/SM	-0.173451	0.0982698
Aasdh	Neural	-0.186678	0.223817
Aasdhppt	FAPs (Stem)	-0.0189595	0.939732
Aasdhppt	Neural	-0.0979944	0.481114
Aasdhppt	Pericytes/SM	-0.102723	0.350384
Aasdhppt	Myonuclei	-0.105066	0.1698
Aatf	FAPs (Stem)	0.167034	0.478798
Aatf	Neural	0.162061	0.251268
Aatf	Pericytes/SM	0.154425	0.210335
Aatf	Myonuclei	0.127078	0.183523
Aatk	Neural	-0.197208	0.309947
Aatk	Pericytes/SM	-0.231136	0.227537
AB124611	Myonuclei	0.37007	0.159324
Abat	Pericytes/SM	-0.462551	0.0117104
Abat	Neural	-0.471831	0.0108636
Abca1	Neural	0.621084	0.00528623
Abca1	Pericytes/SM	0.611602	0.00537983
Abca1	Myonuclei	0.607266	0.00648339
Abca1	FAPs (Stem)	0.452723	0.0105945
Abca1	Endothelial cells (Artery)	-0.554598	0.367117
Abca2	Pericytes/SM	-0.243075	0.0108543
Abca2	Neural	-0.245125	0.00379344
Abca2	Myonuclei	-0.245738	0.0142188
Abca2	FAPs (Stem)	-0.248736	0.0628701
Abca3	Neural	0.0555004	0.631856
Abca3	FAPs (Stem)	0.0403879	0.829188
Abca3	Pericytes/SM	0.0361718	0.697028
Abca3	Myonuclei	0.0284013	0.813008
Abca3	B cells	-0.51437	0.361792
Abca4	Pericytes/SM	0.351533	0.277965
Abca5	Myonuclei	0.330374	0.0831836
Abca5	Neural	0.328938	0.0723524
Abca5	Pericytes/SM	0.318512	0.0812602
Abca5	FAPs (Stem)	0.26009	0.137262
Abca6	Pericytes/SM	-0.110557	0.568894
Abca6	Neural	-0.123712	0.460378
Abca6	FAPs (Stem)	-0.173303	0.285251
Abca7	Neural	0.104387	0.304086
Abca7	Myonuclei	0.0933294	0.329785
Abca7	Pericytes/SM	0.0901656	0.277203
Abca7	FAPs (Stem)	0.0437958	0.751844
Abca8a	FAPs (Pro-remodeling)	0.509399	0.408186
Abca8a	Tenocytes	-0.289756	0.442943
Abca8a	Myonuclei	-0.478506	8.19106e-05
Abca8a	Pericytes/SM	-0.484696	3.54433e-06
Abca8a	Neural	-0.48963	1.04773e-06
Abca8a	FAPs (Stem)	-0.518345	2.44186e-06
Abca8a	FAPs (Adipogenic)	-0.589742	0.0812583
Abca8b	Pericytes/SM	-0.482001	0.000126749
Abca8b	Myonuclei	-0.484608	0.00133752
Abca8b	Neural	-0.49623	2.83557e-05
Abca8b	FAPs (Stem)	-0.536573	1.76294e-05
Abca9	FAPs (Pro-remodeling)	-0.319915	0.61703
Abca9	FAPs (Stem)	-0.676712	4.73395e-10
Abca9	Pericytes/SM	-0.678824	1.33426e-08
Abca9	Neural	-0.680425	4.57106e-09
Abca9	Myonuclei	-0.694901	4.64656e-10
Abcb10	Myonuclei	0.108217	0.304088
Abcb10	FAPs (Stem)	0.107402	0.519131
Abcb10	Neural	0.107286	0.346265
Abcb10	Pericytes/SM	0.106263	0.316992
Abcb10	FAPs (Pro-remodeling)	-0.548513	0.402483
Abcb11	Myonuclei	-1.35201	0.0315374
Abcb1a	Pericytes/SM	-0.0252949	0.769122
Abcb1a	Neural	-0.0321531	0.848144
Abcb1a	Myonuclei	-0.0417625	0.813297
Abcb1b	Pericytes/SM	0.501461	1.92401e-07
Abcb1b	Myonuclei	0.50074	1.63715e-05
Abcb1b	Neural	0.488599	0.000897303
Abcb4	Pericytes/SM	-0.0645342	0.591479
Abcb4	Myonuclei	-0.0701918	0.565243
Abcb4	Neural	-0.0722987	0.688229
Abcb6	Myonuclei	-0.173436	0.419008
Abcb8	Neural	0.0379805	0.670472
Abcb8	Pericytes/SM	0.0259167	0.703585
Abcb8	Myonuclei	0.0216281	0.724987
Abcb8	FAPs (Stem)	0.0193256	0.8949
Abcb8	FAPs (Pro-remodeling)	-0.407179	0.52788
Abcb8	B cells	-0.464126	0.405042
Abcb9	FAPs (Stem)	0.157398	0.524443
Abcb9	Neural	0.117229	0.295897
Abcb9	Pericytes/SM	0.116134	0.194544
Abcb9	Myonuclei	0.10228	0.266349
Abcc1	FAPs (Pro-remodeling)	0.644549	0.299207
Abcc1	Neural	0.113498	0.359697
Abcc1	Myonuclei	0.101642	0.39697
Abcc1	Pericytes/SM	0.0993213	0.402263
Abcc1	FAPs (Stem)	0.0300324	0.792798
Abcc10	Pericytes/SM	0.0659348	0.647765
Abcc10	Myonuclei	0.0645185	0.670352
Abcc10	Neural	0.0327722	0.832367
Abcc10	FAPs (Stem)	0.0240054	0.918653
Abcc3	Myonuclei	-0.332393	0.17046
Abcc4	Neural	-0.218452	0.184237
Abcc4	Myonuclei	-0.233598	0.0775428
Abcc4	Pericytes/SM	-0.234018	0.0538802
Abcc4	FAPs (Stem)	-0.277691	0.141934
Abcc5	FAPs (Pro-remodeling)	0.304516	0.620584
Abcc5	FAPs (Adipogenic)	-0.0737198	0.831579
Abcc5	Myonuclei	-0.161032	0.0569118
Abcc5	Pericytes/SM	-0.162213	0.0549341
Abcc5	Neural	-0.16512	0.0490377
Abcc5	FAPs (Stem)	-0.203644	0.0337771
Abcc8	Pericytes/SM	0.330003	0.0929065
Abcc8	Myonuclei	0.323209	0.0983069
Abcc9	Neural	-0.042152	0.787761
Abcc9	Myonuclei	-0.0434164	0.758694
Abcc9	Pericytes/SM	-0.0440407	0.753985
Abcd2	FAPs (Pro-remodeling)	0.754403	0.227103
Abcd2	Neural	0.222114	0.12006
Abcd2	Pericytes/SM	0.19702	0.101545
Abcd2	FAPs (Stem)	0.194778	0.120698
Abcd2	Myonuclei	0.190907	0.103737
Abcd2	Neutrophils	0.152963	0.820097
Abcd3	FAPs (Pro-remodeling)	0.272504	0.65926
Abcd3	Pericytes/SM	0.0680826	0.397653
Abcd3	Myonuclei	0.0679974	0.384123
Abcd3	Neural	0.059384	0.472168
Abcd3	FAPs (Stem)	0.0374844	0.731757
Abcd4	FAPs (Stem)	0.0318367	0.851933
Abcd4	Pericytes/SM	0.024526	0.823881
Abcd4	Neural	0.023855	0.856296
Abcd4	Myonuclei	0.0187142	0.870546
Abce1	FAPs (Pro-remodeling)	0.670774	0.278757
Abce1	B cells	0.190108	0.729544
Abce1	Neural	-0.112597	0.122752
Abce1	Myonuclei	-0.120316	0.042701
Abce1	Pericytes/SM	-0.12129	0.0514543
Abce1	FAPs (Stem)	-0.122976	0.192081
Abcf1	B cells	0.79675	0.149815
Abcf1	FAPs (Pro-remodeling)	0.618054	0.318095
Abcf1	Neural	0.183485	0.00663567
Abcf1	Pericytes/SM	0.176938	0.00350114
Abcf1	Myonuclei	0.173556	0.00345886
Abcf1	FAPs (Stem)	0.133338	0.154955
Abcf2	FAPs (Pro-remodeling)	0.582977	0.345679
Abcf2	Neural	0.0396316	0.638443
Abcf2	Pericytes/SM	0.0369603	0.624009
Abcf2	Myonuclei	0.0325312	0.666752
Abcf2	FAPs (Stem)	0.0156113	0.883473
Abcf2	B cells	-0.0485732	0.929802
Abcf3	Neural	0.0308143	0.701514
Abcf3	Pericytes/SM	0.00893128	0.888415
Abcf3	Myonuclei	0.00436349	0.926925
Abcf3	FAPs (Stem)	-0.0132693	0.922681
Abcf3	FAPs (Pro-remodeling)	-0.284903	0.653956
Abcf3	B cells	-0.758957	0.180106
Abcg1	Myonuclei	0.5247	0.0345988
Abcg1	Pericytes/SM	0.512157	0.034803
Abcg1	Neural	0.479907	0.0705241
Abcg2	FAPs (Stem)	0.333987	0.138542
Abcg2	Pericytes/SM	0.29981	0.00540148
Abcg2	Myonuclei	0.295603	0.0077651
Abcg2	Neural	0.274793	0.0410235
Abcg2	Endothelial cells (Artery)	-0.278509	0.640592
Abcg3	Myonuclei	0.0328681	0.925929
Abcg4	Neural	-0.400507	0.330963
Abcg4	Pericytes/SM	-0.468515	0.271653
Abhd10	Myonuclei	-0.192038	0.0361098
Abhd10	Pericytes/SM	-0.200679	0.131136
Abhd10	Neural	-0.203779	0.279035
Abhd11	FAPs (Stem)	-0.00781773	0.969099
Abhd11	Neural	-0.0372256	0.826392
Abhd11	Myonuclei	-0.0558054	0.620079
Abhd11	Pericytes/SM	-0.0663291	0.620137
Abhd12	FAPs (Stem)	-0.0779765	0.670671
Abhd12	Neural	-0.119484	0.143951
Abhd12	Pericytes/SM	-0.127615	0.176853
Abhd12	Myonuclei	-0.139769	0.07224
Abhd13	FAPs (Stem)	-0.14998	0.39238
Abhd13	Pericytes/SM	-0.159412	0.0574635
Abhd13	Neural	-0.159725	0.131291
Abhd13	Myonuclei	-0.162237	0.0623017
Abhd14a	FAPs (Stem)	-0.208918	0.204719
Abhd14a	Pericytes/SM	-0.220708	0.0505469
Abhd14a	Myonuclei	-0.223392	0.0169591
Abhd14a	Neural	-0.225463	0.0487488
Abhd14b	FAPs (Stem)	-0.10743	0.5897
Abhd14b	Myonuclei	-0.118503	0.460909
Abhd14b	Pericytes/SM	-0.131094	0.379467
Abhd14b	Neural	-0.166517	0.391429
Abhd15	Myonuclei	0.326192	0.32228
Abhd16a	FAPs (Pro-remodeling)	-0.0249567	0.968028
Abhd16a	Neural	-0.118483	0.180616
Abhd16a	Pericytes/SM	-0.141949	0.0712642
Abhd16a	Myonuclei	-0.147343	0.0460434
Abhd16a	FAPs (Stem)	-0.160381	0.142249
Abhd17a	FAPs (Stem)	0.00815011	0.953733
Abhd17a	Neural	-0.0132763	0.894259
Abhd17a	Pericytes/SM	-0.0277102	0.713554
Abhd17a	Myonuclei	-0.0404516	0.56465
Abhd17a	FAPs (Pro-remodeling)	-0.203704	0.747198
Abhd17a	B cells	-0.720496	0.202822
Abhd17b	FAPs (Stem)	0.00649384	0.975735
Abhd17b	Pericytes/SM	0.00122051	0.989744
Abhd17b	Myonuclei	-0.00576431	0.935321
Abhd17b	Neural	-0.0117662	0.937377
Abhd17b	B cells	-0.339761	0.53941
Abhd17c	FAPs (Stem)	0.245882	0.224727
Abhd17c	Pericytes/SM	0.149043	0.194111
Abhd17c	Neural	0.147703	0.243309
Abhd17c	Myonuclei	0.130414	0.228904
Abhd17c	FAPs (Pro-remodeling)	-0.380758	0.553683
Abhd18	FAPs (Stem)	0.587659	0.0580461
Abhd18	Pericytes/SM	0.40944	0.150736
Abhd18	Myonuclei	0.39808	0.155326
Abhd18	Neural	0.337808	0.240924
Abhd2	FAPs (Stem)	0.243764	0.207439
Abhd2	Myonuclei	0.23514	0.168325
Abhd2	Pericytes/SM	0.221288	0.0297847
Abhd2	Neural	0.216835	0.0851545
Abhd3	Neural	0.389056	0.160413
Abhd3	Pericytes/SM	0.383176	0.091805
Abhd4	Neural	0.0549768	0.507435
Abhd4	FAPs (Stem)	0.0538396	0.668343
Abhd4	Pericytes/SM	0.0431018	0.600521
Abhd4	Myonuclei	0.036373	0.655853
Abhd5	FAPs (Stem)	0.155635	0.283713
Abhd5	Pericytes/SM	0.117161	0.238836
Abhd5	Myonuclei	0.101809	0.272414
Abhd5	Neural	0.0957541	0.431835
Abhd5	FAPs (Pro-remodeling)	-0.367732	0.565988
Abhd6	Neural	0.372202	0.00862213
Abhd6	Myonuclei	0.363743	0.00121219
Abhd6	Pericytes/SM	0.350855	0.00506751
Abhd6	B cells	-0.130712	0.812594
Abhd8	FAPs (Stem)	-0.154344	0.433301
Abhd8	Neural	-0.164048	0.250224
Abhd8	Pericytes/SM	-0.183858	0.0603032
Abhd8	Myonuclei	-0.185362	0.0221558
Abi1	Neural	0.255118	0.00559429
Abi1	Myonuclei	0.244936	0.00172914
Abi1	Pericytes/SM	0.242737	0.000660326
Abi1	FAPs (Stem)	0.203128	0.091762
Abi1	B cells	-0.436196	0.433573
Abi2	Myonuclei	0.13792	0.552777
Abi2	Neural	0.13147	0.53985
Abi2	Pericytes/SM	0.122481	0.561441
Abi2	FAPs (Stem)	-0.00260963	0.991608
Abi3	Pericytes/SM	0.195704	0.375101
Abi3bp	FAPs (Pro-remodeling)	0.067426	0.9134
Abi3bp	Myonuclei	-0.0329904	0.864991
Abi3bp	Neural	-0.0530118	0.653778
Abi3bp	FAPs (Stem)	-0.0744645	0.452963
Abi3bp	FAPs (Adipogenic)	-0.0791488	0.816013
Abi3bp	Tenocytes	-0.119089	0.49272
Abl1	FAPs (Pro-remodeling)	0.246948	0.688653
Abl1	Neural	-0.191362	0.0339309
Abl1	Myonuclei	-0.203689	0.0157048
Abl1	Pericytes/SM	-0.206747	0.0134629
Abl1	FAPs (Stem)	-0.250022	0.00621339
Abl2	Neural	0.0230237	0.865209
Abl2	Pericytes/SM	0.0210224	0.874896
Abl2	Myonuclei	0.00994217	0.941544
Abl2	FAPs (Stem)	-0.0479746	0.723074
Ablim1	Endothelial cells (Artery)	0.804325	0.177407
Ablim1	FAPs (Stem)	0.280726	0.00279233
Ablim1	Pericytes/SM	0.270775	0.000768119
Ablim1	Neural	0.261711	0.00868641
Ablim1	Myonuclei	0.261292	0.0106037
Ablim1	B cells	-0.458679	0.411296
Ablim2	Neural	0.0250101	0.865735
Ablim2	Myonuclei	-0.00196978	0.982936
Ablim2	Pericytes/SM	-0.0175626	0.893681
Ablim3	Neural	0.194946	0.147636
Ablim3	Pericytes/SM	0.193776	0.0275583
Ablim3	Myonuclei	0.187783	0.0757595
Ablim3	Endothelial cells (Artery)	0.110801	0.850473
Abr	Pericytes/SM	0.121392	0.187066
Abr	Myonuclei	0.114917	0.271478
Abr	Neural	0.101812	0.425154
Abr	Neutrophils	-0.178185	0.797186
Abra	Myonuclei	0.238565	0.153553
Abracl	Pericytes/SM	0.399953	0.0691293
Abracl	Myonuclei	0.374503	0.104485
Abraxas1	Pericytes/SM	0.0222259	0.896745
Abraxas1	Myonuclei	0.00149513	0.98946
Abraxas1	Neural	-0.0171233	0.947334
Abraxas2	FAPs (Stem)	-0.0844288	0.646992
Abraxas2	Myonuclei	-0.108862	0.0437731
Abraxas2	Pericytes/SM	-0.114047	0.171806
Abraxas2	Neural	-0.123787	0.231641
Abt1	Neural	-0.00195407	0.991096
Abt1	Pericytes/SM	-0.0198031	0.832204
Abt1	Myonuclei	-0.0209251	0.777309
Abtb1	Neural	-0.0332615	0.752036
Abtb1	FAPs (Stem)	-0.0391165	0.849429
Abtb1	Pericytes/SM	-0.0769766	0.401821
Abtb1	Myonuclei	-0.0866184	0.263441
Abtb1	Neutrophils	-0.283288	0.694987
Abtb2	Neural	0.0491971	0.734329
Abtb2	Pericytes/SM	0.0489747	0.739472
Abtb2	Myonuclei	0.0372103	0.797706
AC114585.1	Myonuclei	-0.0133102	0.966283
AC125141.3	Myonuclei	-0.0825713	0.643839
AC126055.1	Myonuclei	-0.185147	0.499567
AC126280.1	Pericytes/SM	0.55395	0.235816
AC129328.1	Pericytes/SM	0.0460565	0.801941
AC129328.1	Myonuclei	0.0271003	0.851871
AC130815.2	Pericytes/SM	0.411001	0.0222919
AC130815.2	Neural	0.382587	0.0589982
AC133103.1	B cells	-0.252276	0.652109
AC133498.1	Myonuclei	0.530864	0.0262905
AC149090.1	B cells	0.923704	0.100029
AC149090.1	Neural	0.571702	0.000843105
AC149090.1	Pericytes/SM	0.567114	0.000819922
AC149090.1	Myonuclei	0.561005	0.000955886
AC149090.1	FAPs (Stem)	0.538125	0.00263916
AC149090.1	Endothelial cells (Artery)	-0.378932	0.531465
AC149090.1	FAPs (Pro-remodeling)	-0.416038	0.518375
AC149090.1	Neutrophils	-0.422224	0.580543
AC154378.1	Myonuclei	0.454231	0.0662026
AC154507.3	Myonuclei	-0.123188	0.612324
AC154760.1	Myonuclei	-0.0108239	0.956971
AC154760.1	Neural	-0.0282332	0.911889
AC154760.1	Pericytes/SM	-0.0405753	0.853596
AC161376.2	Myonuclei	0.0210976	0.919931
AC161607.1	Myonuclei	0.259558	0.331909
AC163032.1	Pericytes/SM	0.263241	0.160193
AC163032.1	Neural	0.257368	0.210347
AC163032.1	Myonuclei	0.256305	0.216421
AC165953.2	FAPs (Stem)	-0.203187	0.456882
AC165953.2	Myonuclei	-0.216752	0.260222
AC165953.2	Neural	-0.218691	0.28014
AC165953.2	Pericytes/SM	-0.234339	0.153132
Acaa1a	FAPs (Stem)	0.0521165	0.660172
Acaa1a	FAPs (Pro-remodeling)	0.0514536	0.933917
Acaa1a	Neural	0.0366418	0.708808
Acaa1a	Pericytes/SM	0.0267466	0.766006
Acaa1a	Myonuclei	0.0216449	0.807653
Acaa1a	B cells	-0.65327	0.246379
Acaa1b	Neural	-0.110702	0.777072
Acaa1b	Myonuclei	-0.249651	0.5451
Acaa1b	Pericytes/SM	-0.266864	0.517374
Acaa2	Pericytes/SM	0.360348	0.00450987
Acaa2	Myonuclei	0.359219	0.00414816
Acaa2	FAPs (Stem)	0.349989	0.00607477
Acaa2	Neural	0.347995	0.00682734
Acaa2	FAPs (Pro-remodeling)	0.101914	0.869854
Acaa2	B cells	-0.332348	0.549134
Acaca	FAPs (Pro-remodeling)	2.24598	0.00210014
Acaca	B cells	1.02575	0.0873319
Acaca	Neural	0.826856	0.0779924
Acaca	Pericytes/SM	0.824099	0.0771766
Acaca	Myonuclei	0.815148	0.0795254
Acaca	FAPs (Stem)	0.810186	0.0842862
Acaca	Tenocytes	0.763895	0.128058
Acaca	FAPs (Adipogenic)	0.600966	0.145757
Acaca	Neutrophils	0.245042	0.718364
Acaca	Endothelial cells (Artery)	0.0943813	0.875078
Acacb	Endothelial cells (Artery)	1.30277	0.0383339
Acacb	B cells	0.405003	0.461155
Acacb	Neural	0.343981	0.00516033
Acacb	Pericytes/SM	0.338849	0.00450209
Acacb	Myonuclei	0.334749	0.00489162
Acacb	FAPs (Stem)	0.328655	0.0434702
Acacb	FAPs (Pro-remodeling)	-0.11916	0.849214
Acad10	FAPs (Stem)	0.222696	0.377237
Acad10	Pericytes/SM	0.209438	0.112521
Acad10	Myonuclei	0.209118	0.0801164
Acad10	Neural	0.20483	0.302023
Acad11	FAPs (Stem)	0.0457433	0.786786
Acad11	Myonuclei	0.0317036	0.686939
Acad11	Pericytes/SM	0.0239713	0.786847
Acad11	Neural	0.0202462	0.850732
Acad11	FAPs (Pro-remodeling)	-0.548513	0.402483
Acad12	FAPs (Stem)	0.122856	0.496248
Acad12	Pericytes/SM	0.0662688	0.462528
Acad12	Myonuclei	0.0606358	0.478466
Acad12	Neural	0.041827	0.736968
Acad8	Myonuclei	0.225336	0.000402307
Acad8	Pericytes/SM	0.222901	0.017878
Acad8	Neural	0.208928	0.0983563
Acad8	FAPs (Stem)	0.199734	0.296092
Acad9	Pericytes/SM	0.0850306	0.454955
Acad9	Neural	0.0841475	0.496109
Acad9	Myonuclei	0.0837766	0.45158
Acad9	FAPs (Stem)	0.0534651	0.747954
Acad9	FAPs (Pro-remodeling)	-0.545133	0.405769
Acadl	B cells	0.61266	0.271568
Acadl	Pericytes/SM	0.536815	1.70131e-07
Acadl	Myonuclei	0.531762	7.28399e-08
Acadl	FAPs (Stem)	0.529224	2.40903e-05
Acadl	FAPs (Pro-remodeling)	0.528317	0.39493
Acadl	Neural	0.527485	6.8009e-07
Acadm	Pericytes/SM	0.302745	8.79947e-05
Acadm	Myonuclei	0.299767	7.33554e-05
Acadm	Neural	0.29774	0.000315472
Acadm	FAPs (Stem)	0.292295	0.0155831
Acadm	FAPs (Pro-remodeling)	0.00932024	0.988061
Acadm	B cells	-0.815951	0.149846
Acads	FAPs (Stem)	0.225362	0.192288
Acads	Neural	0.162473	0.177815
Acads	Pericytes/SM	0.160247	0.103649
Acads	Myonuclei	0.150147	0.11894
Acads	B cells	-0.586849	0.2952
Acadsb	FAPs (Pro-remodeling)	0.752392	0.228963
Acadsb	FAPs (Adipogenic)	0.454873	0.173047
Acadsb	Myonuclei	0.324884	0.000424481
Acadsb	Pericytes/SM	0.323767	0.000447029
Acadsb	Neural	0.321886	0.000525264
Acadsb	Tenocytes	0.313867	0.378874
Acadsb	FAPs (Stem)	0.298941	0.00129312
Acadvl	FAPs (Stem)	0.342462	0.0251806
Acadvl	Pericytes/SM	0.327059	0.0113586
Acadvl	Myonuclei	0.320121	0.0135932
Acadvl	Neural	0.309113	0.0173567
Acadvl	FAPs (Pro-remodeling)	-0.194157	0.758019
Acap1	Pericytes/SM	0.812348	0.00396128
Acap1	B cells	-0.0958754	0.862498
Acap2	Myonuclei	0.145828	0.211372
Acap2	Pericytes/SM	0.145286	0.154571
Acap2	Neural	0.140466	0.198637
Acap2	FAPs (Stem)	0.0951319	0.486536
Acap2	FAPs (Pro-remodeling)	-0.343005	0.593156
Acap3	Neural	-0.113041	0.316076
Acap3	Myonuclei	-0.113216	0.199387
Acap3	Pericytes/SM	-0.113772	0.149313
Acap3	FAPs (Stem)	-0.150639	0.231476
Acap3	FAPs (Pro-remodeling)	-0.397507	0.537772
Acat1	FAPs (Pro-remodeling)	1.16017	0.0658543
Acat1	Pericytes/SM	0.220069	0.00154808
Acat1	Myonuclei	0.21613	0.00162186
Acat1	Neural	0.203508	0.00862731
Acat1	FAPs (Stem)	0.178559	0.0255835
Acat1	B cells	-0.406202	0.465364
Acat2	FAPs (Stem)	0.567438	0.0426096
Acat2	Neural	0.527129	0.0489803
Acat2	Pericytes/SM	0.504836	0.0569508
Acat2	Myonuclei	0.498209	0.0605003
Acat2	FAPs (Pro-remodeling)	0.400088	0.520198
Acbd3	FAPs (Stem)	0.057629	0.682989
Acbd3	Pericytes/SM	0.0476809	0.564918
Acbd3	Myonuclei	0.0475363	0.562285
Acbd3	Neural	0.0394025	0.697036
Acbd3	FAPs (Pro-remodeling)	-0.335969	0.599264
Acbd3	B cells	-0.531003	0.34321
Acbd4	FAPs (Stem)	0.155028	0.395611
Acbd4	Neural	0.133841	0.406862
Acbd4	Myonuclei	0.0938601	0.532825
Acbd4	Pericytes/SM	0.0864693	0.569815
Acbd5	Neural	0.136098	0.139365
Acbd5	Myonuclei	0.133101	0.126927
Acbd5	Pericytes/SM	0.132758	0.132074
Acbd5	FAPs (Stem)	0.104644	0.470569
Acbd5	B cells	-0.41675	0.456094
Acbd6	Neural	0.0485236	0.713969
Acbd6	FAPs (Stem)	0.0399948	0.842219
Acbd6	Pericytes/SM	0.0233181	0.797255
Acbd6	Myonuclei	0.0128562	0.848648
Acbd7	Myonuclei	0.0482347	0.874369
Accs	Myonuclei	0.224259	0.103378
Accs	Neural	0.219493	0.346766
Accs	FAPs (Stem)	0.205092	0.457633
Accs	Pericytes/SM	0.19774	0.196275
Acd	FAPs (Stem)	0.198128	0.4379
Acd	Neural	0.106106	0.557677
Acd	Pericytes/SM	0.102886	0.394912
Acd	Myonuclei	0.0997204	0.368803
Ace	Endothelial cells (Artery)	0.142197	0.808309
Ace	FAPs (Adipogenic)	-0.479564	0.183468
Ace	Neural	-0.52834	0.00335728
Ace	Myonuclei	-0.547568	0.00273015
Ace	Pericytes/SM	-0.558012	6.90232e-05
Ace	FAPs (Stem)	-0.597931	4.7377e-05
Acer2	Pericytes/SM	1.04832	5.90758e-06
Acer2	Neural	0.90052	0.00130886
Acer2	Endothelial cells (Artery)	-0.147134	0.804702
Acer3	Myonuclei	0.222193	0.168352
Acer3	Pericytes/SM	0.211555	0.211101
Acer3	Neural	0.206093	0.289779
Ache	Neural	-0.223846	0.174711
Ache	Pericytes/SM	-0.271281	0.0672951
Ache	Myonuclei	-0.273264	0.0681218
Acin1	B cells	1.77817	0.00223371
Acin1	FAPs (Pro-remodeling)	0.45099	0.464112
Acin1	Neural	-0.0508968	0.510198
Acin1	Pericytes/SM	-0.0521586	0.470224
Acin1	Myonuclei	-0.0562079	0.460529
Acin1	FAPs (Stem)	-0.114993	0.229418
Acin1	Endothelial cells (Artery)	-0.178863	0.762969
Ackr1	FAPs (Stem)	0.487121	0.0118471
Ackr1	Pericytes/SM	0.433114	0.0694587
Ackr1	Neural	0.37862	0.0764565
Ackr2	FAPs (Stem)	0.550781	0.0362525
Ackr3	Myonuclei	-0.216328	0.212522
Ackr3	Pericytes/SM	-0.224975	0.0277722
Ackr3	Neural	-0.242553	0.151663
Ackr3	FAPs (Stem)	-0.251774	0.0142673
Ackr3	FAPs (Pro-remodeling)	-0.430549	0.507687
Acly	B cells	2.91976	1.21397e-05
Acly	FAPs (Pro-remodeling)	2.32008	0.00197263
Acly	Endothelial cells (Artery)	1.04222	0.104062
Acly	Neural	0.915306	0.101452
Acly	Pericytes/SM	0.909246	0.10287
Acly	Myonuclei	0.900562	0.105226
Acly	FAPs (Stem)	0.898264	0.108998
Acly	Neutrophils	0.877706	0.161346
Acly	FAPs (Adipogenic)	0.550481	0.208786
Aco1	FAPs (Pro-remodeling)	0.556457	0.368872
Aco1	FAPs (Stem)	0.216809	0.17514
Aco1	Neural	0.188691	0.18629
Aco1	Myonuclei	0.178334	0.221097
Aco1	Pericytes/SM	0.178218	0.21707
Aco2	B cells	1.69162	0.00330228
Aco2	FAPs (Pro-remodeling)	1.24715	0.0485608
Aco2	Tenocytes	0.328976	0.398245
Aco2	Neural	0.153651	0.105766
Aco2	Pericytes/SM	0.153365	0.114444
Aco2	Myonuclei	0.149373	0.124016
Aco2	FAPs (Stem)	0.127377	0.217249
Aco2	Endothelial cells (Artery)	0.0729622	0.901232
Acot1	Neural	0.506577	0.080006
Acot11	Neural	0.305806	0.107898
Acot11	Myonuclei	0.273341	0.0676696
Acot13	Pericytes/SM	-0.0199341	0.89547
Acot13	Myonuclei	-0.0277771	0.836176
Acot13	Neural	-0.0544772	0.755459
Acot2	Myonuclei	0.575548	6.01439e-05
Acot2	Pericytes/SM	0.560424	0.000109772
Acot2	Neural	0.556252	0.000402268
Acot2	FAPs (Stem)	0.537176	0.0253007
Acot4	Myonuclei	1.38442	6.26632e-07
Acot6	FAPs (Stem)	0.26185	0.237988
Acot6	Neural	0.205013	0.193794
Acot6	Pericytes/SM	0.188873	0.296148
Acot6	Myonuclei	0.183955	0.105498
Acot7	FAPs (Stem)	-0.00787076	0.976904
Acot7	Neural	-0.118298	0.292511
Acot7	Pericytes/SM	-0.121711	0.210808
Acot7	Myonuclei	-0.126057	0.0893673
Acot8	Pericytes/SM	-0.125329	0.446284
Acot8	Neural	-0.126287	0.589891
Acot8	Myonuclei	-0.138254	0.251261
Acox1	Endothelial cells (Artery)	1.052	0.0862743
Acox1	FAPs (Pro-remodeling)	0.620843	0.318227
Acox1	FAPs (Stem)	0.285348	0.0053871
Acox1	Pericytes/SM	0.282185	0.00113848
Acox1	Neural	0.278555	0.00154024
Acox1	Myonuclei	0.278301	0.00137741
Acox1	Neutrophils	0.146354	0.822431
Acox1	B cells	-0.263856	0.633873
Acox2	Myonuclei	0.426546	0.204303
Acox3	Neural	0.0275275	0.774183
Acox3	Myonuclei	0.0250625	0.757426
Acox3	Pericytes/SM	0.0230682	0.770571
Acox3	FAPs (Stem)	-0.00789343	0.953246
Acox3	B cells	-0.132131	0.810816
Acp1	Pericytes/SM	0.0777588	0.312474
Acp1	Neural	0.0766355	0.441576
Acp1	Myonuclei	0.0749776	0.1463
Acp1	FAPs (Stem)	0.0394594	0.801156
Acp1	FAPs (Pro-remodeling)	-0.0365899	0.953213
Acp2	Neural	-0.114952	0.205522
Acp2	Pericytes/SM	-0.11723	0.151122
Acp2	Myonuclei	-0.120441	0.127298
Acp2	FAPs (Stem)	-0.151026	0.298363
Acp5	B cells	0.915761	0.117085
Acp5	FAPs (Stem)	0.632915	0.0446098
Acp5	Neural	0.570225	0.059573
Acp5	Myonuclei	0.566171	0.0609125
Acp5	Pericytes/SM	0.547773	0.0656364
Acp5	Neutrophils	0.532591	0.399755
Acp6	FAPs (Stem)	-0.0551842	0.827956
Acp6	Neural	-0.108619	0.327491
Acp6	Myonuclei	-0.115131	0.0968016
Acp6	Pericytes/SM	-0.118782	0.2373
Acrbp	Myonuclei	-0.0963945	0.644592
Acrbp	Pericytes/SM	-0.125454	0.488136
Acrbp	Neural	-0.149473	0.470447
Acsbg1	Neural	-0.437473	0.267737
Acsf2	Neural	0.380316	0.0803235
Acsf2	Pericytes/SM	0.36647	0.0880859
Acsf2	Myonuclei	0.334371	0.134795
Acsf3	FAPs (Stem)	0.361997	0.165439
Acsf3	Myonuclei	0.277522	0.0247953
Acsf3	Neural	0.255894	0.144867
Acsf3	Pericytes/SM	0.255284	0.0636427
Acsl1	FAPs (Pro-remodeling)	2.04244	0.00342723
Acsl1	Neutrophils	1.24925	0.0385965
Acsl1	B cells	0.513417	0.35306
Acsl1	Pericytes/SM	0.466623	0.000259912
Acsl1	Neural	0.46441	0.000277056
Acsl1	FAPs (Stem)	0.461597	0.00172672
Acsl1	Myonuclei	0.460685	0.00031844
Acsl1	Endothelial cells (Artery)	-0.224171	0.706546
Acsl3	Neural	0.118751	0.456462
Acsl3	Myonuclei	0.0973566	0.551957
Acsl3	Pericytes/SM	0.0973174	0.545052
Acsl3	FAPs (Stem)	-0.00824003	0.959772
Acsl3	FAPs (Pro-remodeling)	-0.17777	0.777765
Acsl5	FAPs (Stem)	0.191854	0.254416
Acsl5	Neural	0.179821	0.251556
Acsl5	Pericytes/SM	0.152342	0.228643
Acsl5	Myonuclei	0.134345	0.395437
Acsl5	FAPs (Pro-remodeling)	-0.391713	0.541951
Acsl6	Myonuclei	0.346941	0.0171656
Acsm3	Myonuclei	1.22189	0.00230749
Acsm3	Pericytes/SM	1.14702	0.00500283
Acsm5	Myonuclei	0.897082	0.000360444
Acss1	Pericytes/SM	0.762058	0.000214205
Acss1	Myonuclei	0.761122	0.000248112
Acss1	Neural	0.729439	0.000381453
Acss1	B cells	0.260008	0.640092
Acss2	FAPs (Stem)	0.545884	0.0272059
Acss2	Neural	0.525205	0.0313022
Acss2	Pericytes/SM	0.515307	0.0333128
Acss2	Myonuclei	0.514111	0.0326008
Acss2	FAPs (Pro-remodeling)	-0.134329	0.83053
Acss3	FAPs (Stem)	0.590955	0.0142188
Acss3	Pericytes/SM	0.538339	0.00876138
Acss3	Myonuclei	0.536234	0.0122521
Acss3	Neural	0.513161	0.0366147
Acta2	Pericytes/SM	-0.232389	0.120158
Acta2	Myonuclei	-0.241919	0.114515
Actb	B cells	3.11065	6.35969e-08
Actb	FAPs (Pro-remodeling)	2.09927	0.00405852
Actb	Endothelial cells (Artery)	1.31433	0.0367351
Actb	Neutrophils	0.952938	0.121154
Actb	Neural	-0.107802	0.317633
Actb	Pericytes/SM	-0.11449	0.27835
Actb	Myonuclei	-0.118225	0.264187
Actb	FAPs (Stem)	-0.128929	0.279074
Actb	Tenocytes	-0.17186	0.457081
Actb	FAPs (Adipogenic)	-0.385272	0.248613
Actc1	Myonuclei	-1.5451	5.15387e-09
Actg1	B cells	1.88445	0.00157081
Actg1	FAPs (Pro-remodeling)	1.85766	0.00730172
Actg1	Endothelial cells (Artery)	1.09692	0.0729084
Actg1	Neutrophils	0.615494	0.252581
Actg1	Tenocytes	-0.256135	0.367155
Actg1	Neural	-0.296881	0.00620932
Actg1	Pericytes/SM	-0.298932	0.00502706
Actg1	Myonuclei	-0.303313	0.00469198
Actg1	FAPs (Stem)	-0.310337	0.00470885
Actg1	FAPs (Adipogenic)	-0.481644	0.130756
Actg2	Pericytes/SM	-0.536923	0.0783783
Actl6a	FAPs (Stem)	0.0566723	0.814026
Actl6a	Pericytes/SM	0.0192646	0.828388
Actl6a	Neural	0.0191642	0.875737
Actl6a	Myonuclei	0.00860295	0.910884
Actn1	Myonuclei	-0.0245586	0.897937
Actn1	Pericytes/SM	-0.028489	0.796046
Actn1	Neural	-0.0563566	0.783583
Actn1	FAPs (Pro-remodeling)	-0.445571	0.493094
Actn2	Myonuclei	0.821757	3.01277e-07
Actn2	Pericytes/SM	0.800977	0.0013207
Actn4	FAPs (Pro-remodeling)	0.480325	0.43522
Actn4	Endothelial cells (Artery)	0.28182	0.630464
Actn4	FAPs (Stem)	0.0578905	0.65447
Actn4	Neural	0.03527	0.703084
Actn4	Myonuclei	0.028734	0.773333
Actn4	Pericytes/SM	0.025387	0.772982
Actr10	FAPs (Stem)	-0.0168147	0.901785
Actr10	Neural	-0.0178861	0.83367
Actr10	Pericytes/SM	-0.0253698	0.678947
Actr10	Myonuclei	-0.0329477	0.488731
Actr10	FAPs (Pro-remodeling)	-0.203424	0.74704
Actr10	B cells	-0.541412	0.33376
Actr1a	FAPs (Pro-remodeling)	0.735401	0.236891
Actr1a	Neural	0.0512466	0.384204
Actr1a	Pericytes/SM	0.0409165	0.45421
Actr1a	Myonuclei	0.0342327	0.506336
Actr1a	FAPs (Stem)	0.0222123	0.806344
Actr1a	B cells	-0.0938355	0.864917
Actr1a	Endothelial cells (Artery)	-0.262034	0.660482
Actr1b	FAPs (Pro-remodeling)	0.715002	0.249538
Actr1b	Neural	0.203649	0.00435288
Actr1b	FAPs (Stem)	0.198131	0.0546924
Actr1b	Pericytes/SM	0.195817	0.00316146
Actr1b	Myonuclei	0.18305	0.00307338
Actr1b	B cells	-0.663523	0.237735
Actr2	B cells	0.523763	0.346144
Actr2	FAPs (Pro-remodeling)	0.262012	0.670796
Actr2	Neutrophils	0.0389749	0.952457
Actr2	FAPs (Stem)	0.0289967	0.777776
Actr2	Pericytes/SM	0.0277318	0.650805
Actr2	Myonuclei	0.0209044	0.732669
Actr2	Neural	0.0169741	0.812164
Actr3	B cells	0.896064	0.109325
Actr3	FAPs (Pro-remodeling)	0.473444	0.442767
Actr3	FAPs (Stem)	0.093459	0.353266
Actr3	Neural	0.0866604	0.259472
Actr3	Pericytes/SM	0.0861772	0.186833
Actr3	Myonuclei	0.0796995	0.225366
Actr3	Neutrophils	0.0283212	0.96548
Actr3b	Neural	0.117503	0.76024
Actr3b	Myonuclei	0.108219	0.803533
Actr3b	Pericytes/SM	0.0991139	0.818445
Actr3b	FAPs (Stem)	0.0470251	0.91127
Actr5	Myonuclei	0.0491864	0.737252
Actr5	Neural	0.0271174	0.883454
Actr5	Pericytes/SM	0.0223556	0.864896
Actr6	Myonuclei	-0.0425159	0.710205
Actr6	Pericytes/SM	-0.0489627	0.752906
Actr6	Neural	-0.0887732	0.62761
Actr8	FAPs (Stem)	0.0422884	0.834233
Actr8	Neural	0.0143699	0.890406
Actr8	Myonuclei	0.00297328	0.95923
Actr8	Pericytes/SM	0.00243536	0.975474
Acvr1	Myonuclei	-0.228109	0.0387371
Acvr1	Neural	-0.231073	0.0401424
Acvr1	Pericytes/SM	-0.236314	0.0333114
Acvr1	FAPs (Stem)	-0.254143	0.0859389
Acvr1	FAPs (Pro-remodeling)	-0.46037	0.479171
Acvr1b	Neural	0.0741303	0.748346
Acvr1b	Pericytes/SM	0.0667401	0.770912
Acvr1b	Myonuclei	0.0630746	0.783086
Acvr1b	FAPs (Pro-remodeling)	0.0224789	0.971128
Acvr1b	FAPs (Stem)	-0.0713825	0.706773
Acvr1c	Myonuclei	0.777964	0.00457846
Acvr1c	Pericytes/SM	0.752305	0.00386732
Acvr1c	FAPs (Pro-remodeling)	0.587227	0.342869
Acvr1c	Neutrophils	0.238622	0.713822
Acvr2a	FAPs (Pro-remodeling)	0.335227	0.585966
Acvr2a	FAPs (Adipogenic)	-0.0986098	0.780787
Acvr2a	Myonuclei	-0.154293	0.352788
Acvr2a	Neural	-0.155632	0.348328
Acvr2a	Pericytes/SM	-0.161914	0.330771
Acvr2a	FAPs (Stem)	-0.21907	0.163414
Acvr2b	Neural	-0.335791	0.226628
Acvr2b	Pericytes/SM	-0.358427	0.183559
Acvr2b	Myonuclei	-0.36979	0.172128
Acvrl1	Endothelial cells (Artery)	-0.0727929	0.901992
Acvrl1	FAPs (Stem)	-0.109387	0.452662
Acvrl1	Pericytes/SM	-0.142275	0.131148
Acvrl1	Neural	-0.145393	0.299057
Acvrl1	Myonuclei	-0.154907	0.244098
Acy1	FAPs (Stem)	0.107003	0.692115
Acy1	Myonuclei	0.0784599	0.6006
Acy1	Pericytes/SM	0.0647498	0.714877
Acy1	Neural	0.0412494	0.816464
Acy3	Pericytes/SM	0.206709	0.341186
Acyp1	FAPs (Stem)	-0.354915	0.132457
Acyp1	Neural	-0.490264	0.00430512
Acyp1	Pericytes/SM	-0.510065	9.47338e-05
Acyp1	Myonuclei	-0.510079	8.13648e-06
Acyp2	Pericytes/SM	-0.221776	0.0782098
Acyp2	Myonuclei	-0.221926	0.0275363
Acyp2	Neural	-0.238826	0.117063
Ada	Pericytes/SM	0.102772	0.684809
Adal	Pericytes/SM	-0.328853	0.00300624
Adal	Myonuclei	-0.335462	1.09201e-06
Adal	Neural	-0.340439	0.0403408
Adam10	Pericytes/SM	-0.104685	0.227616
Adam10	Neural	-0.12086	0.165171
Adam10	Myonuclei	-0.127552	0.226489
Adam10	FAPs (Stem)	-0.127878	0.41325
Adam11	Neural	0.05632	0.828232
Adam12	FAPs (Stem)	0.647787	0.0522142
Adam12	Neural	0.583718	0.0762185
Adam12	Myonuclei	0.529414	0.111123
Adam12	FAPs (Pro-remodeling)	0.112323	0.856674
Adam15	Endothelial cells (Artery)	0.3883	0.508375
Adam15	FAPs (Stem)	0.0519503	0.7533
Adam15	Neural	0.0396923	0.799592
Adam15	Pericytes/SM	0.0356806	0.806871
Adam15	Myonuclei	0.0267641	0.858748
Adam17	FAPs (Stem)	-0.0674453	0.602846
Adam17	Pericytes/SM	-0.0902446	0.38926
Adam17	Myonuclei	-0.096622	0.35737
Adam17	Neural	-0.106722	0.32858
Adam17	FAPs (Pro-remodeling)	-0.346363	0.588551
Adam19	FAPs (Stem)	-0.226496	0.249099
Adam19	Neural	-0.298074	0.131704
Adam19	Pericytes/SM	-0.312692	0.0953988
Adam19	Myonuclei	-0.324025	0.101799
Adam1a	Pericytes/SM	0.0974501	0.618724
Adam22	Pericytes/SM	0.168227	0.3263
Adam23	Neural	-0.520407	0.0191128
Adam33	FAPs (Stem)	0.26908	0.108884
Adam8	Neural	0.568876	0.0592648
Adam8	Myonuclei	0.464862	0.0568939
Adam9	FAPs (Pro-remodeling)	0.750567	0.228523
Adam9	Tenocytes	0.3537	0.334707
Adam9	FAPs (Adipogenic)	0.169096	0.626644
Adam9	Myonuclei	0.0726558	0.630221
Adam9	Pericytes/SM	0.0700195	0.64001
Adam9	Neural	0.0686402	0.645254
Adam9	FAPs (Stem)	0.0161317	0.904123
Adamts1	Neural	-0.114322	0.502773
Adamts1	Pericytes/SM	-0.122602	0.464409
Adamts1	Myonuclei	-0.140142	0.459813
Adamts1	FAPs (Stem)	-0.153323	0.40888
Adamts1	Endothelial cells (Artery)	-0.207976	0.727294
Adamts1	FAPs (Pro-remodeling)	-0.36007	0.576405
Adamts10	FAPs (Pro-remodeling)	-0.0018671	0.997605
Adamts10	FAPs (Stem)	-0.235823	0.167237
Adamts10	Pericytes/SM	-0.261075	0.113847
Adamts10	Myonuclei	-0.267033	0.116628
Adamts10	Neural	-0.291865	0.0949684
Adamts12	FAPs (Stem)	-0.330204	0.0705506
Adamts12	Neural	-0.341879	0.0621128
Adamts12	Pericytes/SM	-0.349284	0.00103739
Adamts14	FAPs (Stem)	-0.0981985	0.676414
Adamts15	FAPs (Stem)	-0.024201	0.907317
Adamts15	Pericytes/SM	-0.0392392	0.827565
Adamts16	FAPs (Stem)	-1.06004	0.00344608
Adamts2	FAPs (Pro-remodeling)	0.350534	0.56888
Adamts2	FAPs (Adipogenic)	-0.10542	0.756809
Adamts2	Pericytes/SM	-0.247984	0.0490439
Adamts2	Myonuclei	-0.249535	0.15798
Adamts2	Neural	-0.260388	0.158557
Adamts2	FAPs (Stem)	-0.306684	0.00449678
Adamts20	Myonuclei	0.255439	0.287393
Adamts20	Neural	0.235903	0.309853
Adamts4	Pericytes/SM	-0.318832	0.266999
Adamts5	FAPs (Pro-remodeling)	0.336515	0.585777
Adamts5	Neural	-0.0172158	0.910177
Adamts5	Myonuclei	-0.0201469	0.908072
Adamts5	Pericytes/SM	-0.0288819	0.857653
Adamts5	FAPs (Stem)	-0.0722248	0.628234
Adamts6	Pericytes/SM	0.284107	0.239219
Adamts6	FAPs (Stem)	0.234634	0.366905
Adamts7	Pericytes/SM	0.494725	0.0101686
Adamts8	Pericytes/SM	-0.945421	0.000348054
Adamts9	Pericytes/SM	0.161091	0.305147
Adamts9	Neural	0.12134	0.594188
Adamtsl1	Pericytes/SM	-0.335145	0.0436314
Adamtsl1	Neural	-0.338138	0.0374235
Adamtsl1	FAPs (Stem)	-0.413529	0.00717465
Adamtsl2	Myonuclei	-1.06919	0.0021625
Adamtsl2	Pericytes/SM	-1.08608	0.00102673
Adamtsl2	Neural	-1.12534	0.00107309
Adamtsl3	Pericytes/SM	0.0272695	0.906575
Adamtsl3	Neural	0.0206411	0.918147
Adamtsl3	FAPs (Stem)	0.0154382	0.91362
Adamtsl4	Pericytes/SM	0.613133	0.00242412
Adamtsl4	Myonuclei	0.60399	0.00331973
Adamtsl4	Neural	0.554663	0.0108348
Adamtsl4	FAPs (Stem)	0.53462	0.00482735
Adamtsl5	FAPs (Stem)	0.181401	0.155672
Adamtsl5	Pericytes/SM	0.172986	0.170945
Adamtsl5	Myonuclei	0.161836	0.172922
Adamtsl5	Neural	0.156912	0.221082
Adap1	Neural	0.35111	0.108121
Adap1	Myonuclei	0.297816	0.174247
Adap2	Pericytes/SM	0.0533604	0.763098
Adap2	Myonuclei	0.0359366	0.884936
Adar	FAPs (Stem)	0.295233	0.252269
Adar	Pericytes/SM	0.270216	0.0106026
Adar	Myonuclei	0.253159	0.13712
Adar	Neural	0.222576	0.199338
Adarb1	FAPs (Stem)	-0.0621926	0.773627
Adarb1	Neural	-0.0739733	0.629439
Adarb1	Myonuclei	-0.079805	0.610704
Adarb1	Pericytes/SM	-0.0870468	0.461434
Adat1	Myonuclei	-0.0708545	0.678752
Adat1	Pericytes/SM	-0.0832978	0.655574
Adat1	Neural	-0.102799	0.639366
Adat2	Myonuclei	-0.0409781	0.777001
Adck1	FAPs (Stem)	0.0153043	0.946741
Adck1	Neural	-0.0300174	0.826341
Adck1	Pericytes/SM	-0.0440878	0.682513
Adck1	Myonuclei	-0.0447647	0.573651
Adck2	FAPs (Stem)	0.137801	0.544255
Adck2	Pericytes/SM	0.10984	0.404385
Adck2	Myonuclei	0.0968424	0.556681
Adck2	Neural	0.0846243	0.582661
Adck5	Neural	-0.0450939	0.795269
Adck5	Myonuclei	-0.0657458	0.598394
Adck5	Pericytes/SM	-0.0703353	0.662042
Adcy1	Neural	-0.609064	0.00384651
Adcy2	Pericytes/SM	0.606485	0.000491871
Adcy2	Neural	0.605126	0.00248251
Adcy2	Myonuclei	0.588199	2.03402e-05
Adcy2	FAPs (Stem)	0.552748	0.00167611
Adcy3	FAPs (Stem)	0.401387	0.158864
Adcy3	Neural	0.3886	0.216505
Adcy3	Pericytes/SM	0.379774	0.104736
Adcy3	Myonuclei	0.367355	0.169823
Adcy4	Pericytes/SM	0.218236	0.130304
Adcy4	Neural	0.207009	0.293455
Adcy4	Myonuclei	0.203402	0.302239
Adcy4	Endothelial cells (Artery)	-0.0208775	0.971941
Adcy5	FAPs (Stem)	-0.00570386	0.985255
Adcy5	Myonuclei	-0.0216784	0.937837
Adcy5	Pericytes/SM	-0.0249161	0.928467
Adcy6	FAPs (Stem)	-0.0057244	0.97558
Adcy6	Neural	-0.019149	0.878495
Adcy6	Pericytes/SM	-0.0326495	0.719421
Adcy6	Myonuclei	-0.0364398	0.796719
Adcy7	FAPs (Stem)	-0.201678	0.331909
Adcy7	Neural	-0.279173	0.190565
Adcy7	Myonuclei	-0.305589	0.101791
Adcy7	Pericytes/SM	-0.311843	0.172123
Adcy9	Neural	-0.442376	0.153703
Adcy9	Pericytes/SM	-0.459684	0.139837
Adcy9	Myonuclei	-0.46118	0.140108
Adcy9	FAPs (Stem)	-0.489591	0.121521
Adcyap1r1	Myonuclei	0.0687904	0.795119
Adcyap1r1	Pericytes/SM	0.0632883	0.756945
Adcyap1r1	FAPs (Pro-remodeling)	-0.699165	0.297608
Add1	FAPs (Pro-remodeling)	0.709505	0.252948
Add1	B cells	0.117536	0.830636
Add1	Neural	0.0306559	0.688281
Add1	Pericytes/SM	0.0293081	0.706027
Add1	Myonuclei	0.0262599	0.742049
Add1	FAPs (Stem)	-0.0162832	0.839952
Add1	Endothelial cells (Artery)	-0.347925	0.562079
Add3	B cells	0.236549	0.667194
Add3	FAPs (Pro-remodeling)	0.152982	0.804387
Add3	Neural	-0.131673	0.0919199
Add3	Pericytes/SM	-0.139596	0.0839752
Add3	Myonuclei	-0.148869	0.0741396
Add3	FAPs (Stem)	-0.158339	0.046733
Adgra2	Neural	-0.401547	0.0105405
Adgra2	Pericytes/SM	-0.40986	0.00172916
Adgra2	FAPs (Stem)	-0.434555	0.00455292
Adgra2	FAPs (Pro-remodeling)	-0.565173	0.394812
Adgra3	Pericytes/SM	-0.173708	0.0935426
Adgra3	Neural	-0.182167	0.109939
Adgra3	Myonuclei	-0.188648	0.0870219
Adgra3	FAPs (Stem)	-0.211639	0.139559
Adgra3	FAPs (Pro-remodeling)	-0.370078	0.564263
Adgrb2	Neural	-1.47238	0.00170851
Adgrd1	FAPs (Stem)	-0.172125	0.212014
Adgre1	Neural	-0.151301	0.581424
Adgre1	Myonuclei	-0.19928	0.453682
Adgre4	Myonuclei	0.0602698	0.901525
Adgre5	B cells	0.34277	0.534113
Adgre5	Neural	-0.0441367	0.720743
Adgre5	Pericytes/SM	-0.0479941	0.569988
Adgre5	Myonuclei	-0.0556434	0.540731
Adgre5	Neutrophils	-0.22217	0.743993
Adgrf4	Myonuclei	-0.252622	0.393037
Adgrf5	Endothelial cells (Artery)	1.38011	0.029993
Adgrf5	Myonuclei	0.183376	0.0376294
Adgrf5	Pericytes/SM	0.178168	0.00519642
Adgrf5	Neural	0.170882	0.0241198
Adgrg1	Endothelial cells (Artery)	0.594159	0.31951
Adgrg1	Pericytes/SM	0.259999	0.0425259
Adgrg1	Myonuclei	0.252142	0.109918
Adgrg1	Neural	0.248741	0.0590244
Adgrg3	Pericytes/SM	0.234836	0.369964
Adgrg6	Pericytes/SM	-0.0850999	0.666647
Adgrg6	Neural	-0.152146	0.392509
Adgrl1	Neural	-0.445413	0.0017516
Adgrl1	Myonuclei	-0.462569	0.00100432
Adgrl1	Pericytes/SM	-0.479245	0.000627953
Adgrl1	FAPs (Stem)	-0.495676	0.00755465
Adgrl1	FAPs (Pro-remodeling)	-0.560834	0.392941
Adgrl2	Myonuclei	-0.142367	0.506852
Adgrl2	Pericytes/SM	-0.156518	0.116095
Adgrl2	Neural	-0.174451	0.288472
Adgrl4	Endothelial cells (Artery)	0.19001	0.745614
Adgrl4	Pericytes/SM	0.104951	0.094727
Adgrl4	Neural	0.0906535	0.475273
Adgrl4	Myonuclei	0.0846495	0.56031
Adh1	Neural	0.294996	0.101188
Adh1	Pericytes/SM	0.294986	0.100963
Adh1	Myonuclei	0.293343	0.113012
Adh1	FAPs (Stem)	0.272471	0.149362
Adh1	FAPs (Pro-remodeling)	0.218985	0.72416
Adh1	FAPs (Adipogenic)	0.00493085	0.988465
Adh5	FAPs (Pro-remodeling)	0.0565862	0.927395
Adh5	Neural	0.0507884	0.514931
Adh5	Pericytes/SM	0.0504249	0.436108
Adh5	FAPs (Stem)	0.0499353	0.71064
Adh5	Myonuclei	0.0464568	0.349859
Adh5	B cells	-0.45299	0.416438
Adh7	FAPs (Stem)	0.386889	0.151398
Adhfe1	Neural	-0.12909	0.443446
Adhfe1	FAPs (Stem)	-0.137821	0.535666
Adhfe1	Myonuclei	-0.150953	0.0385195
Adi1	B cells	-0.0504094	0.927125
Adi1	Neural	-0.323269	0.00272678
Adi1	Pericytes/SM	-0.347834	0.000341791
Adi1	Myonuclei	-0.365032	4.9294e-06
Adi1	FAPs (Stem)	-0.367203	0.0152281
Adi1	FAPs (Pro-remodeling)	-0.402291	0.532839
Adig	Myonuclei	0.562461	0.076758
Adig	Pericytes/SM	0.548677	0.0835096
Adig	FAPs (Pro-remodeling)	0.49592	0.428199
Adig	Neutrophils	0.000884737	0.998955
Adipoq	FAPs (Pro-remodeling)	2.72681	0.000647747
Adipoq	Neutrophils	1.15532	0.0468988
Adipoq	Pericytes/SM	0.65245	0.0229319
Adipoq	Myonuclei	0.651384	0.0235038
Adipor1	Neutrophils	0.524517	0.354551
Adipor1	FAPs (Pro-remodeling)	0.348134	0.571992
Adipor1	B cells	0.170116	0.757386
Adipor1	Endothelial cells (Artery)	0.0298072	0.95954
Adipor1	FAPs (Stem)	-0.0619454	0.545737
Adipor1	Neural	-0.0624801	0.450727
Adipor1	Pericytes/SM	-0.0751353	0.357134
Adipor1	Myonuclei	-0.082852	0.305338
Adipor2	Endothelial cells (Artery)	0.80887	0.180212
Adipor2	FAPs (Pro-remodeling)	0.671741	0.279468
Adipor2	B cells	0.45702	0.407
Adipor2	Neutrophils	0.350637	0.562623
Adipor2	Neural	0.194356	0.0788067
Adipor2	Pericytes/SM	0.189566	0.0816794
Adipor2	Myonuclei	0.186698	0.0865131
Adipor2	FAPs (Stem)	0.172386	0.156653
Adk	B cells	0.461036	0.403888
Adk	FAPs (Stem)	0.0478953	0.700963
Adk	Myonuclei	0.026104	0.753774
Adk	Pericytes/SM	0.0220753	0.862803
Adk	Neural	0.00983304	0.915389
Adk	FAPs (Pro-remodeling)	-0.127699	0.838707
Adm	FAPs (Stem)	-0.235319	0.277819
Adm	Pericytes/SM	-0.319957	0.0505786
Adnp	Pericytes/SM	0.050219	0.872862
Adnp	Myonuclei	-0.0212954	0.947678
Adnp	Neural	-0.0221923	0.948531
Adnp2	FAPs (Stem)	0.224336	0.29758
Adnp2	Pericytes/SM	0.213067	0.0439317
Adnp2	Myonuclei	0.19662	0.144229
Adnp2	Neural	0.193536	0.206652
Ado	Neural	-0.0974851	0.212542
Ado	FAPs (Stem)	-0.104858	0.540064
Ado	Myonuclei	-0.112986	0.0720314
Ado	Pericytes/SM	-0.1153	0.166758
Ado	FAPs (Pro-remodeling)	-0.52402	0.422118
Adora1	Neural	0.457151	0.0628347
Adora1	Myonuclei	0.456291	0.0720474
Adora1	Pericytes/SM	0.386083	0.192917
Adora2a	Pericytes/SM	0.34791	0.0299699
Adora2b	Pericytes/SM	-0.124372	0.676501
Adpgk	Neural	0.100572	0.355179
Adpgk	Myonuclei	0.089741	0.390868
Adpgk	Pericytes/SM	0.0768965	0.435039
Adpgk	FAPs (Stem)	0.0336507	0.837708
Adpgk	FAPs (Pro-remodeling)	-0.0889147	0.887123
Adprh	FAPs (Pro-remodeling)	0.18713	0.76169
Adprh	FAPs (Stem)	0.0142958	0.892726
Adprh	Pericytes/SM	0.00725754	0.918999
Adprh	Myonuclei	0.00143568	0.982339
Adprh	Neural	-0.00309698	0.970875
Adprhl1	Myonuclei	0.0646131	0.681651
Adprhl2	FAPs (Stem)	0.0541808	0.772061
Adprhl2	Neural	0.0466047	0.702276
Adprhl2	Myonuclei	0.0435229	0.640467
Adprhl2	Pericytes/SM	0.0362082	0.731608
Adprm	Myonuclei	0.129898	0.218588
Adprm	Neural	0.1288	0.52152
Adprm	Pericytes/SM	0.126811	0.368544
Adra1a	Pericytes/SM	-0.404992	0.148027
Adra1b	FAPs (Stem)	0.758181	0.0373516
Adra1b	Neural	0.663661	0.106431
Adra1d	Pericytes/SM	0.230679	0.217124
Adra2a	Pericytes/SM	0.0310538	0.904355
Adra2b	Pericytes/SM	0.0427356	0.875199
Adra2c	Pericytes/SM	-0.0661545	0.815198
Adrb1	Pericytes/SM	0.0723849	0.87522
Adrb2	Neural	-0.00926983	0.974519
Adrb2	Pericytes/SM	-0.0320492	0.910878
Adrb2	Myonuclei	-0.0346557	0.904427
Adrb3	FAPs (Pro-remodeling)	1.61345	0.0138701
Adrb3	Neutrophils	1.13714	0.0440892
Adrb3	FAPs (Stem)	0.847064	0.0106053
Adrb3	Pericytes/SM	0.67831	0.0334031
Adrb3	Myonuclei	0.674097	0.0560951
Adrm1	FAPs (Pro-remodeling)	0.234134	0.704465
Adrm1	Neural	0.0717472	0.391275
Adrm1	FAPs (Stem)	0.0649971	0.586463
Adrm1	Pericytes/SM	0.0515299	0.492802
Adrm1	Myonuclei	0.0425494	0.549465
Adrm1	B cells	-0.219944	0.690807
Adsl	FAPs (Pro-remodeling)	-0.0406972	0.947935
Adsl	Pericytes/SM	-0.0438187	0.5424
Adsl	FAPs (Stem)	-0.0510937	0.725346
Adsl	Neural	-0.0533785	0.573627
Adsl	Myonuclei	-0.0556741	0.178187
Adsl	B cells	-0.343517	0.53528
Adss	FAPs (Pro-remodeling)	-0.0769215	0.902031
Adss	Myonuclei	-0.158325	0.0990453
Adss	Neural	-0.160669	0.107311
Adss	Pericytes/SM	-0.161066	0.0535961
Adss	FAPs (Stem)	-0.167089	0.246211
Adss	B cells	-0.384407	0.488419
Adssl1	Neural	-0.22361	0.00780688
Adssl1	Myonuclei	-0.23499	3.87995e-06
Adssl1	Pericytes/SM	-0.239914	0.0217167
Adssl1	B cells	-0.47443	0.395047
Adtrp	Myonuclei	0.637025	0.103019
Aebp1	FAPs (Pro-remodeling)	1.85305	0.00718684
Aebp1	Neural	-0.0293274	0.902991
Aebp1	Pericytes/SM	-0.030369	0.899989
Aebp1	Myonuclei	-0.0305681	0.900272
Aebp1	FAPs (Stem)	-0.0905791	0.687914
Aebp1	FAPs (Adipogenic)	-0.33796	0.433308
Aebp1	Tenocytes	-0.600227	0.0309447
Aebp2	Neural	0.440621	9.16961e-05
Aebp2	Pericytes/SM	0.433772	9.52421e-05
Aebp2	Myonuclei	0.431482	9.03805e-05
Aebp2	FAPs (Stem)	0.392378	0.00108566
Aebp2	FAPs (Pro-remodeling)	0.229964	0.711085
Aebp2	B cells	0.0216605	0.968633
Aen	Neural	-0.12093	0.427595
Aen	FAPs (Stem)	-0.121331	0.593695
Aen	Pericytes/SM	-0.134425	0.184339
Aen	Myonuclei	-0.155275	0.0585336
Aes	FAPs (Pro-remodeling)	0.767614	0.216747
Aes	B cells	0.540362	0.328526
Aes	Endothelial cells (Artery)	0.220491	0.706485
Aes	Neural	-0.0042136	0.946581
Aes	Pericytes/SM	-0.00681136	0.899439
Aes	FAPs (Stem)	-0.0100467	0.891545
Aes	Myonuclei	-0.0105267	0.843421
Afap1	FAPs (Stem)	0.217949	0.122541
Afap1	Neural	0.212991	0.0733786
Afap1	Pericytes/SM	0.178897	0.100526
Afap1	Myonuclei	0.171256	0.368883
Afap1l1	Neural	0.0765768	0.498659
Afap1l1	Myonuclei	0.0641975	0.396687
Afap1l1	Pericytes/SM	0.0595367	0.42689
Afap1l1	Endothelial cells (Artery)	-0.19739	0.739428
Afap1l2	Pericytes/SM	-0.545661	0.000711874
Afap1l2	Neural	-0.565455	0.000334174
Afdn	Endothelial cells (Artery)	0.890655	0.147579
Afdn	Neural	-0.0578901	0.709551
Afdn	Pericytes/SM	-0.0679295	0.649568
Afdn	FAPs (Stem)	-0.0717716	0.68193
Afdn	Myonuclei	-0.0720504	0.640395
Aff1	B cells	0.823892	0.137966
Aff1	FAPs (Pro-remodeling)	-0.0627658	0.919963
Aff1	Neutrophils	-0.111315	0.870919
Aff1	Myonuclei	-0.118314	0.399497
Aff1	Pericytes/SM	-0.119105	0.397401
Aff1	Neural	-0.120034	0.39336
Aff1	FAPs (Stem)	-0.189891	0.160394
Aff3	FAPs (Stem)	-0.698737	0.00499018
Aff3	Myonuclei	-0.802452	0.00344445
Aff3	Neural	-0.807957	0.000708547
Aff4	B cells	0.0723047	0.895622
Aff4	Neural	-0.0254923	0.82759
Aff4	Pericytes/SM	-0.0274315	0.813683
Aff4	Myonuclei	-0.0275483	0.811195
Aff4	FAPs (Stem)	-0.0812186	0.464395
Aff4	FAPs (Pro-remodeling)	-0.125542	0.841449
Afg1l	Pericytes/SM	-0.0630317	0.585074
Afg1l	Myonuclei	-0.0783898	0.413808
Afg1l	Neural	-0.0970102	0.593521
Afg3l1	FAPs (Pro-remodeling)	0.110376	0.858646
Afg3l1	B cells	-0.107875	0.844986
Afg3l1	Pericytes/SM	-0.113835	0.134208
Afg3l1	Neural	-0.124048	0.133244
Afg3l1	Myonuclei	-0.124519	0.0791505
Afg3l1	FAPs (Stem)	-0.125398	0.299589
Afg3l2	FAPs (Stem)	0.169615	0.167591
Afg3l2	Pericytes/SM	0.168124	0.0170806
Afg3l2	Neural	0.163739	0.0616282
Afg3l2	Myonuclei	0.161528	0.00862733
Afg3l2	FAPs (Pro-remodeling)	-0.0613987	0.921754
Afmid	Myonuclei	-0.292908	0.120994
Aftph	Neural	0.0272225	0.758252
Aftph	Pericytes/SM	0.0201053	0.791407
Aftph	Myonuclei	0.0200833	0.787536
Aftph	FAPs (Stem)	0.00374974	0.977277
Aftph	B cells	-0.220245	0.690323
Aga	Myonuclei	-0.263059	0.00404965
Aga	Pericytes/SM	-0.268879	0.00974065
Aga	Neural	-0.285023	0.0261672
Aga	FAPs (Stem)	-0.289768	0.0268797
Aga	FAPs (Pro-remodeling)	-0.348853	0.585776
Agap1	Pericytes/SM	-0.246541	0.00641068
Agap1	Neural	-0.248551	0.00607682
Agap1	Myonuclei	-0.253391	0.0153529
Agap1	FAPs (Stem)	-0.255123	0.0401998
Agap2	Pericytes/SM	0.301447	0.0393753
Agap3	Neural	0.0691763	0.432123
Agap3	Pericytes/SM	0.0546003	0.390633
Agap3	FAPs (Stem)	0.0520134	0.694873
Agap3	Myonuclei	0.043163	0.464585
Agap3	FAPs (Pro-remodeling)	-0.372355	0.561926
Agbl1	Myonuclei	0.321121	0.337683
Agbl3	Pericytes/SM	0.276111	0.133195
Agbl3	Neural	0.258515	0.395131
Agbl5	Neural	0.0215316	0.91023
Agbl5	Myonuclei	0.0153042	0.935125
Agbl5	Pericytes/SM	-0.00657702	0.962357
Agfg1	FAPs (Pro-remodeling)	0.182788	0.767002
Agfg1	Pericytes/SM	-0.056232	0.461677
Agfg1	Myonuclei	-0.0583481	0.434863
Agfg1	Neural	-0.0641024	0.466448
Agfg1	FAPs (Stem)	-0.0848627	0.372655
Agfg2	FAPs (Stem)	-0.0265885	0.909232
Agfg2	Neural	-0.0911402	0.564017
Agfg2	Pericytes/SM	-0.0933758	0.462652
Agfg2	Myonuclei	-0.098992	0.534112
Aggf1	FAPs (Stem)	0.0554668	0.739077
Aggf1	Neural	0.0501374	0.624029
Aggf1	Pericytes/SM	0.0413473	0.53998
Aggf1	Myonuclei	0.0334655	0.592851
Agk	Myonuclei	0.118237	0.308332
Agk	Pericytes/SM	0.103473	0.356663
Agk	Neural	0.0864785	0.54279
Agk	FAPs (Stem)	0.0817216	0.730782
Agl	FAPs (Pro-remodeling)	0.530231	0.390024
Agl	B cells	0.177278	0.74904
Agl	Neural	-0.0134329	0.93089
Agl	Pericytes/SM	-0.0207786	0.894014
Agl	Myonuclei	-0.0212021	0.89228
Agl	FAPs (Stem)	-0.107829	0.414014
Agmat	Myonuclei	0.747314	0.184698
Agmo	Pericytes/SM	0.137797	0.391485
Agmo	FAPs (Stem)	0.137587	0.492273
Agmo	Neural	0.130116	0.45258
Ago1	Neural	-0.0143027	0.895844
Ago1	Pericytes/SM	-0.0386907	0.682051
Ago1	Myonuclei	-0.0404221	0.70563
Ago1	FAPs (Stem)	-0.087569	0.57946
Ago1	B cells	-0.61201	0.27741
Ago2	B cells	0.549846	0.320819
Ago2	Neutrophils	0.196187	0.756638
Ago2	Neural	-0.102252	0.505659
Ago2	Pericytes/SM	-0.108284	0.476256
Ago2	Myonuclei	-0.108706	0.473844
Ago2	FAPs (Stem)	-0.169747	0.241709
Ago2	FAPs (Pro-remodeling)	-0.196561	0.755731
Ago3	Myonuclei	-0.0489317	0.657275
Ago3	Pericytes/SM	-0.0522489	0.610037
Ago3	Neural	-0.0568717	0.629083
Ago3	FAPs (Stem)	-0.0934291	0.615411
Ago4	FAPs (Stem)	0.195459	0.393302
Ago4	Pericytes/SM	0.194503	0.209758
Ago4	Myonuclei	0.18823	0.215617
Ago4	Neural	0.145219	0.412845
Agpat1	FAPs (Pro-remodeling)	0.126801	0.837606
Agpat1	Neural	-0.105951	0.140915
Agpat1	FAPs (Stem)	-0.113255	0.330634
Agpat1	Pericytes/SM	-0.120622	0.0575765
Agpat1	Myonuclei	-0.122767	0.0482904
Agpat2	FAPs (Pro-remodeling)	1.72681	0.0109177
Agpat2	Neural	1.01085	0.0104538
Agpat2	Pericytes/SM	0.998239	0.0109101
Agpat2	Myonuclei	0.996933	0.0111487
Agpat2	FAPs (Stem)	0.989339	0.00655327
Agpat2	Neutrophils	0.559653	0.368096
Agpat2	B cells	-0.0106523	0.985262
Agpat3	FAPs (Pro-remodeling)	0.265681	0.666633
Agpat3	Neural	0.234138	0.00416046
Agpat3	FAPs (Stem)	0.233854	0.0404636
Agpat3	Pericytes/SM	0.221709	0.00636852
Agpat3	Myonuclei	0.217472	0.0041438
Agpat3	B cells	0.202366	0.712919
Agpat4	FAPs (Stem)	-0.0306808	0.893001
Agpat4	Myonuclei	-0.0696793	0.781501
Agpat4	Neural	-0.0767349	0.755034
Agpat4	Pericytes/SM	-0.0828758	0.665373
Agpat5	FAPs (Stem)	-0.00970462	0.960008
Agpat5	Pericytes/SM	-0.0676436	0.492984
Agpat5	Myonuclei	-0.0682255	0.467502
Agpat5	Neural	-0.0805911	0.496402
Agpat5	FAPs (Pro-remodeling)	-0.389441	0.544265
Agps	Myonuclei	0.0606885	0.412674
Agps	Pericytes/SM	0.0603486	0.435191
Agps	FAPs (Stem)	0.0399232	0.785222
Agps	Neural	0.0385724	0.643016
Agps	FAPs (Pro-remodeling)	-0.233795	0.711608
Agps	B cells	-0.515899	0.35768
Agrn	FAPs (Stem)	-0.0255987	0.896861
Agrn	Pericytes/SM	-0.0292721	0.785572
Agrn	Neural	-0.0344513	0.753554
Agrn	Myonuclei	-0.0376227	0.849361
Agrp	Myonuclei	0.797082	0.0599735
Agt	Neural	-0.162741	0.429848
Agt	Myonuclei	-0.186647	0.0906796
Agt	Pericytes/SM	-0.19782	0.104494
Agt	FAPs (Pro-remodeling)	-0.306608	0.631812
Agtpbp1	Pericytes/SM	0.120459	0.295734
Agtpbp1	Myonuclei	0.115916	0.312672
Agtpbp1	FAPs (Stem)	0.0987372	0.505976
Agtpbp1	Neural	0.0985299	0.40896
Agtpbp1	FAPs (Pro-remodeling)	-0.236229	0.709496
[truncated: 47,970 more rows]

## Sheet: OFis v YC
Gene Name/Symbol	CellType	Log 2 Fold Change	Raw P-value
0610005C13Rik	Myonuclei	0.10128	0.799539
0610009B22Rik	Neural	-0.246234	0.211818
0610009B22Rik	Pericytes/SM	-0.25838	0.111746
0610009B22Rik	Myonuclei	-0.264568	2.33363e-05
0610010F05Rik	FAPs (Stem)	0.00185217	0.991579
0610010F05Rik	Pericytes/SM	-0.0413065	0.719374
0610010F05Rik	Myonuclei	-0.0524735	0.625109
0610010F05Rik	Neural	-0.0529611	0.686928
0610012G03Rik	Neural	0.0339171	0.783457
0610012G03Rik	FAPs (Stem)	0.0184504	0.915255
0610012G03Rik	Myonuclei	0.0110537	0.893516
0610012G03Rik	Pericytes/SM	0.00303835	0.974697
0610030E20Rik	Neural	0.150489	0.166482
0610030E20Rik	FAPs (Stem)	0.149078	0.409821
0610030E20Rik	Myonuclei	0.132396	0.0854681
0610030E20Rik	Pericytes/SM	0.131561	0.151171
0610037L13Rik	Neural	-0.0552635	0.642714
0610037L13Rik	FAPs (Stem)	-0.078791	0.583904
0610037L13Rik	Myonuclei	-0.0847446	0.261705
0610037L13Rik	Pericytes/SM	-0.0907741	0.301689
0610037L13Rik	FAPs (Pro-remodeling)	-0.513131	0.393707
0610038B21Rik	Myonuclei	-0.158704	0.380472
0610040B10Rik	Myonuclei	0.342303	0.0595133
0610040J01Rik	Myonuclei	0.234868	0.0227996
1010001B22Rik	Myonuclei	0.198231	0.44346
1110002E22Rik	Pericytes/SM	-0.397508	0.061418
1110002E22Rik	Myonuclei	-0.439202	0.0185751
1110002L01Rik	Myonuclei	-0.758198	0.000167636
1110002O04Rik	Myonuclei	-0.450875	0.20407
1110004F10Rik	FAPs (Pro-remodeling)	-0.0916256	0.875142
1110004F10Rik	Neural	-0.106422	0.191617
1110004F10Rik	FAPs (Stem)	-0.121377	0.348104
1110004F10Rik	Myonuclei	-0.126394	0.00991579
1110004F10Rik	Pericytes/SM	-0.127253	0.0537648
1110004F10Rik	B cells	-0.582226	0.370881
1110008L16Rik	Neural	0.0167275	0.934541
1110008L16Rik	Myonuclei	-0.0446998	0.601844
1110008L16Rik	Pericytes/SM	-0.0684644	0.673546
1110008P14Rik	Neural	0.223854	0.244918
1110008P14Rik	FAPs (Stem)	0.146063	0.575797
1110008P14Rik	Myonuclei	0.142333	0.26676
1110008P14Rik	Pericytes/SM	0.119047	0.422724
1110019D14Rik	Myonuclei	-0.0848634	0.610698
1110020A21Rik	Myonuclei	-0.227578	0.169586
1110032A03Rik	Neural	0.152442	0.424854
1110032A03Rik	Myonuclei	0.0999902	0.491406
1110032A03Rik	Pericytes/SM	0.0694657	0.666606
1110038F14Rik	FAPs (Stem)	0.0670707	0.74599
1110038F14Rik	Myonuclei	0.0297868	0.756811
1110038F14Rik	Neural	0.0254715	0.862415
1110038F14Rik	Pericytes/SM	0.0169786	0.87071
1110046J04Rik	Myonuclei	0.0371164	0.800874
1110051M20Rik	FAPs (Stem)	-0.183436	0.276626
1110051M20Rik	Neural	-0.208724	0.0624152
1110051M20Rik	Pericytes/SM	-0.214147	0.0460832
1110051M20Rik	Myonuclei	-0.221705	0.00127941
1110059E24Rik	FAPs (Stem)	0.100605	0.69535
1110059E24Rik	Myonuclei	0.0487017	0.597479
1110059E24Rik	Neural	0.0428269	0.834673
1110059E24Rik	Pericytes/SM	0.0404673	0.710774
1110059G10Rik	Neural	0.247128	0.214439
1110059G10Rik	Pericytes/SM	0.243804	0.0729636
1110059G10Rik	Myonuclei	0.23439	0.0327243
1110065P20Rik	Neural	4.33967e-05	0.999793
1110065P20Rik	Pericytes/SM	-0.0444765	0.780634
1110065P20Rik	Myonuclei	-0.0477045	0.613625
1190002N15Rik	Neural	0.0451238	0.789149
1190002N15Rik	FAPs (Stem)	0.0431314	0.840317
1190002N15Rik	Pericytes/SM	0.0268267	0.844733
1190002N15Rik	Myonuclei	0.0220006	0.890026
1190007I07Rik	Pericytes/SM	-0.133463	0.557499
1190007I07Rik	Myonuclei	-0.144976	0.0918643
1300002E11Rik	Myonuclei	0.089739	0.46666
1300002E11Rik	Pericytes/SM	0.0895447	0.557411
1300002E11Rik	Neural	0.0429205	0.825751
1500009L16Rik	Pericytes/SM	0.195773	0.475484
1500011B03Rik	Pericytes/SM	0.038769	0.884515
1500011K16Rik	FAPs (Stem)	-0.0432852	0.862842
1500011K16Rik	Neural	-0.0971067	0.42991
1500011K16Rik	Myonuclei	-0.120476	0.106037
1500011K16Rik	Pericytes/SM	-0.125187	0.220235
1500015A07Rik	Pericytes/SM	0.388171	0.0975912
1500015A07Rik	Myonuclei	0.374152	0.0155107
1600002K03Rik	Pericytes/SM	-0.325868	0.0459454
1600002K03Rik	FAPs (Stem)	-0.330174	0.103001
1600002K03Rik	Myonuclei	-0.354208	0.0338225
1600002K03Rik	Neural	-0.376398	0.0293962
1600012H06Rik	FAPs (Stem)	-0.00689918	0.962228
1600012H06Rik	Pericytes/SM	-0.0164321	0.857288
1600012H06Rik	Myonuclei	-0.0192623	0.808227
1600012H06Rik	Neural	-0.0340709	0.803938
1600014C10Rik	FAPs (Stem)	0.213788	0.245265
1600014C10Rik	Neural	0.200059	0.219932
1600014C10Rik	Pericytes/SM	0.167685	0.14982
1600014C10Rik	Myonuclei	0.16662	0.150917
1600014C10Rik	Neutrophils	0.155085	0.805242
1600020E01Rik	Neural	-0.160834	0.390482
1600020E01Rik	Myonuclei	-0.20058	0.182001
1600020E01Rik	Pericytes/SM	-0.202282	0.182084
1700001K19Rik	Pericytes/SM	0.146905	0.500053
1700001L05Rik	Pericytes/SM	0.231094	0.364355
1700001O22Rik	Pericytes/SM	-1.38471	0.00929003
1700001O22Rik	Neural	-1.44049	0.0178424
1700001O22Rik	Myonuclei	-1.46438	0.019391
1700008J07Rik	Myonuclei	0.24704	0.100676
1700017B05Rik	Neural	0.191129	0.318849
1700017B05Rik	FAPs (Stem)	0.115484	0.659608
1700017B05Rik	Pericytes/SM	0.107292	0.419228
1700017B05Rik	Myonuclei	0.106281	0.432949
1700017B05Rik	Neutrophils	-0.163079	0.81237
1700017B05Rik	B cells	-0.274683	0.666331
1700019D03Rik	FAPs (Stem)	0.138817	0.330494
1700020I14Rik	FAPs (Pro-remodeling)	0.704193	0.220652
1700020I14Rik	B cells	0.40198	0.501864
1700020I14Rik	Endothelial cells (Artery)	0.345722	0.554733
1700020I14Rik	Neural	-0.0546749	0.748679
1700020I14Rik	Pericytes/SM	-0.0634589	0.70956
1700020I14Rik	Myonuclei	-0.066177	0.696187
1700020I14Rik	FAPs (Stem)	-0.075709	0.647709
1700020L24Rik	Neural	0.391196	0.199253
1700020L24Rik	Pericytes/SM	0.285258	0.361542
1700021F05Rik	FAPs (Stem)	0.143644	0.59178
1700021F05Rik	Neural	0.0677159	0.720378
1700021F05Rik	Myonuclei	0.0611329	0.634543
1700021F05Rik	Pericytes/SM	0.0503136	0.73978
1700025G04Rik	Neural	-0.290186	0.0285969
1700025G04Rik	Pericytes/SM	-0.290833	0.0231438
1700025G04Rik	Myonuclei	-0.291777	0.0210277
1700025G04Rik	FAPs (Stem)	-0.30115	0.037302
1700025G04Rik	FAPs (Pro-remodeling)	-0.355669	0.549341
1700027J07Rik	Myonuclei	-0.466781	0.201805
1700029J07Rik	Neural	-0.190396	0.420423
1700029J07Rik	Myonuclei	-0.194528	0.442773
1700029J07Rik	Pericytes/SM	-0.194802	0.432212
1700030K09Rik	Neural	0.261605	0.183256
1700030K09Rik	Myonuclei	0.230732	0.0633154
1700030K09Rik	Pericytes/SM	0.212563	0.214505
1700037C18Rik	Myonuclei	0.264059	0.135812
1700037H04Rik	Neural	1.24297	0.000636408
1700037H04Rik	Myonuclei	1.23077	0.000582589
1700037H04Rik	Pericytes/SM	1.22575	0.000625767
1700037H04Rik	FAPs (Stem)	1.20716	0.000439959
1700037H04Rik	FAPs (Pro-remodeling)	0.963657	0.111331
1700047I17Rik2	Pericytes/SM	-0.0296131	0.922111
1700047I17Rik2	Myonuclei	-0.0732367	0.809752
1700047M11Rik	Neural	-0.175061	0.680915
1700052K11Rik	Myonuclei	-0.00188853	0.992299
1700052K11Rik	Pericytes/SM	-0.0487687	0.833532
1700056E22Rik	Myonuclei	0.283295	0.315362
1700058P15Rik	Pericytes/SM	-0.74751	0.0164992
1700066M21Rik	Neural	-0.17814	0.439897
1700066M21Rik	Pericytes/SM	-0.198267	0.21597
1700066M21Rik	Myonuclei	-0.203806	0.0807686
1700067K01Rik	Myonuclei	0.0918159	0.666342
1700067K01Rik	Pericytes/SM	0.0753024	0.717376
1700071M16Rik	Neural	-1.38713	0.00675698
1700071M16Rik	Myonuclei	-1.44622	0.0049424
1700086O06Rik	Myonuclei	0.672399	0.0405948
1700096K18Rik	Myonuclei	0.216202	0.08429
1700096K18Rik	Neural	0.213782	0.345343
1700096K18Rik	Pericytes/SM	0.21245	0.250781
1700102P08Rik	Pericytes/SM	-0.337518	0.259505
1700109H08Rik	Neural	-0.178727	0.383659
1700109H08Rik	Pericytes/SM	-0.194313	0.257782
1700109H08Rik	Myonuclei	-0.204486	0.285981
1700113H08Rik	Myonuclei	-0.464393	0.0486524
1700123O20Rik	Neural	0.250907	0.16289
1700123O20Rik	Myonuclei	0.23266	0.040037
1700123O20Rik	Pericytes/SM	0.231562	0.0651888
1700123O20Rik	FAPs (Stem)	0.23137	0.337908
1810010H24Rik	Myonuclei	0.0716117	0.704431
1810013L24Rik	Neural	0.135498	0.144457
1810013L24Rik	Pericytes/SM	0.131429	0.143293
1810013L24Rik	Myonuclei	0.128854	0.146326
1810013L24Rik	FAPs (Stem)	0.124816	0.313405
1810013L24Rik	FAPs (Pro-remodeling)	-0.573478	0.344075
1810021B22Rik	Myonuclei	-0.370309	0.0592058
1810022K09Rik	Neural	0.0118043	0.939119
1810022K09Rik	FAPs (Stem)	0.00794539	0.968976
1810022K09Rik	Myonuclei	-0.0113987	0.922132
1810022K09Rik	Pericytes/SM	-0.0217321	0.862475
1810024B03Rik	Myonuclei	0.110474	0.583705
1810032O08Rik	Myonuclei	0.0794827	0.725912
1810032O08Rik	Pericytes/SM	0.0768958	0.716034
1810032O08Rik	Neural	0.0313911	0.911897
1810034E14Rik	Myonuclei	0.42908	0.0479088
1810037I17Rik	FAPs (Stem)	0.157395	0.368809
1810037I17Rik	Neural	0.114079	0.381864
1810037I17Rik	Pericytes/SM	0.108458	0.392078
1810037I17Rik	Myonuclei	0.108179	0.382979
1810037I17Rik	FAPs (Pro-remodeling)	-0.597589	0.326991
1810041H14Rik	Myonuclei	-0.505389	0.262085
1810043G02Rik	Neural	0.158304	0.346659
1810043G02Rik	Myonuclei	0.102053	0.456419
1810043G02Rik	Pericytes/SM	0.0828921	0.605523
1810043G02Rik	FAPs (Stem)	0.0492177	0.850904
1810044D09Rik	Myonuclei	0.0977657	0.610383
1810055G02Rik	FAPs (Stem)	-0.419255	0.0314182
1810055G02Rik	Neural	-0.430102	0.0168082
1810055G02Rik	Myonuclei	-0.447041	0.00223734
1810055G02Rik	Pericytes/SM	-0.450272	0.0020334
1810055G02Rik	FAPs (Pro-remodeling)	-1.0708	0.0943529
1810058I24Rik	FAPs (Stem)	0.114006	0.545012
1810058I24Rik	Neural	0.111168	0.40163
1810058I24Rik	Myonuclei	0.103495	0.296941
1810058I24Rik	Pericytes/SM	0.0903191	0.452321
2010003K11Rik	Myonuclei	1.75957	0.00228434
2010015M23Rik	Myonuclei	0.297077	0.163267
2010111I01Rik	FAPs (Stem)	0.36221	0.121491
2010111I01Rik	Neural	0.298856	0.0820011
2010111I01Rik	Pericytes/SM	0.288308	0.0906173
2010111I01Rik	Myonuclei	0.288281	0.0881507
2010300C02Rik	Pericytes/SM	1.55285	3.97554e-11
2010315B03Rik	Myonuclei	-0.285988	0.00716721
2010315B03Rik	Pericytes/SM	-0.295629	0.0444566
2010315B03Rik	Neural	-0.317483	0.10585
2010320M18Rik	Neural	0.103343	0.61976
2010320M18Rik	Myonuclei	0.0737457	0.485314
2010320M18Rik	Pericytes/SM	0.0717682	0.673649
2200002D01Rik	Pericytes/SM	0.335168	0.292692
2210011C24Rik	Myonuclei	-0.430478	0.0122958
2210016F16Rik	Myonuclei	0.395841	0.00119225
2210016F16Rik	FAPs (Stem)	0.394993	0.0300061
2210016F16Rik	Neural	0.386703	0.0108432
2210016F16Rik	Pericytes/SM	0.384066	0.00219523
2210016F16Rik	B cells	-0.847536	0.205009
2210016L21Rik	Pericytes/SM	0.00216515	0.981446
2210016L21Rik	Neural	-0.000495706	0.996533
2210016L21Rik	FAPs (Stem)	-0.00572842	0.973999
2210016L21Rik	Myonuclei	-0.0138495	0.870329
2210408I21Rik	Myonuclei	0.0890443	0.54353
2300009A05Rik	Myonuclei	0.29282	0.138114
2310001H17Rik	Myonuclei	-0.211934	0.0238411
2310001H17Rik	Pericytes/SM	-0.217939	0.259297
2310001K24Rik	Myonuclei	0.467913	0.143904
2310002L09Rik	Myonuclei	-0.0196989	0.770686
2310008N11Rik	Myonuclei	2.43583	8.26589e-09
2310009B15Rik	Myonuclei	0.0301328	0.775145
2310009B15Rik	Pericytes/SM	0.0204942	0.899835
2310011J03Rik	FAPs (Stem)	0.255948	0.170395
2310011J03Rik	Neural	0.242805	0.0722627
2310011J03Rik	Pericytes/SM	0.218585	0.0718567
2310011J03Rik	Myonuclei	0.218168	0.0597531
2310015D24Rik	Myonuclei	-0.234607	0.0995001
2310015K22Rik	Myonuclei	-0.582617	0.00201504
2310016D03Rik	Myonuclei	0.0972894	0.646516
2310016D23Rik	Myonuclei	-0.404881	0.0194702
2310020H05Rik	Myonuclei	1.83869	0.00263914
2310022A10Rik	Neural	0.167418	0.28946
2310022A10Rik	Myonuclei	0.13992	0.00743957
2310022A10Rik	Pericytes/SM	0.129702	0.250795
2310022B05Rik	Neural	0.0632938	0.65317
2310022B05Rik	FAPs (Stem)	0.050686	0.736505
2310022B05Rik	Pericytes/SM	0.0421376	0.558005
2310022B05Rik	Myonuclei	0.0361934	0.612637
2310030G06Rik	Myonuclei	0.766174	3.55981e-07
2310033P09Rik	Pericytes/SM	0.253299	0.155394
2310033P09Rik	Myonuclei	0.251323	0.168726
2310033P09Rik	Neural	0.225645	0.312652
2310034G01Rik	Myonuclei	-0.100878	0.68855
2310039H08Rik	FAPs (Stem)	0.19062	0.427549
2310039H08Rik	Neural	0.170239	0.376923
2310039H08Rik	Pericytes/SM	0.167892	0.222458
2310039H08Rik	Myonuclei	0.16386	0.108861
2310039L15Rik	Myonuclei	0.386972	0.429151
2310040G24Rik	Myonuclei	-0.562001	1.82149e-17
2310043L19Rik	Myonuclei	0.856197	0.117785
2310047D07Rik	Myonuclei	-0.187805	0.185331
2310057M21Rik	Myonuclei	0.207568	0.0187731
2310057M21Rik	Neural	0.201431	0.269303
2310057M21Rik	Pericytes/SM	0.169173	0.211555
2310061I04Rik	Neural	0.171821	0.347386
2310061I04Rik	Myonuclei	0.162955	0.0543144
2310061I04Rik	Pericytes/SM	0.152272	0.220914
2310065F04Rik	Myonuclei	-0.755467	0.000846365
2310069B03Rik	Myonuclei	0.646827	0.010768
2310074N15Rik	Myonuclei	0.132915	0.657308
2310075C17Rik	Myonuclei	0.322583	0.0595483
2410002F23Rik	FAPs (Stem)	0.056686	0.767878
2410002F23Rik	Pericytes/SM	0.0380233	0.788822
2410002F23Rik	Myonuclei	0.031896	0.831316
2410002F23Rik	Neural	0.0273185	0.85735
2410004B18Rik	Neural	-0.208763	0.134443
2410004B18Rik	Myonuclei	-0.226175	0.000943042
2410004B18Rik	Pericytes/SM	-0.22785	0.0251088
2410004B18Rik	FAPs (Stem)	-0.235046	0.29085
2410015M20Rik	Neural	0.0979751	0.499288
2410015M20Rik	Myonuclei	0.0633669	0.601621
2410015M20Rik	Pericytes/SM	0.0619724	0.619701
2410015M20Rik	FAPs (Stem)	0.052793	0.756051
2410015M20Rik	FAPs (Pro-remodeling)	-0.56629	0.350889
2410015M20Rik	B cells	-0.872872	0.192203
2410080I02Rik	Myonuclei	-0.637225	0.0141086
2410131K14Rik	FAPs (Stem)	-0.0122169	0.959724
2410131K14Rik	Neural	-0.0142551	0.926882
2410131K14Rik	Myonuclei	-0.0400419	0.717899
2410131K14Rik	Pericytes/SM	-0.0471151	0.677658
2510002D24Rik	Neural	0.203108	0.421553
2510002D24Rik	Pericytes/SM	0.172146	0.261941
2510002D24Rik	Myonuclei	0.167977	0.0151758
2510009E07Rik	FAPs (Stem)	-0.294992	0.0120376
2510009E07Rik	Neural	-0.302583	0.0151821
2510009E07Rik	Pericytes/SM	-0.303781	0.00653145
2510009E07Rik	Myonuclei	-0.310551	0.0044721
2510039O18Rik	FAPs (Stem)	0.120458	0.329086
2510039O18Rik	Neural	0.111498	0.202275
2510039O18Rik	Myonuclei	0.104253	0.152906
2510039O18Rik	Pericytes/SM	0.102023	0.145081
2510039O18Rik	FAPs (Pro-remodeling)	-0.198262	0.735559
2510039O18Rik	B cells	-0.598262	0.359372
2510046G10Rik	Myonuclei	0.191836	0.477192
2610001J05Rik	FAPs (Stem)	0.0835758	0.619381
2610001J05Rik	Neural	0.0444252	0.695978
2610001J05Rik	Myonuclei	0.0434914	0.583996
2610001J05Rik	Pericytes/SM	0.0413465	0.683501
2610008E11Rik	Pericytes/SM	0.0196082	0.838746
2610008E11Rik	Myonuclei	0.0124484	0.887627
2610008E11Rik	Neural	0.000559102	0.995894
2610008E11Rik	FAPs (Stem)	-0.00425631	0.980625
2610016A17Rik	FAPs (Stem)	0.798467	0.0154536
2610016A17Rik	Myonuclei	0.749774	0.0323154
2610021A01Rik	Myonuclei	-0.157705	0.115357
2610021A01Rik	Pericytes/SM	-0.160222	0.227474
2610021A01Rik	Neural	-0.16414	0.338388
2610035D17Rik	Neural	0.210211	0.402967
2610035D17Rik	Myonuclei	0.199492	0.314463
2610035D17Rik	Pericytes/SM	0.176146	0.398696
2610044O15Rik8	Pericytes/SM	0.0129481	0.916587
2610044O15Rik8	Neural	-0.000359581	0.998317
2610044O15Rik8	Myonuclei	-0.00281773	0.969657
2610301B20Rik	FAPs (Stem)	0.180738	0.462293
2610301B20Rik	Pericytes/SM	0.113277	0.470666
2610301B20Rik	Myonuclei	0.109529	0.355394
2610301B20Rik	Neural	0.0994927	0.559892
2610507B11Rik	FAPs (Pro-remodeling)	1.63107	0.00471538
2610507B11Rik	Endothelial cells (Artery)	0.752572	0.193905
2610507B11Rik	B cells	0.751111	0.198227
2610507B11Rik	FAPs (Adipogenic)	-0.0991769	0.727393
2610507B11Rik	Neural	-0.203736	0.207567
2610507B11Rik	Pericytes/SM	-0.212564	0.193801
2610507B11Rik	Myonuclei	-0.213632	0.191275
2610507B11Rik	FAPs (Stem)	-0.231249	0.138152
2610507B11Rik	Tenocytes	-0.334408	0.368552
2700046G09Rik	Myonuclei	0.248874	0.136675
2700049A03Rik	Pericytes/SM	-0.133097	0.369993
2700049A03Rik	Myonuclei	-0.142394	0.378447
2700049A03Rik	Neural	-0.179486	0.332968
2700062C07Rik	Myonuclei	0.178314	0.3449
2700062C07Rik	Pericytes/SM	0.105403	0.65716
2700081O15Rik	Neural	-0.16706	0.155172
2700081O15Rik	Myonuclei	-0.209052	0.133708
2700081O15Rik	Pericytes/SM	-0.21128	0.0396068
2700081O15Rik	FAPs (Stem)	-0.224627	0.102334
2700097O09Rik	Myonuclei	0.0308749	0.820857
2700097O09Rik	Pericytes/SM	0.0101608	0.946182
2700097O09Rik	Neural	-0.00291453	0.98479
2810001G20Rik	Pericytes/SM	0.168643	0.442791
2810001G20Rik	Myonuclei	0.160205	0.408725
2810004N23Rik	FAPs (Stem)	-0.0767296	0.693027
2810004N23Rik	Pericytes/SM	-0.0774805	0.429898
2810004N23Rik	Neural	-0.0878577	0.46769
2810004N23Rik	Myonuclei	-0.0928403	0.247102
2810004N23Rik	FAPs (Pro-remodeling)	-0.893837	0.14936
2810006K23Rik	Neural	-0.0364993	0.862886
2810006K23Rik	Myonuclei	-0.043228	0.688686
2810006K23Rik	Pericytes/SM	-0.0548617	0.708796
2810021J22Rik	Myonuclei	0.0194357	0.931976
2810021J22Rik	Pericytes/SM	-0.0263295	0.911152
2810032G03Rik	Pericytes/SM	1.49106	1.51504e-06
2810032G03Rik	Myonuclei	1.42405	1.17626e-07
2810402E24Rik	Neural	-0.0700034	0.796529
2810402E24Rik	Pericytes/SM	-0.0877819	0.649354
2810402E24Rik	Myonuclei	-0.110916	0.471466
2810405F17Rik	Pericytes/SM	0.0970517	0.718256
2810405F17Rik	Myonuclei	0.0641847	0.775216
2810414N06Rik	Myonuclei	-0.21096	0.286136
2900026A02Rik	Neural	0.0895664	0.483493
2900026A02Rik	Pericytes/SM	0.0665927	0.508185
2900026A02Rik	FAPs (Stem)	0.0649596	0.675724
2900026A02Rik	Myonuclei	0.0605945	0.551901
2900026A02Rik	Endothelial cells (Artery)	-0.00586993	0.992129
2900076A07Rik	Myonuclei	-0.164674	0.157708
2900076A07Rik	Pericytes/SM	-0.167378	0.21197
2900076A07Rik	Neural	-0.171853	0.229091
2900076A07Rik	FAPs (Stem)	-0.227788	0.329227
2900079G21Rik	Myonuclei	2.46963	3.2071e-07
2900093K20Rik	Myonuclei	0.416902	0.107232
2900097C17Rik	FAPs (Pro-remodeling)	1.24656	0.0278571
2900097C17Rik	B cells	0.230131	0.703957
2900097C17Rik	Tenocytes	0.105854	0.755621
2900097C17Rik	Neural	0.0859922	0.376926
2900097C17Rik	Pericytes/SM	0.0834778	0.398157
2900097C17Rik	Myonuclei	0.0811557	0.404554
2900097C17Rik	FAPs (Stem)	0.0650728	0.474217
2900097C17Rik	FAPs (Adipogenic)	0.0459117	0.866312
2900097C17Rik	Endothelial cells (Artery)	-0.633122	0.304997
3110001I22Rik	Pericytes/SM	0.239303	0.252597
3110001I22Rik	Myonuclei	0.205581	0.366787
3110009E18Rik	Myonuclei	-0.463681	0.0425996
3110040N11Rik	FAPs (Stem)	0.221099	0.356526
3110040N11Rik	Myonuclei	0.146168	0.129074
3110040N11Rik	Neural	0.139657	0.548717
3110040N11Rik	Pericytes/SM	0.123936	0.448371
3110045C21Rik	Myonuclei	-0.424841	0.119877
3110082I17Rik	Neural	0.00831083	0.968113
3110082I17Rik	Pericytes/SM	0.00222873	0.984807
3110082I17Rik	Myonuclei	-0.00697327	0.945973
3222401L13Rik	Pericytes/SM	-0.0839093	0.619128
3222401L13Rik	Myonuclei	-0.0883179	0.586123
3222401L13Rik	Neural	-0.129219	0.567181
3300002P13Rik	Myonuclei	-0.304398	0.0106527
3425401B19Rik	Myonuclei	-0.0968509	0.518866
3830406C13Rik	FAPs (Stem)	0.0694692	0.741403
3830406C13Rik	Neural	0.0231685	0.878385
3830406C13Rik	Pericytes/SM	0.000286381	0.997846
3830406C13Rik	Myonuclei	-0.00869873	0.920332
4430402I18Rik	Pericytes/SM	0.660503	0.00986969
4430402I18Rik	Myonuclei	0.659908	0.0134882
4632404H12Rik	Neural	0.254703	0.27069
4632404H12Rik	Myonuclei	0.243229	0.0781087
4632404H12Rik	Pericytes/SM	0.22367	0.329771
4632415L05Rik	Pericytes/SM	0.0368635	0.792739
4632415L05Rik	Neural	0.0368014	0.843094
4632415L05Rik	Myonuclei	0.010348	0.940889
4632428C04Rik	Myonuclei	-0.0418732	0.88905
4732440D04Rik	Neural	-0.327163	0.171629
4732440D04Rik	Pericytes/SM	-0.346912	0.0871622
4732440D04Rik	Myonuclei	-0.383215	0.0479295
4732491K20Rik	Myonuclei	-0.18406	0.261314
4831440E17Rik	Myonuclei	0.172069	0.42323
4833413G10Rik	Pericytes/SM	0.508304	0.029317
4833413G10Rik	Myonuclei	0.470501	0.0575555
4833418N02Rik	Neural	-0.0942582	0.717017
4833418N02Rik	Pericytes/SM	-0.0956308	0.603741
4833418N02Rik	Myonuclei	-0.111553	0.469142
4833420G17Rik	Neural	0.104411	0.349538
4833420G17Rik	Myonuclei	0.0980623	0.248568
4833420G17Rik	Pericytes/SM	0.0878307	0.350811
4833420G17Rik	FAPs (Stem)	0.0762299	0.679185
4833422C13Rik	Pericytes/SM	-0.36518	0.146264
4833427F10Rik	Myonuclei	0.292884	0.332285
4833439L19Rik	Neural	-0.100903	0.214146
4833439L19Rik	Pericytes/SM	-0.113327	0.138356
4833439L19Rik	Myonuclei	-0.117169	0.123182
4833439L19Rik	FAPs (Stem)	-0.125366	0.247158
4833439L19Rik	FAPs (Pro-remodeling)	-0.171383	0.769992
4921507P07Rik	Pericytes/SM	-0.257085	0.334202
4921524J17Rik	Neural	-0.238147	0.149725
4921524J17Rik	Myonuclei	-0.278454	0.00156626
4921524J17Rik	Pericytes/SM	-0.285072	0.0146924
4930402H24Rik	FAPs (Stem)	0.357912	0.0923189
4930402H24Rik	Neural	0.301281	0.15221
4930402H24Rik	Pericytes/SM	0.277932	0.177892
4930402H24Rik	Myonuclei	0.264368	0.217298
4930429F24Rik	Neural	-0.0702847	0.563032
4930429F24Rik	Myonuclei	-0.0724972	0.547419
4930429F24Rik	FAPs (Stem)	-0.0747118	0.724454
4930429F24Rik	Pericytes/SM	-0.0817717	0.517869
4930430F08Rik	Neural	-0.189584	0.322776
4930430F08Rik	Myonuclei	-0.226285	0.0690935
4930430F08Rik	Pericytes/SM	-0.235826	0.211832
4930453N24Rik	Neural	-0.0837784	0.497778
4930453N24Rik	FAPs (Stem)	-0.0938222	0.601234
4930453N24Rik	Myonuclei	-0.114619	0.0769125
4930453N24Rik	Pericytes/SM	-0.115507	0.217644
4930458D05Rik	Myonuclei	0.600821	0.0206911
4930480K23Rik	Myonuclei	0.423186	0.0842095
4930481A15Rik	Neural	0.208313	0.345442
4930481A15Rik	Myonuclei	0.19875	0.251524
4930481A15Rik	Pericytes/SM	0.176644	0.338938
4930503L19Rik	Neural	-0.0585249	0.764534
4930503L19Rik	Pericytes/SM	-0.109864	0.522271
4930503L19Rik	Myonuclei	-0.120045	0.563512
4930512H18Rik	Myonuclei	-0.564025	0.00635299
4930516B21Rik	Pericytes/SM	-0.254446	0.140942
4930516B21Rik	Myonuclei	-0.257395	0.100429
4930516B21Rik	Neural	-0.296301	0.189724
4930522L14Rik	Myonuclei	0.219257	0.331578
4930523C07Rik	FAPs (Stem)	0.281609	0.259543
4930523C07Rik	Neural	0.238206	0.276058
4930523C07Rik	Pericytes/SM	0.20551	0.189483
4930539J05Rik	Myonuclei	0.2912	0.428755
4930544D05Rik	Myonuclei	-0.550137	0.00786495
4930551O13Rik	Myonuclei	-0.328664	0.333039
4930552P12Rik	Myonuclei	0.152545	0.577164
4930553P18Rik	Myonuclei	-0.429137	0.206095
4930579G18Rik	Pericytes/SM	-0.280302	0.255255
4930579G18Rik	Neural	-0.302144	0.239298
4930579G24Rik	Myonuclei	-0.0736414	0.730962
4930590J08Rik	Pericytes/SM	-0.159237	0.57723
4931406C07Rik	Neural	0.961797	0.000707138
4931406C07Rik	Pericytes/SM	0.939756	0.00074975
4931406C07Rik	Myonuclei	0.938541	0.000729474
4931406C07Rik	FAPs (Stem)	0.896425	0.000680449
4931406C07Rik	FAPs (Pro-remodeling)	-0.0390189	0.949312
4931406P16Rik	Neural	-0.262855	0.150683
4931406P16Rik	Pericytes/SM	-0.269547	0.135581
4931406P16Rik	Myonuclei	-0.276053	0.133323
4931414P19Rik	Pericytes/SM	0.169116	0.427952
4931414P19Rik	Myonuclei	0.129713	0.382991
4931414P19Rik	Neural	0.0905285	0.719616
4931428F04Rik	Myonuclei	0.14277	0.374395
4931428F04Rik	Pericytes/SM	0.120179	0.618711
4932422M17Rik	Myonuclei	-0.117435	0.632401
4932438A13Rik	B cells	0.338447	0.573514
4932438A13Rik	Pericytes/SM	0.00427338	0.976326
4932438A13Rik	Myonuclei	0.00413079	0.977577
4932438A13Rik	Neural	0.00248234	0.986193
4932438A13Rik	FAPs (Stem)	-0.0196059	0.889422
4932438A13Rik	FAPs (Pro-remodeling)	-0.356624	0.548609
4933404O12Rik	Myonuclei	-0.394601	0.102962
4933404O12Rik	Pericytes/SM	-0.431022	0.0735321
4933406C10Rik	Myonuclei	0.0140208	0.964128
4933415F23Rik	Myonuclei	1.61564	2.09453e-05
4933424G06Rik	Myonuclei	0.167201	0.675461
4933427D14Rik	Pericytes/SM	0.136437	0.338053
4933427D14Rik	Neural	0.111972	0.612994
4933431E20Rik	Pericytes/SM	-0.294415	0.167921
4933431E20Rik	Neural	-0.313237	0.0713537
4933431E20Rik	Myonuclei	-0.326478	0.0228204
4933434E20Rik	FAPs (Stem)	0.0409634	0.788283
4933434E20Rik	Neural	0.0282913	0.750397
4933434E20Rik	Myonuclei	0.0142814	0.788221
4933434E20Rik	Pericytes/SM	0.00311441	0.968372
4933434E20Rik	B cells	-0.646217	0.32327
5031425E22Rik	Neural	0.251547	0.0359445
5031425E22Rik	Pericytes/SM	0.233128	0.0350896
5031425E22Rik	Myonuclei	0.232554	0.036733
5031425E22Rik	FAPs (Stem)	0.187705	0.334599
5031439G07Rik	B cells	0.346829	0.562846
5031439G07Rik	FAPs (Pro-remodeling)	0.0542593	0.925417
5031439G07Rik	Neutrophils	-0.13915	0.82744
5031439G07Rik	Neural	-0.304177	0.0265561
5031439G07Rik	Pericytes/SM	-0.307517	0.0280342
5031439G07Rik	Myonuclei	-0.31434	0.0233116
5031439G07Rik	FAPs (Stem)	-0.326685	0.016589
5033417F24Rik	Myonuclei	0.498939	0.0909777
5033430I15Rik	Myonuclei	-0.142075	0.366016
5430401H09Rik	Myonuclei	0.487337	0.171997
5430425K12Rik	Myonuclei	-0.654491	0.0122176
5430431A17Rik	Myonuclei	-0.183106	0.429022
5730409E04Rik	Pericytes/SM	-0.146565	0.065353
5730409E04Rik	Myonuclei	-0.149858	0.0298735
5730409E04Rik	FAPs (Stem)	-0.15438	0.240003
5730409E04Rik	Neural	-0.160641	0.169361
5730419F03Rik	Myonuclei	1.53882	2.8094e-08
5730455P16Rik	Neural	-0.111458	0.435256
5730455P16Rik	Pericytes/SM	-0.115527	0.417477
5730455P16Rik	Myonuclei	-0.119827	0.389509
5730455P16Rik	FAPs (Stem)	-0.127829	0.397369
5730480H06Rik	Neural	0.142366	0.561914
5730480H06Rik	Myonuclei	0.101118	0.49614
5730480H06Rik	Pericytes/SM	0.0851625	0.604563
5730596B20Rik	Pericytes/SM	-0.527625	0.105552
5830418P13Rik	Myonuclei	-0.298678	0.309576
5830454E08Rik	Myonuclei	0.0219009	0.90178
5930412G12Rik	Myonuclei	0.435449	0.164492
5930430L01Rik	Myonuclei	0.376569	0.0403552
5930430L01Rik	Pericytes/SM	0.376207	0.0722108
5930430L01Rik	Neural	0.36143	0.177249
6030458C11Rik	FAPs (Stem)	-0.112454	0.510311
6030458C11Rik	Neural	-0.112813	0.350343
6030458C11Rik	Pericytes/SM	-0.118077	0.171254
6030458C11Rik	Myonuclei	-0.126169	0.0861142
6230400D17Rik	Myonuclei	0.41628	0.00370955
6330403L08Rik	Pericytes/SM	-0.375531	0.00583301
6330403L08Rik	Myonuclei	-0.381161	0.00506654
6330403L08Rik	Neural	-0.392024	0.0075373
6330410L21Rik	Myonuclei	0.0125625	0.942031
6430548M08Rik	Neural	0.145202	0.386598
6430548M08Rik	Myonuclei	0.141769	0.14518
6430548M08Rik	Pericytes/SM	0.140104	0.222447
6430548M08Rik	FAPs (Stem)	0.129406	0.438699
6430550D23Rik	Myonuclei	0.0656396	0.832512
6430571L13Rik	Myonuclei	-0.306631	0.000397555
6720427I07Rik	Pericytes/SM	0.380053	0.0367337
6720427I07Rik	Neural	0.379351	0.0656537
6720427I07Rik	Myonuclei	0.367983	0.126942
8030462N17Rik	Pericytes/SM	-0.325552	0.100146
8030462N17Rik	Myonuclei	-0.3349	0.0881117
8030462N17Rik	Neural	-0.335897	0.0902652
8030462N17Rik	FAPs (Stem)	-0.350766	0.135218
9030025P20Rik	Neural	0.0152246	0.955998
9030025P20Rik	Myonuclei	-0.0895136	0.731769
9030612E09Rik	Myonuclei	0.118068	0.542079
9130019O22Rik	Pericytes/SM	0.146161	0.436974
9130019O22Rik	Myonuclei	0.126845	0.473394
9130023H24Rik	Myonuclei	0.0120657	0.943291
9130023H24Rik	Pericytes/SM	-0.013692	0.954391
9130204K15Rik	Myonuclei	-0.245251	0.31191
9130221H12Rik	Pericytes/SM	-0.154521	0.471817
9130221H12Rik	Myonuclei	-0.173203	0.394648
9130401M01Rik	Pericytes/SM	0.0959453	0.603258
9130401M01Rik	Myonuclei	0.0805764	0.45556
9130401M01Rik	Neural	0.0662166	0.785752
9330102E08Rik	Myonuclei	0.387688	0.0392964
9330104G04Rik	Myonuclei	0.423374	0.0840457
9330159F19Rik	Neural	0.0454298	0.714339
9330159F19Rik	Myonuclei	0.0204195	0.836644
9430015G10Rik	Myonuclei	-0.306325	0.0333638
9430015G10Rik	Pericytes/SM	-0.313468	0.0256849
9430015G10Rik	Neural	-0.334932	0.0296197
9430037G07Rik	Myonuclei	0.0234366	0.904542
9430038I01Rik	Myonuclei	0.0309314	0.854931
9430038I01Rik	Pericytes/SM	-0.0103074	0.955643
9430073C21Rik	Myonuclei	-0.143746	0.543313
9530020I12Rik	Myonuclei	-0.433147	0.100273
9530026P05Rik	Pericytes/SM	0.0228564	0.909697
9530026P05Rik	Neural	0.00667767	0.979023
9530068E07Rik	FAPs (Pro-remodeling)	1.67643	0.00332745
9530068E07Rik	Tenocytes	0.037913	0.905953
9530068E07Rik	Neural	0.00220146	0.976904
9530068E07Rik	Pericytes/SM	-0.000712832	0.992418
9530068E07Rik	Myonuclei	-0.00479941	0.949326
9530068E07Rik	FAPs (Stem)	-0.00885648	0.891729
9530068E07Rik	FAPs (Adipogenic)	-0.0214655	0.933593
9530068E07Rik	B cells	-0.0521611	0.932854
9530082P21Rik	Myonuclei	0.174652	0.364712
9530082P21Rik	Pericytes/SM	0.156236	0.35167
9830004L10Rik	Myonuclei	0.504601	0.118963
9930021J03Rik	Pericytes/SM	-0.0415639	0.788545
9930021J03Rik	Neural	-0.0553639	0.723409
9930021J03Rik	Myonuclei	-0.055884	0.717501
9930021J03Rik	FAPs (Stem)	-0.0724714	0.681035
9930104L06Rik	FAPs (Stem)	-0.0876481	0.719316
9930104L06Rik	Pericytes/SM	-0.14285	0.140063
9930104L06Rik	Myonuclei	-0.144465	0.0991053
9930104L06Rik	Neural	-0.15263	0.256856
9930111J21Rik1	Pericytes/SM	0.771688	0.0114635
9930111J21Rik2	Pericytes/SM	0.559943	0.00501273
A030001D20Rik	Myonuclei	-0.134347	0.538005
A130010J15Rik	Neural	0.0212074	0.935453
A130010J15Rik	Pericytes/SM	-0.0135122	0.948656
A130010J15Rik	Myonuclei	-0.0229686	0.84884
A230009B12Rik	Myonuclei	-0.816555	0.0288966
A230050P20Rik	Pericytes/SM	0.0438631	0.788568
A230050P20Rik	Neural	0.0354407	0.866305
A330041J22Rik	Myonuclei	-0.53338	0.0193362
A330069E16Rik	Myonuclei	-0.0161655	0.924306
A330074K22Rik	Myonuclei	0.372698	0.0754375
A330094K24Rik	Myonuclei	-0.114394	0.596138
A430005L14Rik	FAPs (Stem)	-0.0808523	0.728761
A430005L14Rik	Myonuclei	-0.102285	0.172247
A430005L14Rik	Neural	-0.108008	0.441089
A430005L14Rik	Pericytes/SM	-0.11098	0.313547
A430033K04Rik	Myonuclei	0.156659	0.25467
A430033K04Rik	Pericytes/SM	0.147087	0.441865
A430033K04Rik	Neural	0.0477296	0.853463
A430046D13Rik	Pericytes/SM	-0.000908555	0.996743
A430046D13Rik	Myonuclei	-0.00489332	0.941056
A4galt	FAPs (Stem)	0.132837	0.591595
A4galt	Pericytes/SM	0.0728537	0.698516
A530001N23Rik	Myonuclei	-0.556684	0.0428072
A530013C23Rik	Myonuclei	0.399966	0.00117486
A530016L24Rik	FAPs (Pro-remodeling)	1.00676	0.0905505
A530016L24Rik	Neural	0.821781	0.0280572
A530016L24Rik	Myonuclei	0.821027	0.0586783
A530016L24Rik	Pericytes/SM	0.815964	0.0606024
A530017D24Rik	Pericytes/SM	-0.311169	0.0748177
A530017D24Rik	Myonuclei	-0.324416	0.113762
A530017D24Rik	Neural	-0.333168	0.195982
A530020G20Rik	FAPs (Stem)	0.533204	0.130414
A530020G20Rik	Myonuclei	0.49563	0.174372
A530020G20Rik	FAPs (Pro-remodeling)	0.284403	0.631664
A530040E14Rik	Myonuclei	1.9535	1.51013e-07
A530040E14Rik	B cells	0.192738	0.754236
A630001G21Rik	Myonuclei	0.709094	0.0791851
A630001G21Rik	B cells	-0.671473	0.320141
A730011C13Rik	Neural	-0.218761	0.440886
A730011C13Rik	Pericytes/SM	-0.221955	0.414686
A730011C13Rik	Myonuclei	-0.248485	0.408126
A730063M14Rik	Myonuclei	0.276319	0.355934
A830035O19Rik	Myonuclei	0.218842	0.432879
A830052D11Rik	Myonuclei	-0.427905	0.000815637
A930003A15Rik	Myonuclei	0.992644	4.67256e-05
A930004D18Rik	Pericytes/SM	-0.021314	0.935405
A930007I19Rik	Myonuclei	-0.131283	0.612047
A930016O22Rik	Myonuclei	0.311763	0.0616764
A930024E05Rik	Myonuclei	0.0495873	0.870906
A930024N18Rik	Myonuclei	0.187972	0.481389
A930033H14Rik	Pericytes/SM	0.0497855	0.839122
A930033H14Rik	Myonuclei	0.0369662	0.875589
Aaas	Pericytes/SM	-0.0614927	0.648486
Aaas	Myonuclei	-0.0776254	0.479329
Aaas	Neural	-0.120816	0.53159
Aaas	FAPs (Pro-remodeling)	-0.586836	0.333589
Aacs	FAPs (Pro-remodeling)	1.55374	0.00960275
Aacs	Neural	0.922179	0.00412532
Aacs	Myonuclei	0.907165	0.00455492
Aacs	FAPs (Stem)	0.906593	0.00372978
Aacs	Pericytes/SM	0.903791	0.00450249
Aacs	B cells	-0.494713	0.451859
Aaed1	Pericytes/SM	0.00491398	0.949457
Aaed1	Myonuclei	0.00224061	0.974219
Aaed1	Neural	-0.00538898	0.964989
Aaed1	FAPs (Stem)	-0.0283054	0.83271
Aagab	FAPs (Stem)	-0.0670458	0.734708
Aagab	Neural	-0.099637	0.407088
Aagab	Pericytes/SM	-0.104791	0.301692
Aagab	Myonuclei	-0.111538	0.139376
Aak1	Pericytes/SM	-0.0185895	0.866813
Aak1	Myonuclei	-0.0210156	0.854954
Aak1	Neural	-0.0291066	0.796873
Aak1	FAPs (Pro-remodeling)	-0.0610556	0.916686
Aak1	FAPs (Stem)	-0.0629152	0.577508
Aamdc	FAPs (Stem)	-0.0242914	0.916706
Aamdc	Pericytes/SM	-0.0466193	0.69441
Aamdc	Neural	-0.0560598	0.687495
Aamdc	Myonuclei	-0.0616757	0.211115
Aamp	FAPs (Pro-remodeling)	0.43306	0.448668
Aamp	Neural	0.105517	0.141946
Aamp	Myonuclei	0.0926607	0.131649
Aamp	FAPs (Stem)	0.0925447	0.325118
Aamp	Pericytes/SM	0.0903839	0.154182
Aamp	B cells	-0.133814	0.831342
Aar2	FAPs (Stem)	0.0426236	0.810136
Aar2	Neural	0.0137602	0.905136
Aar2	Myonuclei	-0.00848435	0.874286
Aar2	Pericytes/SM	-0.0104072	0.888509
Aars	FAPs (Pro-remodeling)	1.35599	0.0169375
Aars	B cells	0.636457	0.277459
Aars	Tenocytes	0.189021	0.654189
Aars	Neural	-0.124366	0.144984
Aars	Pericytes/SM	-0.130947	0.127514
Aars	Myonuclei	-0.13349	0.119075
Aars	FAPs (Stem)	-0.146259	0.107873
Aars2	Neural	-0.0762796	0.524708
Aars2	FAPs (Stem)	-0.0776817	0.657375
Aars2	Myonuclei	-0.0795721	0.245955
Aars2	Pericytes/SM	-0.0839957	0.384666
Aasdh	Neural	-0.16443	0.261785
Aasdh	FAPs (Stem)	-0.169613	0.503161
Aasdh	Pericytes/SM	-0.196457	0.0471631
Aasdh	Myonuclei	-0.20638	0.0239679
Aasdhppt	Neural	-0.0142963	0.915469
Aasdhppt	FAPs (Stem)	-0.0218694	0.927038
Aasdhppt	Myonuclei	-0.0402411	0.521166
Aasdhppt	Pericytes/SM	-0.0541088	0.610872
Aatf	FAPs (Stem)	0.11202	0.623356
Aatf	Neural	0.100364	0.477373
Aatf	Pericytes/SM	0.0999363	0.427059
Aatf	Myonuclei	0.0885765	0.369926
Aatk	Neural	-0.065367	0.621038
Aatk	Pericytes/SM	-0.127465	0.436983
AB124611	Myonuclei	0.908957	0.00154207
Abat	Pericytes/SM	-0.633984	0.000487947
Abat	Neural	-0.68808	0.00017607
Abca1	Neural	0.500945	0.000278018
Abca1	FAPs (Stem)	0.482187	0.000136369
Abca1	Pericytes/SM	0.480765	0.000187696
Abca1	Myonuclei	0.474982	0.000257158
Abca1	Endothelial cells (Artery)	-0.545687	0.376689
Abca2	Myonuclei	-0.318121	0.00480105
Abca2	Neural	-0.322521	0.00170267
Abca2	Pericytes/SM	-0.33076	0.00289876
Abca2	FAPs (Stem)	-0.348181	0.0081344
Abca3	FAPs (Stem)	0.0162364	0.928014
Abca3	Neural	0.0108889	0.923532
Abca3	Pericytes/SM	0.000496272	0.995683
Abca3	Myonuclei	-0.0112075	0.92662
Abca3	B cells	-0.558581	0.389943
Abca4	Pericytes/SM	-0.309984	0.140955
Abca5	Neural	0.177859	0.349522
Abca5	Pericytes/SM	0.174704	0.358382
Abca5	Myonuclei	0.170408	0.389139
Abca5	FAPs (Stem)	0.149502	0.402446
Abca6	Pericytes/SM	-0.0499863	0.809862
Abca6	Neural	-0.0804754	0.680608
Abca6	FAPs (Stem)	-0.0869533	0.629692
Abca7	Neural	0.0441323	0.659149
Abca7	Myonuclei	0.0312523	0.745992
Abca7	Pericytes/SM	0.0309598	0.716007
Abca7	FAPs (Stem)	0.0204914	0.877354
Abca8a	FAPs (Pro-remodeling)	0.616402	0.282168
Abca8a	Tenocytes	-0.135092	0.733626
Abca8a	Myonuclei	-0.44455	0.00105045
Abca8a	Neural	-0.445226	0.000349179
Abca8a	Pericytes/SM	-0.446414	0.00046926
Abca8a	FAPs (Stem)	-0.465991	0.000209723
Abca8a	FAPs (Adipogenic)	-0.628966	0.0376132
Abca8b	Pericytes/SM	-0.434559	0.00179896
Abca8b	Neural	-0.442187	0.00166444
Abca8b	Myonuclei	-0.443677	0.00478991
Abca8b	FAPs (Stem)	-0.479807	0.000376412
Abca9	FAPs (Pro-remodeling)	-0.337719	0.572083
Abca9	Pericytes/SM	-0.565395	1.055e-05
Abca9	Myonuclei	-0.579001	5.7827e-06
Abca9	Neural	-0.583018	6.82111e-06
Abca9	FAPs (Stem)	-0.596815	1.11169e-06
Abcb10	FAPs (Stem)	-0.0273765	0.86737
Abcb10	Pericytes/SM	-0.0425085	0.70664
Abcb10	Neural	-0.0437332	0.708993
Abcb10	Myonuclei	-0.0520209	0.634705
Abcb10	FAPs (Pro-remodeling)	-0.838655	0.17291
Abcb11	Myonuclei	-1.65934	0.00761617
Abcb1a	Pericytes/SM	0.012887	0.901395
Abcb1a	Neural	0.00343206	0.983647
Abcb1a	Myonuclei	-0.00244547	0.989075
Abcb1b	Pericytes/SM	0.588821	1.47806e-10
Abcb1b	Myonuclei	0.587726	1.99854e-07
Abcb1b	Neural	0.571431	7.49993e-05
Abcb4	Neural	-0.0675953	0.715791
Abcb4	Myonuclei	-0.0880786	0.525694
Abcb4	Pericytes/SM	-0.0883064	0.524326
Abcb6	Myonuclei	-0.164092	0.452785
Abcb8	Neural	0.0162612	0.879389
Abcb8	FAPs (Stem)	-0.0243421	0.863591
Abcb8	Pericytes/SM	-0.0338646	0.696652
Abcb8	Myonuclei	-0.0349842	0.689258
Abcb8	B cells	-0.579806	0.373637
Abcb8	FAPs (Pro-remodeling)	-0.583757	0.333676
Abcb9	Neural	0.154079	0.178209
Abcb9	Pericytes/SM	0.132007	0.16494
Abcb9	FAPs (Stem)	0.126537	0.594592
Abcb9	Myonuclei	0.122059	0.207042
Abcc1	FAPs (Pro-remodeling)	0.923091	0.102327
Abcc1	Pericytes/SM	0.0738411	0.464709
Abcc1	Myonuclei	0.0649961	0.521392
Abcc1	Neural	0.0638113	0.55192
Abcc1	FAPs (Stem)	0.0485014	0.629299
Abcc10	FAPs (Stem)	-0.0169003	0.939969
Abcc10	Neural	-0.0350615	0.816723
Abcc10	Pericytes/SM	-0.0441015	0.754671
Abcc10	Myonuclei	-0.056898	0.70698
Abcc3	Myonuclei	-0.112063	0.710696
Abcc4	Neural	-0.236308	0.136861
Abcc4	FAPs (Stem)	-0.246385	0.170202
Abcc4	Pericytes/SM	-0.259495	0.0157138
Abcc4	Myonuclei	-0.259578	0.0346145
Abcc5	FAPs (Pro-remodeling)	0.252605	0.660948
Abcc5	FAPs (Adipogenic)	-0.115901	0.706934
Abcc5	Neural	-0.294056	0.00226822
Abcc5	Pericytes/SM	-0.301828	0.00137333
Abcc5	Myonuclei	-0.303352	0.00128876
Abcc5	FAPs (Stem)	-0.307357	0.0025353
Abcc8	Pericytes/SM	0.13204	0.459845
Abcc8	Myonuclei	0.126466	0.474189
Abcc9	Neural	-0.0271954	0.860502
Abcc9	Pericytes/SM	-0.0476093	0.721927
Abcc9	Myonuclei	-0.0498457	0.711327
Abcd2	FAPs (Pro-remodeling)	1.27768	0.0305239
Abcd2	Neural	0.464892	0.0231825
Abcd2	Myonuclei	0.433728	0.0170307
Abcd2	Pericytes/SM	0.431882	0.0184733
Abcd2	FAPs (Stem)	0.418175	0.0137907
Abcd2	Neutrophils	0.383835	0.549172
Abcd3	FAPs (Pro-remodeling)	0.466885	0.414904
Abcd3	Neural	0.149102	0.0802563
Abcd3	Myonuclei	0.1358	0.0807167
Abcd3	Pericytes/SM	0.126556	0.115299
Abcd3	FAPs (Stem)	0.102566	0.316884
Abcd4	Neural	0.0746115	0.568527
Abcd4	FAPs (Stem)	0.0570285	0.723433
Abcd4	Myonuclei	0.0480074	0.669998
Abcd4	Pericytes/SM	0.0446384	0.670251
Abce1	FAPs (Pro-remodeling)	0.927047	0.101634
Abce1	B cells	0.144095	0.812857
Abce1	Neural	-0.0878338	0.224907
Abce1	Pericytes/SM	-0.088837	0.158269
Abce1	FAPs (Stem)	-0.0889238	0.317351
Abce1	Myonuclei	-0.0953121	0.108657
Abcf1	FAPs (Pro-remodeling)	0.869529	0.126294
Abcf1	B cells	0.761064	0.192079
Abcf1	Neural	0.106751	0.0834748
Abcf1	FAPs (Stem)	0.102249	0.257551
Abcf1	Pericytes/SM	0.0946954	0.0712181
Abcf1	Myonuclei	0.0924874	0.0600796
Abcf2	FAPs (Pro-remodeling)	0.829626	0.145337
Abcf2	Neural	-0.01349	0.866736
Abcf2	Pericytes/SM	-0.0226022	0.764352
Abcf2	Myonuclei	-0.0266613	0.711587
Abcf2	FAPs (Stem)	-0.0342474	0.74128
Abcf2	B cells	-0.0401555	0.948179
Abcf3	Neural	-0.0207504	0.787193
Abcf3	Pericytes/SM	-0.03647	0.543825
Abcf3	Myonuclei	-0.0364898	0.332628
Abcf3	FAPs (Stem)	-0.0371489	0.776503
Abcf3	FAPs (Pro-remodeling)	-0.382212	0.519961
Abcf3	B cells	-0.852791	0.201496
Abcg1	Neural	0.569035	0.0441911
Abcg1	Pericytes/SM	0.558572	0.0409404
Abcg1	Myonuclei	0.554929	0.047496
Abcg2	FAPs (Stem)	0.326152	0.130206
Abcg2	Neural	0.279972	0.0368722
Abcg2	Pericytes/SM	0.274709	0.00944806
Abcg2	Myonuclei	0.26864	0.0151254
Abcg2	Endothelial cells (Artery)	-0.319545	0.596484
Abcg3	Myonuclei	0.438827	0.148964
Abcg4	Pericytes/SM	-0.383867	0.408961
Abcg4	Neural	-0.385727	0.411515
Abhd10	Myonuclei	-0.069586	0.41888
Abhd10	Neural	-0.0763049	0.674789
Abhd10	Pericytes/SM	-0.0816894	0.526669
Abhd11	Neural	0.0201272	0.902669
Abhd11	FAPs (Stem)	0.012609	0.947152
Abhd11	Myonuclei	-0.0105355	0.921209
Abhd11	Pericytes/SM	-0.0173635	0.894557
Abhd12	FAPs (Stem)	-0.0530847	0.761221
Abhd12	Neural	-0.0916648	0.274781
Abhd12	Myonuclei	-0.111581	0.147737
Abhd12	Pericytes/SM	-0.119146	0.212666
Abhd13	FAPs (Stem)	-0.110969	0.504406
Abhd13	Neural	-0.114073	0.286389
Abhd13	Pericytes/SM	-0.121462	0.172308
Abhd13	Myonuclei	-0.127479	0.163419
Abhd14a	FAPs (Stem)	-0.324862	0.0430118
Abhd14a	Neural	-0.344667	0.00271239
Abhd14a	Myonuclei	-0.350231	9.82076e-05
Abhd14a	Pericytes/SM	-0.356299	0.00171129
Abhd14b	Neural	-0.0852554	0.641638
Abhd14b	Myonuclei	-0.105661	0.482388
Abhd14b	FAPs (Stem)	-0.121044	0.51075
Abhd14b	Pericytes/SM	-0.122005	0.342537
Abhd15	Myonuclei	0.624667	0.0470638
Abhd16a	FAPs (Pro-remodeling)	-0.0068439	0.990608
Abhd16a	Neural	-0.0943419	0.29144
Abhd16a	FAPs (Stem)	-0.11475	0.268339
Abhd16a	Pericytes/SM	-0.116198	0.151035
Abhd16a	Myonuclei	-0.121907	0.116851
Abhd17a	Neural	0.103208	0.30149
Abhd17a	Myonuclei	0.0770433	0.273246
Abhd17a	Pericytes/SM	0.0731334	0.314128
Abhd17a	FAPs (Stem)	0.0584539	0.657539
Abhd17a	FAPs (Pro-remodeling)	-0.189806	0.746348
Abhd17a	B cells	-0.685218	0.2971
Abhd17b	FAPs (Stem)	0.156953	0.425716
Abhd17b	Neural	0.135507	0.343812
Abhd17b	Myonuclei	0.107194	0.0734484
Abhd17b	Pericytes/SM	0.104697	0.243791
Abhd17b	B cells	-0.267438	0.671896
Abhd17c	FAPs (Stem)	0.19016	0.327583
Abhd17c	Neural	0.11784	0.31187
Abhd17c	Myonuclei	0.114721	0.173891
Abhd17c	Pericytes/SM	0.111196	0.272765
Abhd17c	FAPs (Pro-remodeling)	-0.638002	0.290885
Abhd18	FAPs (Stem)	0.109452	0.707954
Abhd18	Myonuclei	-0.021668	0.920003
Abhd18	Pericytes/SM	-0.0257239	0.907193
Abhd18	Neural	-0.0566009	0.803195
Abhd2	FAPs (Stem)	0.359866	0.049112
Abhd2	Neural	0.308304	0.0208222
Abhd2	Myonuclei	0.302769	0.0831156
Abhd2	Pericytes/SM	0.288789	0.0145651
Abhd3	Neural	0.581605	0.0927634
Abhd3	Pericytes/SM	0.508046	0.080625
Abhd4	Neural	0.135911	0.0999253
Abhd4	FAPs (Stem)	0.125407	0.287735
Abhd4	Pericytes/SM	0.119753	0.126486
Abhd4	Myonuclei	0.115797	0.146965
Abhd5	Neural	0.187668	0.273725
Abhd5	FAPs (Stem)	0.164968	0.260745
Abhd5	Myonuclei	0.162294	0.272661
Abhd5	Pericytes/SM	0.160411	0.27984
Abhd5	FAPs (Pro-remodeling)	-0.251431	0.675743
Abhd6	Neural	0.553552	0.00113615
Abhd6	Myonuclei	0.509261	0.000394309
Abhd6	Pericytes/SM	0.487956	0.000831163
Abhd6	B cells	-0.161834	0.796398
Abhd8	FAPs (Stem)	-0.120193	0.524572
Abhd8	Neural	-0.153854	0.287293
Abhd8	Pericytes/SM	-0.16097	0.140572
Abhd8	Myonuclei	-0.167811	0.0941175
Abi1	Neural	0.199594	0.0356051
Abi1	Myonuclei	0.182169	0.0301414
Abi1	Pericytes/SM	0.179257	0.0197852
Abi1	FAPs (Stem)	0.178499	0.122392
Abi1	B cells	-0.593252	0.364095
Abi2	Neural	0.130409	0.500135
Abi2	Pericytes/SM	0.117365	0.515207
Abi2	FAPs (Stem)	0.116687	0.60921
Abi2	Myonuclei	0.11514	0.58126
Abi3	Pericytes/SM	0.435282	0.0764969
Abi3bp	FAPs (Pro-remodeling)	0.0996388	0.864257
Abi3bp	FAPs (Adipogenic)	0.0183799	0.949106
Abi3bp	Myonuclei	0.00502697	0.979122
Abi3bp	FAPs (Stem)	-0.0151806	0.884755
Abi3bp	Neural	-0.0185709	0.883783
Abi3bp	Tenocytes	-0.213372	0.289134
Abl1	FAPs (Pro-remodeling)	0.315545	0.581723
Abl1	Neural	-0.239965	0.0367684
Abl1	Pericytes/SM	-0.247221	0.0286995
Abl1	Myonuclei	-0.24727	0.0276278
Abl1	FAPs (Stem)	-0.276003	0.0100293
Abl2	Pericytes/SM	-0.120025	0.364294
Abl2	Neural	-0.120961	0.367631
Abl2	Myonuclei	-0.122981	0.353592
Abl2	FAPs (Stem)	-0.154085	0.266043
Ablim1	Endothelial cells (Artery)	0.962226	0.101255
Ablim1	Neural	0.289503	0.0108424
Ablim1	Pericytes/SM	0.280453	0.00323163
Ablim1	FAPs (Stem)	0.263274	0.00584612
Ablim1	Myonuclei	0.260681	0.0184146
Ablim1	B cells	-0.619264	0.344271
Ablim2	Neural	0.00964465	0.945205
Ablim2	Pericytes/SM	-0.0029715	0.981524
Ablim2	Myonuclei	-0.0031059	0.969139
Ablim3	Neural	0.251245	0.0762483
Ablim3	Pericytes/SM	0.248765	0.0225573
Ablim3	Myonuclei	0.245242	0.042386
Ablim3	Endothelial cells (Artery)	0.109461	0.85411
Abr	Myonuclei	0.0998102	0.325913
Abr	Pericytes/SM	0.0986241	0.271888
Abr	Neural	0.088402	0.471243
Abr	Neutrophils	-0.181873	0.783207
Abra	Myonuclei	0.309572	0.0538824
Abracl	Myonuclei	0.451488	0.0694914
Abracl	Pericytes/SM	0.450514	0.0590217
Abraxas1	Myonuclei	0.0281603	0.826532
Abraxas1	Pericytes/SM	0.0231393	0.894276
Abraxas1	Neural	0.00460309	0.985753
Abraxas2	FAPs (Stem)	-0.128401	0.469069
Abraxas2	Pericytes/SM	-0.164692	0.051329
Abraxas2	Neural	-0.165	0.10995
Abraxas2	Myonuclei	-0.17582	0.00162518
Abt1	Neural	0.100127	0.559439
Abt1	Myonuclei	0.066129	0.401887
Abt1	Pericytes/SM	0.0635075	0.50228
Abtb1	Neural	0.0999651	0.315869
Abtb1	FAPs (Stem)	0.0746793	0.696451
Abtb1	Myonuclei	0.067624	0.328199
Abtb1	Pericytes/SM	0.0660295	0.449053
Abtb1	Neutrophils	-0.385553	0.588186
Abtb2	Pericytes/SM	-0.228766	0.180552
Abtb2	Neural	-0.232695	0.170236
Abtb2	Myonuclei	-0.236017	0.172473
AC114585.1	Myonuclei	0.480682	0.115535
AC125141.3	Myonuclei	-0.0252097	0.871036
AC126055.1	Myonuclei	-0.023412	0.928304
AC126280.1	Pericytes/SM	0.915162	0.0291032
AC129328.1	Myonuclei	0.185272	0.159502
AC129328.1	Pericytes/SM	0.184018	0.293872
AC130815.2	Pericytes/SM	0.453491	0.0185994
AC130815.2	Neural	0.409221	0.0496806
AC133103.1	B cells	-0.170614	0.793592
AC133498.1	Myonuclei	0.627034	0.00390752
AC149090.1	B cells	0.986895	0.0938379
AC149090.1	Neural	0.716669	1.59937e-05
AC149090.1	Pericytes/SM	0.704487	2.03147e-05
AC149090.1	Myonuclei	0.698495	2.60184e-05
AC149090.1	FAPs (Stem)	0.691735	5.73509e-05
AC149090.1	Endothelial cells (Artery)	-0.282058	0.638855
AC149090.1	Neutrophils	-0.436993	0.558887
AC149090.1	FAPs (Pro-remodeling)	-0.561937	0.350474
AC154378.1	Myonuclei	0.402869	0.108845
AC154507.3	Myonuclei	-0.0528303	0.830122
AC154760.1	Myonuclei	-0.0950494	0.634856
AC154760.1	Neural	-0.107398	0.671462
AC154760.1	Pericytes/SM	-0.13193	0.553678
AC161376.2	Myonuclei	0.0971872	0.652291
AC161607.1	Myonuclei	0.301545	0.233917
AC163032.1	Pericytes/SM	0.490501	0.000750676
AC163032.1	Myonuclei	0.458741	0.0121081
AC163032.1	Neural	0.442184	0.014021
AC165953.2	Myonuclei	-0.213576	0.270779
AC165953.2	Neural	-0.230255	0.273819
AC165953.2	FAPs (Stem)	-0.24313	0.359936
AC165953.2	Pericytes/SM	-0.251278	0.159332
Acaa1a	Neural	0.164942	0.169131
Acaa1a	Myonuclei	0.13865	0.205657
Acaa1a	Pericytes/SM	0.137175	0.212042
Acaa1a	FAPs (Stem)	0.12251	0.295395
Acaa1a	FAPs (Pro-remodeling)	0.103704	0.858563
Acaa1a	B cells	-0.677561	0.303202
Acaa1b	Neural	0.642244	0.139275
Acaa1b	Myonuclei	0.610377	0.211415
Acaa1b	Pericytes/SM	0.574134	0.193091
Acaa2	Neural	0.383492	0.00466145
Acaa2	Myonuclei	0.375674	0.00290535
Acaa2	Pericytes/SM	0.369364	0.00362157
Acaa2	FAPs (Stem)	0.34873	0.00515271
Acaa2	FAPs (Pro-remodeling)	0.173722	0.766442
Acaa2	B cells	-0.478583	0.459399
Acaca	FAPs (Pro-remodeling)	3.0007	2.98051e-05
Acaca	B cells	1.21021	0.0505239
Acaca	Neural	1.07594	0.0367424
Acaca	Pericytes/SM	1.06525	0.0373163
Acaca	Myonuclei	1.05966	0.0383463
Acaca	FAPs (Stem)	1.05699	0.037721
Acaca	Tenocytes	0.646221	0.203838
Acaca	FAPs (Adipogenic)	0.434493	0.18032
Acaca	Endothelial cells (Artery)	0.0335407	0.954832
Acaca	Neutrophils	-0.0420935	0.949718
Acacb	Endothelial cells (Artery)	1.92643	0.00113439
Acacb	Neural	0.349263	0.0246821
Acacb	Pericytes/SM	0.33302	0.0250093
Acacb	Myonuclei	0.331637	0.0260226
Acacb	B cells	0.32591	0.591612
Acacb	FAPs (Stem)	0.311878	0.0532572
Acacb	FAPs (Pro-remodeling)	0.155772	0.793503
Acad10	Neural	0.340969	0.117336
Acad10	Myonuclei	0.281198	0.0794061
Acad10	Pericytes/SM	0.27244	0.0908941
Acad10	FAPs (Stem)	0.26784	0.263376
Acad11	FAPs (Stem)	0.0597734	0.712448
Acad11	Neural	0.0587896	0.671852
Acad11	Myonuclei	0.0277759	0.809817
Acad11	Pericytes/SM	0.017236	0.880584
Acad11	FAPs (Pro-remodeling)	-0.633405	0.299076
Acad12	FAPs (Stem)	-0.0103318	0.953422
Acad12	Pericytes/SM	-0.0672589	0.461374
Acad12	Myonuclei	-0.0742817	0.391528
Acad12	Neural	-0.0886608	0.471898
Acad8	Neural	0.285051	0.0252308
Acad8	FAPs (Stem)	0.269728	0.134627
Acad8	Myonuclei	0.265074	0.000363202
Acad8	Pericytes/SM	0.260993	0.00661428
Acad9	FAPs (Stem)	0.0106109	0.946488
Acad9	Neural	0.00967059	0.931978
Acad9	Pericytes/SM	0.00282641	0.975916
Acad9	Myonuclei	-0.00138525	0.987109
Acad9	FAPs (Pro-remodeling)	-0.692705	0.254821
Acadl	FAPs (Pro-remodeling)	0.902275	0.117328
Acadl	B cells	0.708513	0.229743
Acadl	Neural	0.626023	1.92252e-06
Acadl	Myonuclei	0.608283	3.70729e-07
Acadl	Pericytes/SM	0.607016	6.25492e-07
Acadl	FAPs (Stem)	0.583401	5.95131e-06
Acadm	Neural	0.402769	0.00135041
Acadm	Myonuclei	0.380628	0.000912831
Acadm	Pericytes/SM	0.380267	0.000880539
Acadm	FAPs (Stem)	0.362144	0.00249875
Acadm	FAPs (Pro-remodeling)	0.168111	0.775109
Acadm	B cells	-0.810473	0.225465
Acads	Neural	0.285118	0.0823418
Acads	Myonuclei	0.249327	0.0738639
Acads	Pericytes/SM	0.240785	0.0871445
Acads	FAPs (Stem)	0.235903	0.15968
Acads	B cells	-0.66182	0.314722
Acadsb	FAPs (Pro-remodeling)	1.07144	0.0609739
Acadsb	Tenocytes	0.460771	0.218896
Acadsb	FAPs (Adipogenic)	0.441232	0.120784
Acadsb	Neural	0.360687	0.000231019
Acadsb	Pericytes/SM	0.353886	0.000171749
Acadsb	Myonuclei	0.353028	0.000179511
Acadsb	FAPs (Stem)	0.344785	0.000132187
Acadvl	Neural	0.329367	0.0353478
Acadvl	Pericytes/SM	0.316495	0.031832
Acadvl	Myonuclei	0.316287	0.0334883
Acadvl	FAPs (Stem)	0.312137	0.0405131
Acadvl	FAPs (Pro-remodeling)	0.0424383	0.942558
Acap1	Pericytes/SM	1.04566	0.00673534
Acap1	B cells	-0.170028	0.805248
Acap2	Neural	0.207406	0.0445396
Acap2	FAPs (Stem)	0.202296	0.114123
Acap2	Pericytes/SM	0.202062	0.0382203
Acap2	Myonuclei	0.199581	0.0773486
Acap2	FAPs (Pro-remodeling)	-0.468954	0.434649
Acap3	FAPs (Stem)	-0.137838	0.250098
Acap3	Pericytes/SM	-0.147395	0.0637856
Acap3	Myonuclei	-0.158916	0.0760378
Acap3	Neural	-0.165654	0.143432
Acap3	FAPs (Pro-remodeling)	-0.535587	0.375188
Acat1	FAPs (Pro-remodeling)	1.61253	0.00481754
Acat1	Neural	0.223078	0.0081282
Acat1	Pericytes/SM	0.207791	0.00366142
Acat1	Myonuclei	0.204497	0.00343898
Acat1	FAPs (Stem)	0.200599	0.0116306
Acat1	B cells	-0.502539	0.43597
Acat2	Neural	0.658107	0.038775
Acat2	FAPs (Stem)	0.630668	0.0287314
Acat2	Pericytes/SM	0.627415	0.0448382
Acat2	Myonuclei	0.62617	0.0469374
Acat2	FAPs (Pro-remodeling)	0.524757	0.386293
Acbd3	FAPs (Stem)	0.00984072	0.942056
Acbd3	Pericytes/SM	0.00703766	0.931908
Acbd3	Myonuclei	0.00685973	0.93332
Acbd3	Neural	-0.0123585	0.902378
Acbd3	FAPs (Pro-remodeling)	-0.411279	0.489859
Acbd3	B cells	-0.706183	0.283041
Acbd4	Neural	0.455447	0.0310923
Acbd4	Myonuclei	0.422803	0.0277574
Acbd4	Pericytes/SM	0.417838	0.0301429
Acbd4	FAPs (Stem)	0.377895	0.0309083
Acbd5	Neural	0.123477	0.179988
Acbd5	FAPs (Stem)	0.110829	0.423856
Acbd5	Myonuclei	0.107014	0.178034
Acbd5	Pericytes/SM	0.102707	0.208629
Acbd5	B cells	-0.43996	0.492977
Acbd6	FAPs (Stem)	0.111764	0.552967
Acbd6	Neural	0.102489	0.427499
Acbd6	Myonuclei	0.0798763	0.191244
Acbd6	Pericytes/SM	0.0776743	0.376622
Acbd7	Myonuclei	0.0796066	0.787867
Accs	Myonuclei	0.345039	0.0123869
Accs	Neural	0.340536	0.13226
Accs	Pericytes/SM	0.33202	0.0265048
Accs	FAPs (Stem)	0.310557	0.227957
Acd	FAPs (Stem)	0.167993	0.492081
Acd	Neural	0.0924343	0.602669
Acd	Pericytes/SM	0.0864656	0.470097
Acd	Myonuclei	0.062592	0.570432
Ace	Endothelial cells (Artery)	0.305548	0.604161
Ace	Neural	-0.438557	0.0133762
Ace	Myonuclei	-0.453912	0.0122847
Ace	Pericytes/SM	-0.476579	0.000889586
Ace	FAPs (Stem)	-0.488876	0.00102313
Ace	FAPs (Adipogenic)	-0.592635	0.0622261
Acer2	Pericytes/SM	1.15532	1.6584e-05
Acer2	Neural	1.0993	0.0012517
Acer2	Endothelial cells (Artery)	-0.0829738	0.894387
Acer3	Neural	0.196301	0.296765
Acer3	Myonuclei	0.192927	0.206702
Acer3	Pericytes/SM	0.185274	0.253641
Ache	Neural	-0.265542	0.0842516
Ache	Pericytes/SM	-0.286784	0.0218527
Ache	Myonuclei	-0.294178	0.0185544
Acin1	B cells	1.91977	0.000525904
Acin1	FAPs (Pro-remodeling)	0.600605	0.289601
Acin1	Neural	-0.108796	0.109019
Acin1	Pericytes/SM	-0.11354	0.0728445
Acin1	Myonuclei	-0.122086	0.0599714
Acin1	FAPs (Stem)	-0.136491	0.132655
Acin1	Endothelial cells (Artery)	-0.344209	0.569939
Ackr1	FAPs (Stem)	0.726904	0.0003134
Ackr1	Neural	0.694608	0.00203013
Ackr1	Pericytes/SM	0.692611	0.00460992
Ackr2	FAPs (Stem)	0.563031	0.00999003
Ackr3	Myonuclei	-0.269144	0.120554
Ackr3	Pericytes/SM	-0.291777	0.000529495
Ackr3	FAPs (Stem)	-0.297974	0.000298264
Ackr3	Neural	-0.308883	0.0652019
Ackr3	FAPs (Pro-remodeling)	-0.60385	0.320387
Acly	B cells	3.11818	1.46505e-06
Acly	FAPs (Pro-remodeling)	2.89762	0.000116104
Acly	Neural	0.980349	0.0852284
Acly	Pericytes/SM	0.965816	0.0884091
Acly	Myonuclei	0.963882	0.0890597
Acly	FAPs (Stem)	0.956087	0.0903028
Acly	Endothelial cells (Artery)	0.919152	0.119033
Acly	FAPs (Adipogenic)	0.401296	0.21978
Acly	Neutrophils	0.0937826	0.885744
Aco1	FAPs (Pro-remodeling)	0.953227	0.107871
Aco1	Neural	0.405668	0.0665566
Aco1	Pericytes/SM	0.385784	0.0744153
Aco1	Myonuclei	0.382429	0.0767985
Aco1	FAPs (Stem)	0.37617	0.0680329
Aco2	B cells	1.76462	0.001527
Aco2	FAPs (Pro-remodeling)	1.70107	0.00354136
Aco2	Tenocytes	0.250555	0.566442
Aco2	Endothelial cells (Artery)	0.149081	0.802726
Aco2	Neural	0.0895764	0.455719
Aco2	Pericytes/SM	0.0769573	0.513082
Aco2	Myonuclei	0.0756113	0.52159
Aco2	FAPs (Stem)	0.0507925	0.651497
Acot1	Neural	0.631695	0.0186547
Acot11	Neural	0.421129	0.110057
Acot11	Myonuclei	0.376385	0.0882248
Acot13	Neural	-0.0315544	0.845754
Acot13	Myonuclei	-0.0509598	0.566625
Acot13	Pericytes/SM	-0.0509646	0.721411
Acot2	Neural	0.579605	0.00037908
Acot2	FAPs (Stem)	0.573576	0.0120618
Acot2	Myonuclei	0.566802	5.1865e-05
Acot2	Pericytes/SM	0.546089	0.000165128
Acot4	Myonuclei	1.75897	4.57352e-06
Acot6	FAPs (Stem)	0.344807	0.0990977
Acot6	Neural	0.339213	0.0331268
Acot6	Myonuclei	0.318123	0.014602
Acot6	Pericytes/SM	0.312054	0.0853031
Acot7	FAPs (Stem)	-0.114177	0.666241
Acot7	Neural	-0.179119	0.117385
Acot7	Pericytes/SM	-0.19105	0.0546513
Acot7	Myonuclei	-0.202895	0.00980427
Acot8	Neural	0.0964343	0.66253
Acot8	Myonuclei	0.0609817	0.507721
Acot8	Pericytes/SM	0.044368	0.77288
Acox1	Endothelial cells (Artery)	1.37219	0.0206303
Acox1	FAPs (Pro-remodeling)	0.987969	0.0863227
Acox1	Neural	0.337171	0.00276366
Acox1	Pericytes/SM	0.323016	0.00260119
Acox1	Myonuclei	0.320848	0.00291939
Acox1	FAPs (Stem)	0.31887	0.00197361
Acox1	Neutrophils	0.161302	0.79768
Acox1	B cells	-0.431355	0.502717
Acox2	Myonuclei	0.732142	0.0719042
Acox3	Neural	-0.0152245	0.8756
Acox3	Myonuclei	-0.0301762	0.703696
Acox3	Pericytes/SM	-0.0359679	0.646982
Acox3	FAPs (Stem)	-0.047139	0.717396
Acox3	B cells	-0.157234	0.801187
Acp1	Neural	0.0977882	0.319819
Acp1	Myonuclei	0.0901228	0.0795998
Acp1	Pericytes/SM	0.0860923	0.261922
Acp1	FAPs (Stem)	0.059903	0.687378
Acp1	FAPs (Pro-remodeling)	-0.0340833	0.953292
Acp2	Neural	-0.125875	0.179143
Acp2	Pericytes/SM	-0.133687	0.112664
Acp2	Myonuclei	-0.135518	0.0944018
Acp2	FAPs (Stem)	-0.146905	0.288766
Acp5	B cells	1.14101	0.0581483
Acp5	Neural	1.03537	0.00457739
Acp5	Myonuclei	1.01571	0.0113801
Acp5	Neutrophils	1.0044	0.0740836
Acp5	FAPs (Stem)	1.00426	0.00248187
Acp5	Pericytes/SM	0.975993	0.0063983
Acp6	FAPs (Stem)	-0.0776816	0.748947
Acp6	Neural	-0.081547	0.486266
Acp6	Myonuclei	-0.108718	0.174042
Acp6	Pericytes/SM	-0.131321	0.20067
Acrbp	Neural	-0.203787	0.330492
Acrbp	Myonuclei	-0.231524	0.295376
Acrbp	Pericytes/SM	-0.231777	0.243492
Acsbg1	Neural	-0.135147	0.682019
Acsf2	Neural	0.927196	0.00315197
Acsf2	Pericytes/SM	0.888088	0.00258033
Acsf2	Myonuclei	0.881371	0.00383654
Acsf3	Neural	0.424765	0.0333032
Acsf3	FAPs (Stem)	0.411721	0.0945557
Acsf3	Myonuclei	0.406151	0.00612324
Acsf3	Pericytes/SM	0.367641	0.0143675
Acsl1	FAPs (Pro-remodeling)	3.01852	9.6531e-06
Acsl1	Neutrophils	1.909	0.0026544
Acsl1	B cells	0.685564	0.251561
Acsl1	Neural	0.650745	0.000602709
Acsl1	Pericytes/SM	0.637966	0.000629745
Acsl1	Myonuclei	0.635472	0.000683524
Acsl1	FAPs (Stem)	0.633603	0.000392043
Acsl1	Endothelial cells (Artery)	0.000347391	0.999545
Acsl3	Neural	0.00940441	0.952522
Acsl3	Pericytes/SM	0.00332579	0.982987
Acsl3	Myonuclei	0.00122491	0.993803
Acsl3	FAPs (Stem)	-7.72796e-05	0.999618
Acsl3	FAPs (Pro-remodeling)	-0.470891	0.434596
Acsl5	Neural	0.478711	0.0296841
Acsl5	Pericytes/SM	0.463456	0.0135104
Acsl5	Myonuclei	0.454473	0.02508
Acsl5	FAPs (Stem)	0.425928	0.0243726
Acsl5	FAPs (Pro-remodeling)	-0.101859	0.864923
Acsl6	Myonuclei	0.355502	0.017038
Acsm3	Myonuclei	2.19308	0.0001456
Acsm3	Pericytes/SM	2.08271	0.000177937
Acsm5	Myonuclei	1.18042	3.3849e-05
Acss1	Pericytes/SM	0.455851	0.000293868
Acss1	Myonuclei	0.452	0.000401674
Acss1	Neural	0.442349	0.0010784
Acss1	B cells	-0.0703669	0.910311
Acss2	Neural	0.622448	0.0255396
Acss2	Myonuclei	0.606601	0.0275137
Acss2	Pericytes/SM	0.605524	0.0284655
Acss2	FAPs (Stem)	0.573018	0.0314594
Acss2	FAPs (Pro-remodeling)	-0.243364	0.696002
Acss3	Neural	0.886571	0.020357
Acss3	Pericytes/SM	0.880413	0.0124422
Acss3	Myonuclei	0.866724	0.0156415
Acss3	FAPs (Stem)	0.855309	0.00940678
Acta2	Pericytes/SM	-0.153308	0.255763
Acta2	Myonuclei	-0.17345	0.219362
Actb	B cells	3.3352	2.83158e-10
Actb	FAPs (Pro-remodeling)	2.65495	3.48191e-05
Actb	Endothelial cells (Artery)	1.66551	0.00439705
Actb	Neutrophils	1.31549	0.0269363
Actb	Neural	-0.0974869	0.399198
Actb	Tenocytes	-0.104627	0.683382
Actb	FAPs (Stem)	-0.107203	0.392946
Actb	Pericytes/SM	-0.108237	0.348596
Actb	Myonuclei	-0.110417	0.340061
Actb	FAPs (Adipogenic)	-0.260392	0.379418
Actc1	Myonuclei	-1.70043	2.85458e-10
Actg1	FAPs (Pro-remodeling)	2.31221	7.67271e-05
Actg1	B cells	2.02555	0.000297806
Actg1	Endothelial cells (Artery)	1.18215	0.0431389
Actg1	Neutrophils	0.809829	0.093749
Actg1	Tenocytes	-0.253576	0.406388
Actg1	Neural	-0.368647	0.000353851
Actg1	FAPs (Stem)	-0.372535	0.000516267
Actg1	Pericytes/SM	-0.37629	0.000231048
Actg1	Myonuclei	-0.377209	0.000212891
Actg1	FAPs (Adipogenic)	-0.485186	0.06846
Actg2	Pericytes/SM	-1.14065	0.000318441
Actl6a	FAPs (Stem)	-0.0758536	0.747658
Actl6a	Neural	-0.182847	0.146514
Actl6a	Pericytes/SM	-0.184986	0.0471378
Actl6a	Myonuclei	-0.190764	0.0193804
Actn1	Pericytes/SM	-0.107158	0.382272
Actn1	Myonuclei	-0.116155	0.559083
Actn1	Neural	-0.117824	0.571617
Actn1	FAPs (Pro-remodeling)	-0.592794	0.330275
Actn2	Myonuclei	0.740626	5.66277e-12
Actn2	Pericytes/SM	0.712538	0.00357325
Actn4	FAPs (Pro-remodeling)	0.685707	0.234225
Actn4	Endothelial cells (Artery)	0.454507	0.441458
Actn4	FAPs (Stem)	0.0591195	0.64985
Actn4	Neural	0.0420272	0.731333
Actn4	Myonuclei	0.0351327	0.774691
Actn4	Pericytes/SM	0.0236403	0.840003
Actr10	Neural	-0.0151553	0.857723
Actr10	FAPs (Stem)	-0.0304895	0.814538
Actr10	Pericytes/SM	-0.041738	0.494769
Actr10	Myonuclei	-0.0511806	0.276753
Actr10	FAPs (Pro-remodeling)	-0.262113	0.655913
Actr10	B cells	-0.621838	0.340808
Actr1a	FAPs (Pro-remodeling)	1.07126	0.0598436
Actr1a	Neural	0.0318926	0.570389
Actr1a	Pericytes/SM	0.0178946	0.720967
Actr1a	FAPs (Stem)	0.016803	0.845734
Actr1a	Myonuclei	0.0127137	0.792156
Actr1a	B cells	-0.082107	0.894686
Actr1a	Endothelial cells (Artery)	-0.237635	0.691472
Actr1b	FAPs (Pro-remodeling)	0.95611	0.0919646
Actr1b	Neural	0.189619	0.00292709
Actr1b	Pericytes/SM	0.183601	0.000955253
Actr1b	FAPs (Stem)	0.181632	0.060524
Actr1b	Myonuclei	0.17686	0.00053083
Actr1b	B cells	-0.744216	0.259649
Actr2	B cells	0.622153	0.293796
Actr2	FAPs (Pro-remodeling)	0.406792	0.47778
Actr2	Neutrophils	0.190803	0.749899
Actr2	FAPs (Stem)	0.12125	0.220368
Actr2	Pericytes/SM	0.103283	0.127869
Actr2	Myonuclei	0.0992924	0.153895
Actr2	Neural	0.098074	0.200675
Actr3	B cells	0.971327	0.0986039
Actr3	FAPs (Pro-remodeling)	0.71258	0.212906
Actr3	Neutrophils	0.220183	0.711445
Actr3	FAPs (Stem)	0.169683	0.115138
Actr3	Neural	0.161359	0.0963039
Actr3	Pericytes/SM	0.151617	0.0949335
Actr3	Myonuclei	0.148803	0.103085
Actr3b	FAPs (Stem)	-0.113996	0.778739
Actr3b	Neural	-0.190623	0.622449
Actr3b	Pericytes/SM	-0.1977	0.643235
Actr3b	Myonuclei	-0.199673	0.642374
Actr5	Neural	0.040979	0.823202
Actr5	Myonuclei	0.0286217	0.846276
Actr5	Pericytes/SM	0.0272759	0.833772
Actr6	Neural	0.036826	0.831442
Actr6	Myonuclei	0.0027335	0.976406
Actr6	Pericytes/SM	-0.0173974	0.907906
Actr8	FAPs (Stem)	0.104461	0.583036
Actr8	Neural	0.0808375	0.432157
Actr8	Myonuclei	0.0621755	0.323918
Actr8	Pericytes/SM	0.0580208	0.463943
Acvr1	Pericytes/SM	-0.340963	0.0133687
Acvr1	Myonuclei	-0.349597	0.0107617
Acvr1	Neural	-0.352542	0.0132285
Acvr1	FAPs (Stem)	-0.36682	0.0146413
Acvr1	FAPs (Pro-remodeling)	-0.891537	0.154485
Acvr1b	FAPs (Pro-remodeling)	0.517871	0.372009
Acvr1b	Neural	0.0501019	0.698896
Acvr1b	Pericytes/SM	0.0364272	0.773618
Acvr1b	Myonuclei	0.0335561	0.791261
Acvr1b	FAPs (Stem)	-0.00854629	0.943446
Acvr1c	Myonuclei	0.874811	0.00963671
Acvr1c	FAPs (Pro-remodeling)	0.865971	0.137189
Acvr1c	Pericytes/SM	0.800153	0.0133448
Acvr1c	Neutrophils	0.458421	0.44513
Acvr2a	FAPs (Pro-remodeling)	0.414507	0.472691
Acvr2a	FAPs (Adipogenic)	0.0630907	0.831028
Acvr2a	Pericytes/SM	-0.163368	0.40026
Acvr2a	Neural	-0.163656	0.398151
Acvr2a	Myonuclei	-0.169619	0.383576
Acvr2a	FAPs (Stem)	-0.188027	0.305734
Acvr2b	Pericytes/SM	-0.363071	0.21801
Acvr2b	Neural	-0.366713	0.214725
Acvr2b	Myonuclei	-0.367369	0.215531
Acvrl1	Endothelial cells (Artery)	-0.187224	0.75455
Acvrl1	FAPs (Stem)	-0.198896	0.150096
Acvrl1	Neural	-0.214232	0.112987
Acvrl1	Pericytes/SM	-0.220728	0.00359841
Acvrl1	Myonuclei	-0.220943	0.0933582
Acy1	FAPs (Stem)	-0.0442777	0.866371
Acy1	Myonuclei	-0.0808686	0.491287
Acy1	Neural	-0.0976879	0.567175
Acy1	Pericytes/SM	-0.0986366	0.571979
Acy3	Pericytes/SM	0.420035	0.110947
Acyp1	FAPs (Stem)	-0.469792	0.0403692
Acyp1	Neural	-0.471082	0.00450236
Acyp1	Myonuclei	-0.48509	5.60323e-07
Acyp1	Pericytes/SM	-0.497376	5.31182e-05
Acyp2	Neural	-0.137042	0.352536
Acyp2	Myonuclei	-0.150016	0.0862417
Acyp2	Pericytes/SM	-0.154565	0.207864
Ada	Pericytes/SM	-0.058005	0.827397
Adal	Neural	-0.185361	0.252069
Adal	Pericytes/SM	-0.190584	0.0884731
Adal	Myonuclei	-0.195481	0.0232384
Adam10	FAPs (Stem)	-0.0572109	0.699502
Adam10	Pericytes/SM	-0.0718947	0.428925
Adam10	Myonuclei	-0.0800239	0.459219
Adam10	Neural	-0.0864759	0.359658
Adam11	Neural	0.156181	0.468563
Adam12	FAPs (Stem)	0.872184	0.01272
Adam12	Neural	0.792949	0.0362437
Adam12	Myonuclei	0.774996	0.038459
Adam12	FAPs (Pro-remodeling)	0.368857	0.541155
Adam15	Endothelial cells (Artery)	0.35643	0.54452
Adam15	FAPs (Stem)	0.130013	0.417939
Adam15	Neural	0.12084	0.437895
Adam15	Pericytes/SM	0.099466	0.485416
Adam15	Myonuclei	0.098396	0.515909
Adam17	FAPs (Stem)	-0.0879064	0.481988
Adam17	Pericytes/SM	-0.106731	0.341005
Adam17	Neural	-0.109852	0.352208
Adam17	Myonuclei	-0.112745	0.328893
Adam17	FAPs (Pro-remodeling)	-0.49752	0.409701
Adam19	FAPs (Stem)	-0.21517	0.245858
Adam19	Neural	-0.261288	0.173224
Adam19	Myonuclei	-0.265064	0.1477
Adam19	Pericytes/SM	-0.266763	0.128515
Adam1a	Pericytes/SM	0.169038	0.429284
Adam22	Pericytes/SM	0.491741	0.000124628
Adam23	Neural	-0.310746	0.0778399
Adam33	FAPs (Stem)	0.347653	0.0375754
Adam8	Myonuclei	0.367919	0.137241
Adam8	Neural	0.362037	0.251035
Adam9	FAPs (Pro-remodeling)	1.10075	0.0537285
Adam9	FAPs (Adipogenic)	0.125337	0.675795
Adam9	Tenocytes	0.0165589	0.969863
Adam9	Neural	-0.0279594	0.845605
Adam9	Myonuclei	-0.0319878	0.826476
Adam9	Pericytes/SM	-0.0339103	0.816367
Adam9	FAPs (Stem)	-0.0458762	0.737009
Adamts1	Endothelial cells (Artery)	-0.0129331	0.982566
Adamts1	Neural	-0.125253	0.434978
Adamts1	Pericytes/SM	-0.138264	0.376123
Adamts1	FAPs (Stem)	-0.144252	0.410384
Adamts1	Myonuclei	-0.165873	0.36971
Adamts1	FAPs (Pro-remodeling)	-0.320089	0.589445
Adamts10	FAPs (Pro-remodeling)	-0.31088	0.602065
Adamts10	FAPs (Stem)	-0.324481	0.0512298
Adamts10	Neural	-0.327733	0.0421421
Adamts10	Pericytes/SM	-0.331554	0.0330987
Adamts10	Myonuclei	-0.350062	0.0307231
Adamts12	Neural	-0.0654502	0.74204
Adamts12	FAPs (Stem)	-0.137416	0.422295
Adamts12	Pericytes/SM	-0.152108	0.331236
Adamts14	FAPs (Stem)	-0.347858	0.134039
Adamts15	Pericytes/SM	-0.0590507	0.769351
Adamts15	FAPs (Stem)	-0.076629	0.717244
Adamts16	FAPs (Stem)	-1.13041	0.00368575
Adamts2	FAPs (Pro-remodeling)	0.41583	0.471326
Adamts2	FAPs (Adipogenic)	-0.159155	0.589461
Adamts2	Pericytes/SM	-0.410572	0.0049706
Adamts2	Myonuclei	-0.422227	0.0250826
Adamts2	Neural	-0.423127	0.0330415
Adamts2	FAPs (Stem)	-0.434407	0.00112175
Adamts20	Myonuclei	0.105177	0.61847
Adamts20	Neural	0.0978702	0.615225
Adamts4	Pericytes/SM	-0.639991	0.0439648
Adamts5	FAPs (Pro-remodeling)	0.313366	0.587558
Adamts5	Neural	-0.155449	0.317731
Adamts5	Myonuclei	-0.157726	0.366005
Adamts5	Pericytes/SM	-0.158888	0.308951
Adamts5	FAPs (Stem)	-0.178509	0.237219
Adamts6	FAPs (Stem)	0.48497	0.0456229
Adamts6	Pericytes/SM	0.479157	0.051741
Adamts7	Pericytes/SM	0.454369	0.0115968
Adamts8	Pericytes/SM	-0.760306	0.00423126
Adamts9	Neural	0.294906	0.237795
Adamts9	Pericytes/SM	0.239943	0.251738
Adamtsl1	Pericytes/SM	-0.549841	0.00137997
Adamtsl1	Neural	-0.594391	0.000350091
Adamtsl1	FAPs (Stem)	-0.612401	3.69841e-05
Adamtsl2	Myonuclei	-1.57932	1.31436e-05
Adamtsl2	Pericytes/SM	-1.64449	5.81753e-07
Adamtsl2	Neural	-1.70382	3.182e-06
Adamtsl3	Pericytes/SM	-0.0866517	0.715234
Adamtsl3	FAPs (Stem)	-0.14631	0.28882
Adamtsl3	Neural	-0.197824	0.344514
Adamtsl4	Pericytes/SM	0.219448	0.0549162
Adamtsl4	Neural	0.218209	0.168395
Adamtsl4	Myonuclei	0.210684	0.0620172
Adamtsl4	FAPs (Stem)	0.188369	0.0851318
Adamtsl5	Neural	0.151277	0.0923115
Adamtsl5	FAPs (Stem)	0.133611	0.184551
Adamtsl5	Myonuclei	0.132066	0.0785977
Adamtsl5	Pericytes/SM	0.124512	0.193366
Adap1	Neural	0.600087	0.0203332
Adap1	Myonuclei	0.560452	0.0323389
Adap2	Myonuclei	0.105791	0.686408
Adap2	Pericytes/SM	0.100782	0.661095
Adar	FAPs (Stem)	0.436792	0.0698942
Adar	Pericytes/SM	0.351735	0.00349644
Adar	Neural	0.345511	0.0483079
Adar	Myonuclei	0.343097	0.0464183
Adarb1	Neural	-0.0204228	0.889015
Adarb1	FAPs (Stem)	-0.0517052	0.800287
Adarb1	Myonuclei	-0.0554998	0.719211
Adarb1	Pericytes/SM	-0.0677296	0.539886
Adat1	Myonuclei	-0.157006	0.33157
Adat1	Neural	-0.163365	0.441342
Adat1	Pericytes/SM	-0.179083	0.326441
Adat2	Myonuclei	-0.010686	0.943154
Adck1	Neural	-0.0718086	0.593673
Adck1	FAPs (Stem)	-0.0724399	0.744271
Adck1	Myonuclei	-0.111561	0.0961041
Adck1	Pericytes/SM	-0.121484	0.258545
Adck2	FAPs (Stem)	0.0310616	0.888213
Adck2	Neural	0.0120517	0.937647
Adck2	Pericytes/SM	-0.0184976	0.889355
Adck2	Myonuclei	-0.0451229	0.789352
Adck5	Neural	-0.013876	0.935385
Adck5	Myonuclei	-0.0264806	0.834659
Adck5	Pericytes/SM	-0.0485115	0.764736
Adcy1	Neural	-0.991619	5.00779e-05
Adcy2	Pericytes/SM	0.534381	0.00162114
Adcy2	Myonuclei	0.521694	4.46312e-05
Adcy2	Neural	0.506053	0.0069076
Adcy2	FAPs (Stem)	0.450333	0.00692981
Adcy3	Neural	0.540693	0.144548
Adcy3	Myonuclei	0.460763	0.154533
Adcy3	Pericytes/SM	0.455724	0.136491
Adcy3	FAPs (Stem)	0.423081	0.139598
Adcy4	Neural	0.0980267	0.635308
Adcy4	Myonuclei	0.0886617	0.66739
Adcy4	Pericytes/SM	0.0807302	0.608327
Adcy4	Endothelial cells (Artery)	-0.174838	0.770332
Adcy5	FAPs (Stem)	0.111208	0.725934
Adcy5	Pericytes/SM	0.0930321	0.778649
Adcy5	Myonuclei	0.0674446	0.840643
Adcy6	Neural	0.125363	0.475186
Adcy6	FAPs (Stem)	0.0926605	0.602396
Adcy6	Pericytes/SM	0.0850855	0.580062
Adcy6	Myonuclei	0.0536392	0.746054
Adcy7	FAPs (Stem)	-0.14553	0.498085
Adcy7	Pericytes/SM	-0.18281	0.434965
Adcy7	Myonuclei	-0.190965	0.371384
Adcy7	Neural	-0.197119	0.394109
Adcy9	Neural	-0.598345	0.0895754
Adcy9	FAPs (Stem)	-0.606223	0.0815717
Adcy9	Myonuclei	-0.607704	0.0895238
Adcy9	Pericytes/SM	-0.610934	0.114557
Adcyap1r1	Myonuclei	0.45765	0.0674619
Adcyap1r1	Pericytes/SM	0.457524	0.015138
Adcyap1r1	FAPs (Pro-remodeling)	-0.481112	0.423989
Add1	FAPs (Pro-remodeling)	0.881205	0.119784
Add1	B cells	0.0323251	0.958035
Add1	Pericytes/SM	-0.117961	0.104194
Add1	Neural	-0.119592	0.107586
Add1	FAPs (Stem)	-0.124698	0.108162
Add1	Myonuclei	-0.125667	0.09157
Add1	Endothelial cells (Artery)	-0.555864	0.36478
Add3	FAPs (Pro-remodeling)	0.181846	0.752886
Add3	B cells	0.174406	0.774725
Add3	Neural	-0.116684	0.241772
Add3	Pericytes/SM	-0.117475	0.226384
Add3	Myonuclei	-0.126004	0.197797
Add3	FAPs (Stem)	-0.13436	0.138154
Adgra2	Pericytes/SM	-0.305388	0.041016
Adgra2	FAPs (Stem)	-0.307144	0.0353469
Adgra2	Neural	-0.362143	0.0325721
Adgra2	FAPs (Pro-remodeling)	-0.722516	0.241753
Adgra3	Pericytes/SM	-0.285291	0.00691301
Adgra3	Neural	-0.296728	0.00990203
Adgra3	FAPs (Stem)	-0.302757	0.0311937
Adgra3	Myonuclei	-0.306189	0.00530826
Adgra3	FAPs (Pro-remodeling)	-0.525347	0.384289
Adgrb2	Neural	-1.95034	7.06164e-05
Adgrd1	FAPs (Stem)	-0.153816	0.269712
Adgre1	Neural	0.455479	0.19836
Adgre1	Myonuclei	0.453349	0.174869
Adgre4	Myonuclei	0.721345	0.1238
Adgre5	B cells	0.237694	0.697034
Adgre5	Neural	-0.115139	0.373322
Adgre5	Pericytes/SM	-0.129779	0.17608
Adgre5	Myonuclei	-0.129848	0.202485
Adgre5	Neutrophils	-0.218724	0.735762
Adgrf4	Myonuclei	0.0147873	0.959451
Adgrf5	Endothelial cells (Artery)	1.88889	0.00110433
Adgrf5	Neural	0.258162	0.0114609
Adgrf5	Pericytes/SM	0.241278	0.00608102
Adgrf5	Myonuclei	0.23085	0.0228696
Adgrg1	Endothelial cells (Artery)	0.698104	0.235687
Adgrg1	Neural	0.226225	0.155666
Adgrg1	Pericytes/SM	0.223666	0.135903
Adgrg1	Myonuclei	0.213136	0.214209
Adgrg3	Pericytes/SM	-0.0252119	0.92682
Adgrg6	Pericytes/SM	-0.0344691	0.861743
Adgrg6	Neural	-0.0727159	0.707132
Adgrl1	Myonuclei	-0.459813	9.50919e-05
Adgrl1	Neural	-0.462094	0.000484198
Adgrl1	Pericytes/SM	-0.465973	1.85863e-05
Adgrl1	FAPs (Stem)	-0.476859	0.00600433
Adgrl1	FAPs (Pro-remodeling)	-0.765068	0.210795
Adgrl2	Myonuclei	-0.0384336	0.855776
Adgrl2	Neural	-0.0880323	0.581724
Adgrl2	Pericytes/SM	-0.102279	0.307152
Adgrl4	Endothelial cells (Artery)	0.298452	0.612871
Adgrl4	Neural	0.28386	0.0294803
Adgrl4	Pericytes/SM	0.247662	0.00135008
Adgrl4	Myonuclei	0.22674	0.118145
Adh1	Neural	0.733321	0.000315203
Adh1	Pericytes/SM	0.728614	0.000163296
Adh1	Myonuclei	0.719897	0.000281584
Adh1	FAPs (Stem)	0.706093	0.00032962
Adh1	FAPs (Pro-remodeling)	0.649444	0.264071
Adh1	FAPs (Adipogenic)	0.323805	0.225604
Adh5	Neural	0.122468	0.125108
Adh5	FAPs (Stem)	0.115943	0.364205
Adh5	Myonuclei	0.113203	0.0513708
Adh5	Pericytes/SM	0.112616	0.0987575
Adh5	FAPs (Pro-remodeling)	0.0455219	0.937571
Adh5	B cells	-0.448986	0.485298
Adh7	FAPs (Stem)	0.5599	0.0209337
Adhfe1	Neural	0.0701438	0.742725
Adhfe1	Myonuclei	0.00932864	0.954075
Adhfe1	FAPs (Stem)	-0.0537493	0.79897
Adi1	B cells	-0.0985445	0.874032
Adi1	Neural	-0.342866	0.00298458
Adi1	Pericytes/SM	-0.356374	0.00177505
Adi1	Myonuclei	-0.366523	0.000550109
Adi1	FAPs (Stem)	-0.393301	0.00719285
Adi1	FAPs (Pro-remodeling)	-0.671351	0.26855
Adig	Myonuclei	0.951374	0.0172174
Adig	Pericytes/SM	0.92813	0.0102823
Adig	FAPs (Pro-remodeling)	0.876849	0.140064
Adig	Neutrophils	0.41553	0.493714
Adipoq	FAPs (Pro-remodeling)	3.54756	1.67316e-06
Adipoq	Neutrophils	1.758	0.00288829
Adipoq	Myonuclei	0.833142	0.0312674
Adipoq	Pericytes/SM	0.830035	0.0183221
Adipor1	Neutrophils	0.591609	0.260348
Adipor1	FAPs (Pro-remodeling)	0.462183	0.422502
Adipor1	Endothelial cells (Artery)	0.164605	0.780174
Adipor1	B cells	0.117296	0.84774
Adipor1	Neural	-0.0669792	0.415736
Adipor1	Pericytes/SM	-0.0828295	0.309678
Adipor1	FAPs (Stem)	-0.0857324	0.378852
Adipor1	Myonuclei	-0.0873962	0.286354
Adipor2	Endothelial cells (Artery)	1.24089	0.0379733
Adipor2	FAPs (Pro-remodeling)	1.13931	0.0513618
Adipor2	Neutrophils	0.63238	0.259659
Adipor2	B cells	0.58371	0.327426
Adipor2	Neural	0.329177	0.0262609
Adipor2	Pericytes/SM	0.314902	0.0278123
Adipor2	Myonuclei	0.313205	0.0290077
Adipor2	FAPs (Stem)	0.297866	0.0248703
Adk	B cells	0.461727	0.439922
Adk	FAPs (Stem)	0.0646557	0.587178
Adk	Neural	0.0355201	0.669274
Adk	Myonuclei	0.0251313	0.674826
Adk	Pericytes/SM	0.0127765	0.918736
Adk	FAPs (Pro-remodeling)	-0.104538	0.857916
Adm	Pericytes/SM	-0.167492	0.379654
Adm	FAPs (Stem)	-0.19238	0.385172
Adnp	Pericytes/SM	-0.256673	0.412493
Adnp	Neural	-0.343367	0.306621
Adnp	Myonuclei	-0.34557	0.289556
Adnp2	FAPs (Stem)	0.127188	0.541563
Adnp2	Pericytes/SM	0.103388	0.29245
Adnp2	Neural	0.08846	0.561475
Adnp2	Myonuclei	0.0871836	0.516147
Ado	Neural	-0.108522	0.165297
Ado	Myonuclei	-0.116364	0.0769955
Ado	Pericytes/SM	-0.117336	0.16969
Ado	FAPs (Stem)	-0.119646	0.46402
Ado	FAPs (Pro-remodeling)	-0.521796	0.386221
Adora1	Neural	0.80122	0.0192799
Adora1	Myonuclei	0.779777	0.0246757
Adora1	Pericytes/SM	0.693069	0.04345
Adora2a	Pericytes/SM	0.689969	9.60969e-05
Adora2b	Pericytes/SM	-0.247638	0.377422
Adpgk	Neural	0.141718	0.167547
Adpgk	Myonuclei	0.139209	0.149549
Adpgk	Pericytes/SM	0.133152	0.155886
Adpgk	FAPs (Stem)	0.125695	0.413993
Adpgk	FAPs (Pro-remodeling)	-0.0546539	0.925239
Adprh	FAPs (Pro-remodeling)	0.177475	0.757585
Adprh	Myonuclei	-0.0363727	0.545793
Adprh	Pericytes/SM	-0.0398842	0.564885
Adprh	FAPs (Stem)	-0.0437638	0.667117
Adprh	Neural	-0.0449645	0.582488
Adprhl1	Myonuclei	0.0271726	0.867116
Adprhl2	FAPs (Stem)	0.0799814	0.651379
Adprhl2	Neural	0.0741547	0.535313
Adprhl2	Myonuclei	0.0424501	0.647409
Adprhl2	Pericytes/SM	0.0420635	0.692078
Adprm	Neural	0.184895	0.34574
Adprm	Pericytes/SM	0.17435	0.203879
Adprm	Myonuclei	0.169283	0.0785491
Adra1a	Pericytes/SM	-0.106033	0.79678
Adra1b	FAPs (Stem)	0.666708	0.0489287
Adra1b	Neural	0.642975	0.0817758
Adra1d	Pericytes/SM	0.351589	0.200849
Adra2a	Pericytes/SM	0.629012	0.00678952
Adra2b	Pericytes/SM	0.503213	0.0523851
Adra2c	Pericytes/SM	-0.420772	0.145207
Adrb1	Pericytes/SM	0.462111	0.317382
Adrb2	Neural	-0.110376	0.690637
Adrb2	Myonuclei	-0.134438	0.629289
Adrb2	Pericytes/SM	-0.137806	0.617011
Adrb3	FAPs (Pro-remodeling)	1.89915	0.0013784
Adrb3	Neutrophils	1.41571	0.0066241
Adrb3	FAPs (Stem)	0.806211	0.0200976
Adrb3	Pericytes/SM	0.765605	0.0638102
Adrb3	Myonuclei	0.761108	0.0688136
Adrm1	FAPs (Pro-remodeling)	0.381026	0.506596
Adrm1	Neural	0.0562362	0.475399
Adrm1	Pericytes/SM	0.0479697	0.462601
Adrm1	FAPs (Stem)	0.0443032	0.696299
Adrm1	Myonuclei	0.0442874	0.47822
Adrm1	B cells	-0.26999	0.669107
Adsl	FAPs (Pro-remodeling)	-0.030931	0.957636
Adsl	Neural	-0.0695471	0.466166
Adsl	FAPs (Stem)	-0.0770845	0.581145
Adsl	Pericytes/SM	-0.0804875	0.278973
Adsl	Myonuclei	-0.0876832	0.0895235
Adsl	B cells	-0.374761	0.557418
Adss	Neural	-0.0485898	0.645283
Adss	Pericytes/SM	-0.0545655	0.558345
Adss	Myonuclei	-0.065178	0.520398
Adss	FAPs (Stem)	-0.0672809	0.621321
Adss	FAPs (Pro-remodeling)	-0.0874913	0.880764
Adss	B cells	-0.300431	0.636338
Adssl1	Neural	-0.259742	0.00266523
Adssl1	Myonuclei	-0.274608	1.79083e-05
Adssl1	Pericytes/SM	-0.275265	0.00951438
Adssl1	B cells	-0.544757	0.401662
Adtrp	Myonuclei	0.993484	0.0272976
Aebp1	FAPs (Pro-remodeling)	2.48861	5.98803e-05
Aebp1	Neural	-0.277861	0.211199
Aebp1	Myonuclei	-0.282176	0.212851
Aebp1	Pericytes/SM	-0.283676	0.206682
Aebp1	FAPs (Stem)	-0.301666	0.164795
Aebp1	FAPs (Adipogenic)	-0.61957	0.121451
Aebp1	Tenocytes	-1.06651	0.000229337
Aebp2	FAPs (Stem)	0.43412	0.000459557
Aebp2	Neural	0.417195	0.000291316
Aebp2	Pericytes/SM	0.411769	0.000290813
Aebp2	Myonuclei	0.410036	0.000301536
Aebp2	FAPs (Pro-remodeling)	0.310835	0.591703
Aebp2	B cells	-0.0361468	0.953562
Aen	FAPs (Stem)	-0.148986	0.494743
Aen	Neural	-0.180747	0.23758
Aen	Myonuclei	-0.219857	0.00534178
Aen	Pericytes/SM	-0.222452	0.0297076
Aes	FAPs (Pro-remodeling)	1.00116	0.0804529
Aes	B cells	0.505869	0.395862
Aes	Endothelial cells (Artery)	0.295104	0.61433
Aes	Neural	0.0190129	0.779722
Aes	Myonuclei	0.00223111	0.968268
Aes	Pericytes/SM	0.00132848	0.981073
Aes	FAPs (Stem)	-0.0189223	0.779326
Afap1	Neural	0.190695	0.184715
Afap1	Myonuclei	0.165407	0.398003
Afap1	Pericytes/SM	0.145007	0.259912
Afap1	FAPs (Stem)	0.13087	0.358437
Afap1l1	Neural	0.10509	0.348567
Afap1l1	Myonuclei	0.0935004	0.256424
Afap1l1	Pericytes/SM	0.0928267	0.259821
Afap1l1	Endothelial cells (Artery)	-0.213532	0.721695
Afap1l2	Pericytes/SM	-0.240424	0.156999
Afap1l2	Neural	-0.252104	0.162599
Afdn	Endothelial cells (Artery)	0.920427	0.123401
Afdn	Neural	0.0171724	0.921635
Afdn	Pericytes/SM	0.0133545	0.93815
Afdn	Myonuclei	0.00200592	0.990814
Afdn	FAPs (Stem)	-0.00237072	0.989761
Aff1	B cells	0.82688	0.152801
Aff1	FAPs (Pro-remodeling)	-0.0216073	0.970438
Aff1	Neural	-0.20911	0.179612
Aff1	Pericytes/SM	-0.209511	0.183308
Aff1	Myonuclei	-0.214951	0.173518
Aff1	FAPs (Stem)	-0.23309	0.120415
Aff1	Neutrophils	-0.380673	0.582519
Aff3	Myonuclei	-0.632139	0.0225474
Aff3	FAPs (Stem)	-0.687703	0.00680902
Aff3	Neural	-0.714234	0.00313185
Aff4	B cells	0.0632922	0.917688
Aff4	FAPs (Pro-remodeling)	-0.0817685	0.888483
Aff4	Neural	-0.0868692	0.475177
Aff4	Myonuclei	-0.095447	0.424649
Aff4	Pericytes/SM	-0.0981464	0.419763
Aff4	FAPs (Stem)	-0.114714	0.320562
Afg1l	Neural	0.0197043	0.917835
Afg1l	Myonuclei	-0.0293519	0.78908
Afg1l	Pericytes/SM	-0.0485808	0.694933
Afg3l1	FAPs (Pro-remodeling)	0.208404	0.719168
Afg3l1	Neural	-0.135871	0.119075
Afg3l1	B cells	-0.13673	0.826621
Afg3l1	FAPs (Stem)	-0.140004	0.231761
Afg3l1	Pericytes/SM	-0.143617	0.0837861
Afg3l1	Myonuclei	-0.147924	0.0582563
Afg3l2	Neural	0.143153	0.134964
Afg3l2	Myonuclei	0.115975	0.0861356
Afg3l2	Pericytes/SM	0.114647	0.112386
Afg3l2	FAPs (Stem)	0.10624	0.369091
Afg3l2	FAPs (Pro-remodeling)	0.079238	0.891816
Afmid	Myonuclei	-0.407495	0.0389338
Aftph	FAPs (Stem)	0.0359335	0.773062
Aftph	Myonuclei	0.028452	0.707048
Aftph	Pericytes/SM	0.0272563	0.722552
Aftph	Neural	0.0190735	0.828231
Aftph	B cells	-0.169895	0.785717
Aga	FAPs (Stem)	-0.335434	0.00755083
Aga	Pericytes/SM	-0.342026	0.000933888
Aga	Myonuclei	-0.353854	3.43311e-05
Aga	Neural	-0.377509	0.00274358
Aga	FAPs (Pro-remodeling)	-0.665423	0.27472
Agap1	Myonuclei	-0.263672	0.0133259
Agap1	Pericytes/SM	-0.265092	0.00484914
Agap1	Neural	-0.273167	0.00507415
Agap1	FAPs (Stem)	-0.27954	0.0199879
Agap2	Pericytes/SM	0.642402	0.00409291
Agap3	Neural	0.0242874	0.773063
Agap3	Pericytes/SM	0.011954	0.841587
Agap3	Myonuclei	0.00757645	0.886884
Agap3	FAPs (Stem)	-0.0130827	0.918303
Agap3	FAPs (Pro-remodeling)	-0.583722	0.33346
Agbl1	Myonuclei	0.129191	0.668034
Agbl3	Neural	0.263509	0.373148
Agbl3	Pericytes/SM	0.220114	0.164039
Agbl5	Neural	-0.172288	0.389793
Agbl5	Pericytes/SM	-0.189472	0.211691
Agbl5	Myonuclei	-0.191473	0.341738
Agfg1	FAPs (Pro-remodeling)	0.264615	0.645434
Agfg1	Pericytes/SM	-0.0868357	0.349394
Agfg1	Myonuclei	-0.0915027	0.31111
Agfg1	Neural	-0.0990712	0.315127
Agfg1	FAPs (Stem)	-0.112143	0.2369
Agfg2	Neural	0.092417	0.57162
Agfg2	FAPs (Stem)	0.0624119	0.775225
Agfg2	Pericytes/SM	0.0350662	0.792902
Agfg2	Myonuclei	0.0318337	0.842527
Aggf1	FAPs (Stem)	0.078725	0.618406
Aggf1	Neural	0.0556296	0.579348
Aggf1	Pericytes/SM	0.0486141	0.480809
Aggf1	Myonuclei	0.0466018	0.471336
Agk	FAPs (Stem)	-0.0361214	0.876671
Agk	Myonuclei	-0.0363497	0.773815
Agk	Pericytes/SM	-0.042171	0.732108
Agk	Neural	-0.0499692	0.737969
Agl	FAPs (Pro-remodeling)	0.875552	0.127496
Agl	B cells	0.184136	0.762001
Agl	Neural	-0.075941	0.589109
Agl	Pericytes/SM	-0.0905164	0.525103
Agl	Myonuclei	-0.0905814	0.522181
Agl	FAPs (Stem)	-0.101237	0.451184
Agmat	Myonuclei	1.13093	0.021805
Agmo	Neural	0.491895	0.0254824
Agmo	FAPs (Stem)	0.46832	0.0190331
Agmo	Pericytes/SM	0.466282	0.0249357
Ago1	Neural	-0.0231678	0.836183
Ago1	Pericytes/SM	-0.0408692	0.672516
Ago1	FAPs (Stem)	-0.0417073	0.785788
Ago1	Myonuclei	-0.0506516	0.634962
Ago1	B cells	-0.669668	0.310008
Ago2	B cells	0.508112	0.392203
Ago2	Neutrophils	0.0552697	0.928762
Ago2	FAPs (Pro-remodeling)	-0.108007	0.854146
Ago2	Neural	-0.122314	0.47491
Ago2	Pericytes/SM	-0.130463	0.444053
Ago2	Myonuclei	-0.135022	0.429604
Ago2	FAPs (Stem)	-0.159161	0.327334
Ago3	Neural	-0.0543016	0.660325
Ago3	FAPs (Stem)	-0.0590222	0.738789
Ago3	Myonuclei	-0.066177	0.57158
Ago3	Pericytes/SM	-0.06939	0.531519
Ago4	FAPs (Stem)	0.0434384	0.848129
Ago4	Pericytes/SM	0.00287819	0.983595
Ago4	Myonuclei	-0.0119788	0.925612
Ago4	Neural	-0.0354846	0.838199
Agpat1	FAPs (Pro-remodeling)	0.0837581	0.885583
Agpat1	Neural	-0.108547	0.161136
Agpat1	FAPs (Stem)	-0.125912	0.254296
Agpat1	Myonuclei	-0.130326	0.0425815
Agpat1	Pericytes/SM	-0.131848	0.0446468
Agpat2	FAPs (Pro-remodeling)	2.35101	0.000451875
Agpat2	Neural	1.37125	0.00302086
Agpat2	Myonuclei	1.34929	0.00334568
Agpat2	Pericytes/SM	1.34321	0.00342608
Agpat2	FAPs (Stem)	1.32449	0.00347431
Agpat2	Neutrophils	0.27338	0.643219
Agpat2	B cells	-0.0175892	0.978383
Agpat3	FAPs (Pro-remodeling)	0.549066	0.343806
Agpat3	Neural	0.311655	0.00470686
Agpat3	Myonuclei	0.29131	0.00308693
Agpat3	Pericytes/SM	0.283079	0.00405033
Agpat3	FAPs (Stem)	0.274202	0.0122395
Agpat3	B cells	0.238322	0.694361
Agpat4	FAPs (Stem)	0.227379	0.325766
Agpat4	Myonuclei	0.172247	0.513715
Agpat4	Pericytes/SM	0.156984	0.491242
Agpat4	Neural	0.139055	0.611379
Agpat5	FAPs (Stem)	-0.0509972	0.782968
Agpat5	Neural	-0.115344	0.319244
Agpat5	Myonuclei	-0.126492	0.157083
Agpat5	Pericytes/SM	-0.13041	0.175578
Agpat5	FAPs (Pro-remodeling)	-0.642817	0.290417
Agps	FAPs (Stem)	0.0579293	0.675532
Agps	Pericytes/SM	0.0522265	0.518381
Agps	Myonuclei	0.0486254	0.527765
Agps	Neural	0.0385812	0.664087
Agps	FAPs (Pro-remodeling)	-0.24706	0.67493
Agps	B cells	-0.592929	0.362263
Agrn	Neural	-0.0449745	0.698023
Agrn	Pericytes/SM	-0.0521722	0.647941
Agrn	Myonuclei	-0.0626291	0.755757
Agrn	FAPs (Stem)	-0.0722528	0.705861
Agrp	Myonuclei	0.633415	0.161692
Agt	Neural	-0.151935	0.466637
Agt	Myonuclei	-0.186213	0.180693
Agt	Pericytes/SM	-0.202019	0.170762
Agt	FAPs (Pro-remodeling)	-0.448352	0.459561
Agtpbp1	FAPs (Stem)	0.0418776	0.774645
Agtpbp1	Pericytes/SM	0.0180546	0.882808
Agtpbp1	Neural	0.0135638	0.913608
Agtpbp1	Myonuclei	0.00802894	0.947577
Agtpbp1	FAPs (Pro-remodeling)	-0.254765	0.6658
[truncated: 47,970 more rows]

## Sheet: OFis v OC
Gene Name/Symbol	CellType	Log 2 Fold Change	Raw P-value
0610005C13Rik	Myonuclei	0.318478	0.317838
0610009B22Rik	Pericytes/SM	-0.0153657	0.928671
0610009B22Rik	Myonuclei	0.000498785	0.995264
0610009B22Rik	Neural	0.00633484	0.974435
0610010F05Rik	Neural	0.0152999	0.900288
0610010F05Rik	Myonuclei	0.0207665	0.823735
0610010F05Rik	Pericytes/SM	0.0269998	0.797447
0610010F05Rik	FAPs (Stem)	0.072076	0.728641
0610012G03Rik	FAPs (Stem)	-0.0493616	0.808915
0610012G03Rik	Pericytes/SM	-0.0215393	0.844283
0610012G03Rik	Myonuclei	-0.0120316	0.909059
0610012G03Rik	Neural	0.00641843	0.95907
0610030E20Rik	FAPs (Stem)	0.00911802	0.965654
0610030E20Rik	Pericytes/SM	0.0355506	0.707588
0610030E20Rik	Myonuclei	0.0438408	0.583999
0610030E20Rik	Neural	0.0633752	0.543294
0610037L13Rik	FAPs (Pro-remodeling)	-0.20941	0.702648
0610037L13Rik	FAPs (Stem)	-0.00771395	0.96446
0610037L13Rik	Pericytes/SM	0.00133827	0.988245
0610037L13Rik	Myonuclei	0.00679078	0.933721
0610037L13Rik	Neural	0.0304273	0.796162
0610038B21Rik	Myonuclei	0.120417	0.584924
0610040B10Rik	Myonuclei	0.0372064	0.892756
0610040J01Rik	Myonuclei	0.148457	0.183517
1010001B22Rik	Myonuclei	0.399466	0.152392
1110002E22Rik	Myonuclei	0.0614389	0.748438
1110002E22Rik	Pericytes/SM	0.0695422	0.756818
1110002L01Rik	Myonuclei	-0.35371	0.122568
1110002O04Rik	Myonuclei	-0.0485884	0.910763
1110004F10Rik	B cells	-0.138368	0.785872
1110004F10Rik	FAPs (Pro-remodeling)	-0.0295634	0.952456
1110004F10Rik	Neural	-0.0134558	0.865509
1110004F10Rik	FAPs (Stem)	-0.0111968	0.94277
1110004F10Rik	Pericytes/SM	-0.0104539	0.874844
1110004F10Rik	Myonuclei	-0.00693719	0.882624
1110008L16Rik	Pericytes/SM	0.0494437	0.766928
1110008L16Rik	Myonuclei	0.0649366	0.472149
1110008L16Rik	Neural	0.109892	0.577933
1110008P14Rik	FAPs (Stem)	0.0238969	0.938025
1110008P14Rik	Pericytes/SM	0.0772816	0.625255
1110008P14Rik	Myonuclei	0.0845242	0.562466
1110008P14Rik	Neural	0.129933	0.486882
1110019D14Rik	Myonuclei	-0.0250001	0.878198
1110020A21Rik	Myonuclei	0.0120277	0.934382
1110032A03Rik	Pericytes/SM	0.1211	0.475116
1110032A03Rik	Myonuclei	0.140094	0.375567
1110032A03Rik	Neural	0.163365	0.392627
1110038F14Rik	Neural	0.0358122	0.801762
1110038F14Rik	Pericytes/SM	0.0362094	0.741088
1110038F14Rik	Myonuclei	0.0509719	0.623572
1110038F14Rik	FAPs (Stem)	0.0761702	0.758644
1110046J04Rik	Myonuclei	0.0854192	0.635398
1110051M20Rik	Neural	-0.13281	0.261157
1110051M20Rik	Myonuclei	-0.128343	0.210321
1110051M20Rik	Pericytes/SM	-0.109242	0.357432
1110051M20Rik	FAPs (Stem)	-0.0156494	0.939481
1110059E24Rik	FAPs (Stem)	0.0679253	0.823471
1110059E24Rik	Myonuclei	0.0776829	0.421805
1110059E24Rik	Pericytes/SM	0.086952	0.433697
1110059E24Rik	Neural	0.09853	0.620016
1110059G10Rik	Neural	0.180451	0.334953
1110059G10Rik	Pericytes/SM	0.182682	0.176831
1110059G10Rik	Myonuclei	0.194996	0.0762816
1110065P20Rik	Pericytes/SM	0.0501049	0.763487
1110065P20Rik	Myonuclei	0.072212	0.536845
1110065P20Rik	Neural	0.127876	0.44673
1190002N15Rik	FAPs (Stem)	0.0411591	0.870643
1190002N15Rik	Myonuclei	0.0606415	0.71083
1190002N15Rik	Pericytes/SM	0.0703442	0.615542
1190002N15Rik	Neural	0.0998122	0.548269
1190007I07Rik	Pericytes/SM	-0.00150257	0.994891
1190007I07Rik	Myonuclei	0.00354645	0.974963
1300002E11Rik	Pericytes/SM	0.059405	0.704913
1300002E11Rik	Neural	0.0679786	0.71881
1300002E11Rik	Myonuclei	0.071275	0.586688
1500009L16Rik	Pericytes/SM	0.22474	0.402457
1500011B03Rik	Pericytes/SM	-0.0774539	0.775378
1500011K16Rik	FAPs (Stem)	-0.0381729	0.897724
1500011K16Rik	Pericytes/SM	0.0452766	0.682176
1500011K16Rik	Myonuclei	0.0502233	0.583902
1500011K16Rik	Neural	0.0525278	0.674307
1500015A07Rik	Myonuclei	-0.0323312	0.838158
1500015A07Rik	Pericytes/SM	-0.00888733	0.96784
1600002K03Rik	Neural	-0.145194	0.390542
1600002K03Rik	Myonuclei	-0.105904	0.526762
1600002K03Rik	Pericytes/SM	-0.086448	0.593133
1600002K03Rik	FAPs (Stem)	-0.0418227	0.861081
1600012H06Rik	FAPs (Stem)	-0.00803568	0.962666
1600012H06Rik	Neural	-0.00538333	0.967422
1600012H06Rik	Pericytes/SM	0.0039612	0.96472
1600012H06Rik	Myonuclei	0.0100698	0.894696
1600014C10Rik	FAPs (Stem)	0.0387185	0.85593
1600014C10Rik	Pericytes/SM	0.0754579	0.506254
1600014C10Rik	Myonuclei	0.0917801	0.414788
1600014C10Rik	Neural	0.129444	0.404375
1600014C10Rik	Neutrophils	0.149167	0.775092
1600020E01Rik	Pericytes/SM	0.0760336	0.607606
1600020E01Rik	Neural	0.0815115	0.652138
1600020E01Rik	Myonuclei	0.0848364	0.533061
1700001K19Rik	Pericytes/SM	0.0670084	0.77779
1700001L05Rik	Pericytes/SM	0.0575061	0.804022
1700001O22Rik	Neural	0.261521	0.629436
1700001O22Rik	Myonuclei	0.308627	0.606951
1700001O22Rik	Pericytes/SM	0.32832	0.52571
1700008J07Rik	Myonuclei	-0.10479	0.495
1700017B05Rik	B cells	-0.138474	0.77347
1700017B05Rik	FAPs (Stem)	-0.0959752	0.752678
1700017B05Rik	Neutrophils	-0.0641631	0.913955
1700017B05Rik	Pericytes/SM	0.0106476	0.95124
1700017B05Rik	Myonuclei	0.0148232	0.934606
1700017B05Rik	Neural	0.0513302	0.793184
1700019D03Rik	FAPs (Stem)	-0.104362	0.592317
1700020I14Rik	Myonuclei	0.00156956	0.992806
1700020I14Rik	Pericytes/SM	0.00275794	0.987349
1700020I14Rik	Neural	0.0142946	0.933228
1700020I14Rik	FAPs (Stem)	0.046294	0.779162
1700020I14Rik	B cells	0.111986	0.782221
1700020I14Rik	Endothelial cells (Artery)	0.156245	0.753805
1700020I14Rik	FAPs (Pro-remodeling)	0.307644	0.481766
1700020L24Rik	Pericytes/SM	0.269925	0.402396
1700020L24Rik	Neural	0.367477	0.246125
1700021F05Rik	FAPs (Stem)	2.81565e-05	0.999928
1700021F05Rik	Myonuclei	0.00859219	0.953549
1700021F05Rik	Pericytes/SM	0.0151871	0.926123
1700021F05Rik	Neural	0.0400107	0.829918
1700025G04Rik	FAPs (Pro-remodeling)	-0.0289719	0.957511
1700025G04Rik	Myonuclei	-0.0221268	0.879377
1700025G04Rik	Pericytes/SM	-0.0191952	0.895094
1700025G04Rik	Neural	-0.0163919	0.909961
1700025G04Rik	FAPs (Stem)	0.0211655	0.902692
1700027J07Rik	Myonuclei	-0.490237	0.176954
1700029J07Rik	Pericytes/SM	-0.0558921	0.822964
1700029J07Rik	Myonuclei	-0.0469841	0.853374
1700029J07Rik	Neural	-0.0393485	0.861855
1700030K09Rik	Pericytes/SM	0.148659	0.38286
1700030K09Rik	Myonuclei	0.170311	0.178699
1700030K09Rik	Neural	0.227015	0.22627
1700037C18Rik	Myonuclei	0.290659	0.119445
1700037H04Rik	FAPs (Stem)	0.216321	0.542045
1700037H04Rik	Pericytes/SM	0.234098	0.520057
1700037H04Rik	Myonuclei	0.238486	0.512072
1700037H04Rik	Neural	0.251354	0.494086
1700037H04Rik	FAPs (Pro-remodeling)	0.38682	0.418819
1700047I17Rik2	Myonuclei	0.548035	0.0236718
1700047I17Rik2	Pericytes/SM	0.580033	0.00705379
1700047M11Rik	Neural	-0.149483	0.728808
1700052K11Rik	Pericytes/SM	0.0856084	0.728794
1700052K11Rik	Myonuclei	0.101444	0.638346
1700056E22Rik	Myonuclei	0.212024	0.575165
1700058P15Rik	Pericytes/SM	-0.0472132	0.879072
1700066M21Rik	Myonuclei	0.0180677	0.877703
1700066M21Rik	Pericytes/SM	0.037023	0.823936
1700066M21Rik	Neural	0.037105	0.870866
1700067K01Rik	Myonuclei	-0.0555294	0.796317
1700067K01Rik	Pericytes/SM	-0.0104108	0.960745
1700071M16Rik	Myonuclei	0.193714	0.737706
1700071M16Rik	Neural	0.247094	0.666561
1700086O06Rik	Myonuclei	0.408847	0.118477
1700096K18Rik	Pericytes/SM	0.0608514	0.74492
1700096K18Rik	Neural	0.0723914	0.735762
1700096K18Rik	Myonuclei	0.078821	0.594881
1700102P08Rik	Pericytes/SM	-0.379645	0.210825
1700109H08Rik	Myonuclei	-0.13171	0.582143
1700109H08Rik	Neural	-0.126643	0.586703
1700109H08Rik	Pericytes/SM	-0.12083	0.593523
1700113H08Rik	Myonuclei	-0.359868	0.206541
1700123O20Rik	FAPs (Stem)	0.0569704	0.838668
1700123O20Rik	Pericytes/SM	0.0904563	0.470785
1700123O20Rik	Myonuclei	0.091257	0.439715
1700123O20Rik	Neural	0.110539	0.512453
1810010H24Rik	Myonuclei	0.377898	0.0472831
1810013L24Rik	Neural	-0.034436	0.727105
1810013L24Rik	Pericytes/SM	-0.0343808	0.712232
1810013L24Rik	Myonuclei	-0.0339293	0.717935
1810013L24Rik	FAPs (Pro-remodeling)	-0.0331346	0.954723
1810013L24Rik	FAPs (Stem)	0.00121924	0.993114
1810021B22Rik	Myonuclei	-0.041623	0.849661
1810022K09Rik	FAPs (Stem)	-0.0619065	0.791302
1810022K09Rik	Pericytes/SM	-0.0135339	0.921603
1810022K09Rik	Myonuclei	-0.00177495	0.989513
1810022K09Rik	Neural	0.041429	0.788312
1810024B03Rik	Myonuclei	0.393343	0.0751373
1810032O08Rik	Myonuclei	-0.109313	0.610614
1810032O08Rik	Pericytes/SM	-0.0858047	0.672746
1810032O08Rik	Neural	-0.0647613	0.807571
1810034E14Rik	Myonuclei	-0.0350904	0.892419
1810037I17Rik	FAPs (Pro-remodeling)	-0.158912	0.782401
1810037I17Rik	Myonuclei	0.00714515	0.957257
1810037I17Rik	Pericytes/SM	0.016534	0.902198
1810037I17Rik	Neural	0.0196401	0.88496
1810037I17Rik	FAPs (Stem)	0.047887	0.815485
1810041H14Rik	Myonuclei	0.0218548	0.965034
1810043G02Rik	FAPs (Stem)	0.00202386	0.994774
1810043G02Rik	Pericytes/SM	0.0682984	0.680739
1810043G02Rik	Myonuclei	0.0825768	0.569365
1810043G02Rik	Neural	0.128952	0.450439
1810044D09Rik	Myonuclei	-0.0548238	0.794008
1810055G02Rik	FAPs (Pro-remodeling)	-0.473947	0.467548
1810055G02Rik	FAPs (Stem)	-0.136079	0.568936
1810055G02Rik	Neural	-0.131031	0.478661
1810055G02Rik	Pericytes/SM	-0.12146	0.435808
1810055G02Rik	Myonuclei	-0.105964	0.507965
1810058I24Rik	FAPs (Stem)	-0.00735509	0.973501
1810058I24Rik	Pericytes/SM	0.0282375	0.832495
1810058I24Rik	Myonuclei	0.0459538	0.72582
1810058I24Rik	Neural	0.0524147	0.716938
2010003K11Rik	Myonuclei	0.637776	0.224454
2010015M23Rik	Myonuclei	0.0823346	0.665655
2010111I01Rik	Pericytes/SM	0.169178	0.331919
2010111I01Rik	Myonuclei	0.170218	0.325025
2010111I01Rik	Neural	0.17161	0.331002
2010111I01Rik	FAPs (Stem)	0.175038	0.517607
2010300C02Rik	Pericytes/SM	-0.330334	0.304726
2010315B03Rik	Pericytes/SM	0.0126698	0.935475
2010315B03Rik	Neural	0.0195958	0.922256
2010315B03Rik	Myonuclei	0.0414493	0.720345
2010320M18Rik	Pericytes/SM	0.0801474	0.642237
2010320M18Rik	Myonuclei	0.0929398	0.419875
2010320M18Rik	Neural	0.122009	0.541818
2200002D01Rik	Pericytes/SM	0.181245	0.53322
2210011C24Rik	Myonuclei	-0.144482	0.535938
2210016F16Rik	B cells	-0.0309618	0.956305
2210016F16Rik	FAPs (Stem)	0.0716859	0.727038
2210016F16Rik	Pericytes/SM	0.112042	0.365092
2210016F16Rik	Myonuclei	0.114873	0.345254
2210016F16Rik	Neural	0.12899	0.364707
2210016L21Rik	Neural	0.00994031	0.926829
2210016L21Rik	Myonuclei	0.0115279	0.883682
2210016L21Rik	FAPs (Stem)	0.0272702	0.896465
2210016L21Rik	Pericytes/SM	0.0305576	0.735838
2210408I21Rik	Myonuclei	0.0721936	0.649037
2300009A05Rik	Myonuclei	0.131382	0.483606
2310001H17Rik	Pericytes/SM	0.0936435	0.646562
2310001H17Rik	Myonuclei	0.0982092	0.371486
2310001K24Rik	Myonuclei	-0.0413775	0.876503
2310002L09Rik	Myonuclei	0.0154035	0.826651
2310008N11Rik	Myonuclei	-0.0923723	0.852928
2310009B15Rik	Pericytes/SM	-0.0113009	0.946028
2310009B15Rik	Myonuclei	0.00753938	0.953806
2310011J03Rik	FAPs (Stem)	0.10176	0.640602
2310011J03Rik	Myonuclei	0.117289	0.34313
2310011J03Rik	Pericytes/SM	0.121131	0.342665
2310011J03Rik	Neural	0.148297	0.268856
2310015D24Rik	Myonuclei	0.141066	0.409077
2310015K22Rik	Myonuclei	-0.227198	0.31582
2310016D03Rik	Myonuclei	-0.177626	0.468212
2310016D23Rik	Myonuclei	-0.290307	0.119365
2310020H05Rik	Myonuclei	1.04247	0.13689
2310022A10Rik	Pericytes/SM	-0.0531977	0.63301
2310022A10Rik	Myonuclei	-0.0366458	0.535233
2310022A10Rik	Neural	-0.0349593	0.810868
2310022B05Rik	Neural	0.0629937	0.648608
2310022B05Rik	FAPs (Stem)	0.0764558	0.672741
2310022B05Rik	Pericytes/SM	0.083933	0.365108
2310022B05Rik	Myonuclei	0.0871803	0.368402
2310030G06Rik	Myonuclei	0.470488	0.00213133
2310033P09Rik	Neural	0.0021209	0.991962
2310033P09Rik	Myonuclei	0.0525465	0.782306
2310033P09Rik	Pericytes/SM	0.0546609	0.763366
2310034G01Rik	Myonuclei	-0.154205	0.56432
2310039H08Rik	Neural	0.0170853	0.924393
2310039H08Rik	Pericytes/SM	0.0414119	0.767831
2310039H08Rik	Myonuclei	0.0452935	0.688282
2310039H08Rik	FAPs (Stem)	0.0474446	0.86538
2310039L15Rik	Myonuclei	0.200003	0.56353
2310040G24Rik	Myonuclei	0.0862034	0.389016
2310043L19Rik	Myonuclei	-0.0235909	0.960031
2310047D07Rik	Myonuclei	0.0332877	0.808596
2310057M21Rik	Pericytes/SM	-0.0255999	0.853688
2310057M21Rik	Neural	0.00669012	0.968722
2310057M21Rik	Myonuclei	0.0148128	0.882433
2310061I04Rik	Pericytes/SM	0.0476253	0.703505
2310061I04Rik	Myonuclei	0.0650098	0.49739
2310061I04Rik	Neural	0.0808205	0.640965
2310065F04Rik	Myonuclei	-0.200935	0.43383
2310069B03Rik	Myonuclei	-0.23099	0.467359
2310074N15Rik	Myonuclei	0.122655	0.693509
2310075C17Rik	Myonuclei	0.153857	0.535095
2410002F23Rik	Neural	-0.134807	0.38421
2410002F23Rik	Pericytes/SM	-0.113708	0.442904
2410002F23Rik	Myonuclei	-0.101284	0.516798
2410002F23Rik	FAPs (Stem)	-0.0360959	0.872051
2410004B18Rik	FAPs (Stem)	-0.0609519	0.820608
2410004B18Rik	Myonuclei	-0.00882166	0.890267
2410004B18Rik	Pericytes/SM	-0.00756939	0.942237
2410004B18Rik	Neural	-0.00132022	0.992336
2410015M20Rik	FAPs (Pro-remodeling)	-0.132453	0.817176
2410015M20Rik	B cells	-0.098166	0.861249
2410015M20Rik	FAPs (Stem)	-0.0335531	0.865654
2410015M20Rik	Pericytes/SM	0.00812396	0.951862
2410015M20Rik	Myonuclei	0.0149132	0.911809
2410015M20Rik	Neural	0.034917	0.816238
2410080I02Rik	Myonuclei	-0.0780413	0.789014
2410131K14Rik	FAPs (Stem)	-0.159928	0.564406
2410131K14Rik	Pericytes/SM	-0.112886	0.269693
2410131K14Rik	Myonuclei	-0.0955003	0.335978
2410131K14Rik	Neural	-0.0819137	0.569153
2510002D24Rik	Neural	0.0394458	0.866244
2510002D24Rik	Pericytes/SM	0.0403701	0.789983
2510002D24Rik	Myonuclei	0.0596011	0.409912
2510009E07Rik	Neural	-0.0871831	0.500916
2510009E07Rik	Myonuclei	-0.0764327	0.519964
2510009E07Rik	Pericytes/SM	-0.0757422	0.534159
2510009E07Rik	FAPs (Stem)	-0.0579188	0.682338
2510039O18Rik	Neural	0.0255158	0.758976
2510039O18Rik	Pericytes/SM	0.0303349	0.652664
2510039O18Rik	B cells	0.0328722	0.950378
2510039O18Rik	Myonuclei	0.037406	0.600729
2510039O18Rik	FAPs (Pro-remodeling)	0.0553373	0.915237
2510039O18Rik	FAPs (Stem)	0.069016	0.635105
2510046G10Rik	Myonuclei	0.0171197	0.948029
2610001J05Rik	Pericytes/SM	0.10496	0.340245
2610001J05Rik	FAPs (Stem)	0.11255	0.575891
2610001J05Rik	Myonuclei	0.113259	0.254721
2610001J05Rik	Neural	0.136	0.246541
2610008E11Rik	Neural	-0.031186	0.794542
2610008E11Rik	Myonuclei	-0.0165299	0.88335
2610008E11Rik	Pericytes/SM	-0.00166842	0.988075
2610008E11Rik	FAPs (Stem)	0.0626391	0.766303
2610016A17Rik	FAPs (Stem)	0.358737	0.215123
2610016A17Rik	Myonuclei	0.439085	0.130764
2610021A01Rik	Pericytes/SM	-0.0279754	0.833385
2610021A01Rik	Myonuclei	-0.0226797	0.800757
2610021A01Rik	Neural	-0.0041231	0.980364
2610035D17Rik	Neural	0.0455869	0.835285
2610035D17Rik	Pericytes/SM	0.0465525	0.763006
2610035D17Rik	Myonuclei	0.0587454	0.676941
2610044O15Rik8	Myonuclei	0.0771215	0.294667
2610044O15Rik8	Neural	0.0816888	0.619537
2610044O15Rik8	Pericytes/SM	0.0979559	0.437607
2610301B20Rik	Neural	0.0734989	0.649406
2610301B20Rik	Pericytes/SM	0.097291	0.53159
2610301B20Rik	Myonuclei	0.10543	0.361359
2610301B20Rik	FAPs (Stem)	0.111299	0.700249
2610507B11Rik	Tenocytes	-0.269487	0.708489
2610507B11Rik	Pericytes/SM	-0.116458	0.529791
2610507B11Rik	Myonuclei	-0.114841	0.536534
2610507B11Rik	Neural	-0.110975	0.543856
2610507B11Rik	FAPs (Adipogenic)	-0.110874	0.786862
2610507B11Rik	FAPs (Stem)	-0.0697343	0.681503
2610507B11Rik	B cells	0.032174	0.929785
2610507B11Rik	Endothelial cells (Artery)	0.293598	0.508353
2610507B11Rik	FAPs (Pro-remodeling)	0.365844	0.415561
2700046G09Rik	Myonuclei	-0.119324	0.487226
2700049A03Rik	Neural	-0.241094	0.192589
2700049A03Rik	Pericytes/SM	-0.229207	0.144953
2700049A03Rik	Myonuclei	-0.222317	0.213666
2700062C07Rik	Pericytes/SM	0.0183391	0.937859
2700062C07Rik	Myonuclei	0.0986761	0.616332
2700081O15Rik	FAPs (Stem)	-0.0128624	0.938794
2700081O15Rik	Pericytes/SM	0.0195313	0.870818
2700081O15Rik	Myonuclei	0.0290606	0.849355
2700081O15Rik	Neural	0.0348052	0.790905
2700097O09Rik	Myonuclei	-0.0321517	0.795364
2700097O09Rik	Neural	-0.0261819	0.849314
2700097O09Rik	Pericytes/SM	-0.0131865	0.924793
2810001G20Rik	Myonuclei	-0.064368	0.731544
2810001G20Rik	Pericytes/SM	-0.0463199	0.827905
2810004N23Rik	FAPs (Pro-remodeling)	-0.358434	0.559545
2810004N23Rik	FAPs (Stem)	-0.0721397	0.753677
2810004N23Rik	Myonuclei	-0.0483344	0.542628
2810004N23Rik	Pericytes/SM	-0.0466768	0.634978
2810004N23Rik	Neural	-0.0459506	0.693336
2810006K23Rik	Pericytes/SM	-0.0430692	0.788568
2810006K23Rik	Myonuclei	-0.03217	0.82415
2810006K23Rik	Neural	-0.00369967	0.985907
2810021J22Rik	Pericytes/SM	0.093184	0.6883
2810021J22Rik	Myonuclei	0.121966	0.567061
2810032G03Rik	Myonuclei	0.137012	0.557307
2810032G03Rik	Pericytes/SM	0.14439	0.556878
2810402E24Rik	Myonuclei	-0.161611	0.308272
2810402E24Rik	Pericytes/SM	-0.136529	0.478654
2810402E24Rik	Neural	-0.116441	0.649937
2810405F17Rik	Myonuclei	0.172964	0.461054
2810405F17Rik	Pericytes/SM	0.183138	0.505109
2810414N06Rik	Myonuclei	0.0337581	0.874268
2900026A02Rik	Neural	-0.110375	0.400211
2900026A02Rik	FAPs (Stem)	-0.0956752	0.598844
2900026A02Rik	Pericytes/SM	-0.0933735	0.415992
2900026A02Rik	Myonuclei	-0.0931818	0.41921
2900026A02Rik	Endothelial cells (Artery)	0.0307513	0.955644
2900076A07Rik	Myonuclei	-0.0320278	0.821727
2900076A07Rik	Neural	-0.0278994	0.855073
2900076A07Rik	Pericytes/SM	-0.0135362	0.929454
2900076A07Rik	FAPs (Stem)	0.0163866	0.954175
2900079G21Rik	Myonuclei	-0.141342	0.774236
2900093K20Rik	Myonuclei	0.333027	0.237929
2900097C17Rik	Endothelial cells (Artery)	-0.129827	0.847146
2900097C17Rik	Myonuclei	0.000550998	0.996496
2900097C17Rik	Pericytes/SM	0.00249275	0.984106
2900097C17Rik	Neural	0.00547245	0.964222
2900097C17Rik	Tenocytes	0.0170155	0.980673
2900097C17Rik	FAPs (Stem)	0.0556639	0.60758
2900097C17Rik	FAPs (Adipogenic)	0.0687692	0.865214
2900097C17Rik	B cells	0.068925	0.868544
2900097C17Rik	FAPs (Pro-remodeling)	0.358901	0.388354
3110001I22Rik	Pericytes/SM	0.126386	0.54177
3110001I22Rik	Myonuclei	0.15534	0.50005
3110009E18Rik	Myonuclei	-0.0166179	0.944055
3110040N11Rik	Neural	0.0386814	0.859824
3110040N11Rik	Pericytes/SM	0.0692058	0.673774
3110040N11Rik	Myonuclei	0.0867255	0.420816
3110040N11Rik	FAPs (Stem)	0.0919364	0.743579
3110045C21Rik	Myonuclei	-0.304237	0.331978
3110082I17Rik	Neural	-0.132171	0.506742
3110082I17Rik	Myonuclei	-0.117637	0.363473
3110082I17Rik	Pericytes/SM	-0.107254	0.420364
3222401L13Rik	Myonuclei	0.0919532	0.622894
3222401L13Rik	Neural	0.106129	0.645611
3222401L13Rik	Pericytes/SM	0.132503	0.481217
3300002P13Rik	Myonuclei	0.0468495	0.719258
3425401B19Rik	Myonuclei	-0.0926359	0.613531
3830406C13Rik	FAPs (Stem)	0.0352879	0.88786
3830406C13Rik	Myonuclei	0.0439969	0.630927
3830406C13Rik	Pericytes/SM	0.0539337	0.622168
3830406C13Rik	Neural	0.105051	0.477841
4430402I18Rik	Pericytes/SM	0.121689	0.650205
4430402I18Rik	Myonuclei	0.124357	0.653993
4632404H12Rik	Pericytes/SM	-0.173613	0.419112
4632404H12Rik	Myonuclei	-0.153914	0.247724
4632404H12Rik	Neural	-0.0778567	0.70762
4632415L05Rik	Myonuclei	-0.0330948	0.835531
4632415L05Rik	Pericytes/SM	-0.025006	0.872188
4632415L05Rik	Neural	0.00204231	0.991189
4632428C04Rik	Myonuclei	0.0277273	0.913278
4732440D04Rik	Myonuclei	-0.150328	0.414778
4732440D04Rik	Pericytes/SM	-0.129918	0.505014
4732440D04Rik	Neural	-0.120615	0.603419
4732491K20Rik	Myonuclei	-0.0254462	0.880154
4831440E17Rik	Myonuclei	0.152769	0.507755
4833413G10Rik	Myonuclei	0.0697882	0.777444
4833413G10Rik	Pericytes/SM	0.115417	0.619848
4833418N02Rik	Neural	-0.111537	0.659472
4833418N02Rik	Myonuclei	-0.109502	0.551517
4833418N02Rik	Pericytes/SM	-0.0864061	0.67084
4833420G17Rik	Myonuclei	0.154184	0.0714443
4833420G17Rik	Pericytes/SM	0.156179	0.0952666
4833420G17Rik	FAPs (Stem)	0.166065	0.45445
4833420G17Rik	Neural	0.180852	0.0956688
4833422C13Rik	Pericytes/SM	-0.246395	0.379887
4833427F10Rik	Myonuclei	-0.19957	0.542329
4833439L19Rik	FAPs (Stem)	-0.036594	0.781612
4833439L19Rik	Myonuclei	-0.00646355	0.939442
4833439L19Rik	Pericytes/SM	-0.00523828	0.95053
4833439L19Rik	Neural	0.00198253	0.981763
4833439L19Rik	FAPs (Pro-remodeling)	0.022933	0.964486
4921507P07Rik	Pericytes/SM	0.110192	0.704739
4921524J17Rik	Pericytes/SM	0.0363062	0.779412
4921524J17Rik	Myonuclei	0.055361	0.594298
4921524J17Rik	Neural	0.0686044	0.686719
4930402H24Rik	FAPs (Stem)	0.127946	0.583101
4930402H24Rik	Pericytes/SM	0.153971	0.416771
4930402H24Rik	Myonuclei	0.157814	0.435281
4930402H24Rik	Neural	0.18793	0.339433
4930429F24Rik	Myonuclei	-0.080712	0.49506
4930429F24Rik	Pericytes/SM	-0.0779776	0.524994
4930429F24Rik	Neural	-0.0751418	0.512526
4930429F24Rik	FAPs (Stem)	-0.0674599	0.785674
4930430F08Rik	Myonuclei	-0.0539822	0.670696
4930430F08Rik	Pericytes/SM	-0.033044	0.865864
4930430F08Rik	Neural	-0.0262315	0.889712
4930453N24Rik	Pericytes/SM	0.110619	0.286645
4930453N24Rik	Neural	0.114823	0.369052
4930453N24Rik	Myonuclei	0.115609	0.177817
4930453N24Rik	FAPs (Stem)	0.126382	0.569092
4930458D05Rik	Myonuclei	0.0547779	0.818443
4930480K23Rik	Myonuclei	0.390342	0.0744199
4930481A15Rik	Pericytes/SM	0.0781853	0.658167
4930481A15Rik	Myonuclei	0.0869635	0.594577
4930481A15Rik	Neural	0.121992	0.552144
4930503L19Rik	Myonuclei	-0.0468049	0.819467
4930503L19Rik	Pericytes/SM	-0.0358889	0.807105
4930503L19Rik	Neural	-0.01634	0.926316
4930512H18Rik	Myonuclei	-0.0812252	0.74605
4930516B21Rik	Neural	-0.13258	0.556297
4930516B21Rik	Myonuclei	-0.0517413	0.757213
4930516B21Rik	Pericytes/SM	-0.0451145	0.804969
4930522L14Rik	Myonuclei	0.358975	0.143275
4930523C07Rik	FAPs (Stem)	0.128328	0.662526
4930523C07Rik	Pericytes/SM	0.141481	0.409674
4930523C07Rik	Neural	0.177951	0.40538
4930539J05Rik	Myonuclei	0.0184572	0.956478
4930544D05Rik	Myonuclei	-0.434609	0.0271032
4930551O13Rik	Myonuclei	-0.253367	0.523792
4930552P12Rik	Myonuclei	-0.060077	0.838123
4930553P18Rik	Myonuclei	-0.0795982	0.829081
4930579G18Rik	Neural	-0.0324793	0.89653
4930579G18Rik	Pericytes/SM	-0.029531	0.89926
4930579G24Rik	Myonuclei	-0.0446214	0.842521
4930590J08Rik	Pericytes/SM	-0.148089	0.593957
4931406C07Rik	FAPs (Pro-remodeling)	0.211448	0.705758
4931406C07Rik	FAPs (Stem)	0.304056	0.277253
4931406C07Rik	Pericytes/SM	0.33016	0.238048
4931406C07Rik	Myonuclei	0.340109	0.224401
4931406C07Rik	Neural	0.34619	0.223875
4931406P16Rik	Myonuclei	-0.184546	0.374311
4931406P16Rik	Pericytes/SM	-0.181908	0.373301
4931406P16Rik	Neural	-0.177242	0.387992
4931414P19Rik	Neural	-0.00995309	0.966179
4931414P19Rik	Myonuclei	0.00797815	0.950778
4931414P19Rik	Pericytes/SM	0.0131022	0.949452
4931428F04Rik	Myonuclei	0.0285624	0.862585
4931428F04Rik	Pericytes/SM	0.0588289	0.807675
4932422M17Rik	Myonuclei	-0.0607862	0.804654
4932438A13Rik	Neural	-0.0940469	0.569625
4932438A13Rik	Myonuclei	-0.0824343	0.631522
4932438A13Rik	Pericytes/SM	-0.081501	0.62885
4932438A13Rik	FAPs (Pro-remodeling)	-0.0670216	0.900482
4932438A13Rik	B cells	-0.0479877	0.905024
4932438A13Rik	FAPs (Stem)	-0.0336699	0.842928
4933404O12Rik	Pericytes/SM	0.264802	0.272202
4933404O12Rik	Myonuclei	0.293918	0.224478
4933406C10Rik	Myonuclei	-0.218066	0.484745
4933415F23Rik	Myonuclei	-0.603627	0.173779
4933424G06Rik	Myonuclei	-0.182636	0.589316
4933427D14Rik	Pericytes/SM	0.13803	0.346876
4933427D14Rik	Neural	0.14924	0.484266
4933431E20Rik	Myonuclei	-0.092195	0.546724
4933431E20Rik	Neural	-0.0791041	0.648486
4933431E20Rik	Pericytes/SM	-0.0546059	0.807621
4933434E20Rik	B cells	-0.0578417	0.912498
4933434E20Rik	Pericytes/SM	0.0650277	0.404111
4933434E20Rik	Myonuclei	0.077864	0.0970255
4933434E20Rik	Neural	0.0955586	0.263593
4933434E20Rik	FAPs (Stem)	0.103068	0.576183
5031425E22Rik	Neural	0.0169537	0.888315
5031425E22Rik	Pericytes/SM	0.0263336	0.828854
5031425E22Rik	Myonuclei	0.0274479	0.823299
5031425E22Rik	FAPs (Stem)	0.0627253	0.782634
5031439G07Rik	Neutrophils	-0.245094	0.628579
5031439G07Rik	Neural	-0.0816237	0.570398
5031439G07Rik	FAPs (Stem)	-0.080823	0.59616
5031439G07Rik	Myonuclei	-0.0808075	0.583036
5031439G07Rik	Pericytes/SM	-0.0784567	0.595906
5031439G07Rik	B cells	-0.0668706	0.866305
5031439G07Rik	FAPs (Pro-remodeling)	0.0170478	0.971604
5033417F24Rik	Myonuclei	0.374842	0.217516
5033430I15Rik	Myonuclei	-0.059173	0.751314
5430401H09Rik	Myonuclei	-0.385089	0.380084
5430425K12Rik	Myonuclei	0.00389415	0.989747
5430431A17Rik	Myonuclei	-0.081831	0.720143
5730409E04Rik	Neural	-0.0930826	0.431454
5730409E04Rik	Myonuclei	-0.0808551	0.416291
5730409E04Rik	Pericytes/SM	-0.0651058	0.518707
5730409E04Rik	FAPs (Stem)	-0.0103179	0.949061
5730419F03Rik	Myonuclei	0.0899345	0.760122
5730455P16Rik	Myonuclei	0.0506984	0.74757
5730455P16Rik	Pericytes/SM	0.0579947	0.712049
5730455P16Rik	Neural	0.0594207	0.704912
5730455P16Rik	FAPs (Stem)	0.077713	0.659955
5730480H06Rik	Myonuclei	0.0185575	0.90227
5730480H06Rik	Pericytes/SM	0.0316369	0.848731
5730480H06Rik	Neural	0.0665064	0.774628
5730596B20Rik	Pericytes/SM	0.492459	0.174048
5830418P13Rik	Myonuclei	0.229335	0.476741
5830454E08Rik	Myonuclei	0.185587	0.305935
5930412G12Rik	Myonuclei	0.159959	0.641157
5930430L01Rik	Neural	-0.0044379	0.986291
5930430L01Rik	Pericytes/SM	0.00993246	0.966023
5930430L01Rik	Myonuclei	0.0177558	0.937787
6030458C11Rik	FAPs (Stem)	-0.0535418	0.793119
6030458C11Rik	Myonuclei	-0.0526513	0.477455
6030458C11Rik	Neural	-0.0499577	0.669383
6030458C11Rik	Pericytes/SM	-0.0493898	0.568559
6230400D17Rik	Myonuclei	0.123426	0.374456
6330403L08Rik	Neural	-0.187578	0.231917
6330403L08Rik	Myonuclei	-0.181105	0.24629
6330403L08Rik	Pericytes/SM	-0.173339	0.262503
6330410L21Rik	Myonuclei	0.00222782	0.991595
6430548M08Rik	Neural	-0.221158	0.190915
6430548M08Rik	Pericytes/SM	-0.214568	0.130793
6430548M08Rik	Myonuclei	-0.21217	0.125995
6430548M08Rik	FAPs (Stem)	-0.181973	0.347227
6430550D23Rik	Myonuclei	0.578399	0.0736539
6430571L13Rik	Myonuclei	-0.0727	0.571773
6720427I07Rik	Neural	0.164435	0.444896
6720427I07Rik	Pericytes/SM	0.171434	0.397754
6720427I07Rik	Myonuclei	0.199749	0.421986
8030462N17Rik	FAPs (Stem)	-0.173563	0.533147
8030462N17Rik	Neural	-0.163465	0.42234
8030462N17Rik	Myonuclei	-0.14943	0.46383
8030462N17Rik	Pericytes/SM	-0.145936	0.47946
9030025P20Rik	Myonuclei	0.0769495	0.795118
9030025P20Rik	Neural	0.173043	0.545637
9030612E09Rik	Myonuclei	0.0944306	0.553964
9130019O22Rik	Myonuclei	0.315029	0.127824
9130019O22Rik	Pericytes/SM	0.321976	0.114913
9130023H24Rik	Myonuclei	0.162429	0.361774
9130023H24Rik	Pericytes/SM	0.187997	0.452297
9130204K15Rik	Myonuclei	-0.0303483	0.919632
9130221H12Rik	Myonuclei	-0.146544	0.501546
9130221H12Rik	Pericytes/SM	-0.0954308	0.664407
9130401M01Rik	Neural	0.0401093	0.862831
9130401M01Rik	Myonuclei	0.0801214	0.523196
9130401M01Rik	Pericytes/SM	0.0808943	0.666745
9330102E08Rik	Myonuclei	-0.0891611	0.57873
9330104G04Rik	Myonuclei	0.0688098	0.758367
9330159F19Rik	Neural	0.09904	0.415829
9330159F19Rik	Myonuclei	0.123336	0.257619
9430015G10Rik	Neural	-0.126247	0.413646
9430015G10Rik	Pericytes/SM	-0.1097	0.453191
9430015G10Rik	Myonuclei	-0.108281	0.475585
9430037G07Rik	Myonuclei	-0.041351	0.825813
9430038I01Rik	Pericytes/SM	0.0423069	0.808603
9430038I01Rik	Myonuclei	0.059883	0.685658
9430073C21Rik	Myonuclei	0.126269	0.622486
9530020I12Rik	Myonuclei	-0.591458	0.0493136
9530026P05Rik	Neural	-0.166359	0.47709
9530026P05Rik	Pericytes/SM	-0.15367	0.391593
9530068E07Rik	Neural	-0.0840845	0.253482
9530068E07Rik	Myonuclei	-0.0778899	0.2889
9530068E07Rik	Pericytes/SM	-0.0774014	0.287047
9530068E07Rik	FAPs (Adipogenic)	-0.0748524	0.846953
9530068E07Rik	FAPs (Stem)	-0.0538509	0.460592
9530068E07Rik	B cells	-0.0100182	0.982031
9530068E07Rik	Tenocytes	-0.00300513	0.996425
9530068E07Rik	FAPs (Pro-remodeling)	0.283019	0.532333
9530082P21Rik	Pericytes/SM	0.188753	0.265813
9530082P21Rik	Myonuclei	0.190531	0.326398
9830004L10Rik	Myonuclei	-0.102397	0.766402
9930021J03Rik	Myonuclei	-0.0996091	0.522393
9930021J03Rik	Neural	-0.0951035	0.525238
9930021J03Rik	Pericytes/SM	-0.0927247	0.544188
9930021J03Rik	FAPs (Stem)	-0.0723667	0.722786
9930104L06Rik	Pericytes/SM	-0.0170132	0.868115
9930104L06Rik	Myonuclei	-0.0151796	0.876343
9930104L06Rik	Neural	-0.0148422	0.910991
9930104L06Rik	FAPs (Stem)	0.0374288	0.898944
9930111J21Rik1	Pericytes/SM	0.567769	0.0789663
9930111J21Rik2	Pericytes/SM	0.239944	0.228505
A030001D20Rik	Myonuclei	0.0388016	0.844126
A130010J15Rik	Pericytes/SM	0.0163186	0.938125
A130010J15Rik	Myonuclei	0.0362546	0.749492
A130010J15Rik	Neural	0.039125	0.875213
A230009B12Rik	Myonuclei	-0.121691	0.759612
A230050P20Rik	Pericytes/SM	0.0743595	0.63298
A230050P20Rik	Neural	0.0759553	0.707253
A330041J22Rik	Myonuclei	0.073896	0.827158
A330069E16Rik	Myonuclei	0.0084534	0.964954
A330074K22Rik	Myonuclei	-0.0796963	0.678352
A330094K24Rik	Myonuclei	-0.07205	0.771931
A430005L14Rik	FAPs (Stem)	0.05461	0.84656
A430005L14Rik	Pericytes/SM	0.0583111	0.611311
A430005L14Rik	Myonuclei	0.0598087	0.442704
A430005L14Rik	Neural	0.0687049	0.62001
A430033K04Rik	Neural	0.00303585	0.990142
A430033K04Rik	Pericytes/SM	0.0634619	0.737566
A430033K04Rik	Myonuclei	0.0996321	0.482906
A430046D13Rik	Pericytes/SM	0.0676109	0.766775
A430046D13Rik	Myonuclei	0.0866713	0.30347
A4galt	Pericytes/SM	0.165574	0.325198
A4galt	FAPs (Stem)	0.194739	0.4983
A530001N23Rik	Myonuclei	-0.298893	0.270384
A530013C23Rik	Myonuclei	0.123316	0.269361
A530016L24Rik	Pericytes/SM	0.134128	0.728442
A530016L24Rik	Myonuclei	0.146704	0.725537
A530016L24Rik	Neural	0.155929	0.676367
A530016L24Rik	FAPs (Pro-remodeling)	0.165329	0.719788
A530017D24Rik	Neural	-0.0569793	0.825001
A530017D24Rik	Myonuclei	-0.00253174	0.990897
A530017D24Rik	Pericytes/SM	0.0115345	0.95114
A530020G20Rik	FAPs (Pro-remodeling)	-0.0692887	0.882957
A530020G20Rik	FAPs (Stem)	0.0207892	0.946582
A530020G20Rik	Myonuclei	0.057177	0.857189
A530040E14Rik	B cells	0.491401	0.302896
A530040E14Rik	Myonuclei	0.538002	0.0812442
A630001G21Rik	B cells	0.077549	0.891505
A630001G21Rik	Myonuclei	0.311973	0.481893
A730011C13Rik	Neural	0.115113	0.683353
A730011C13Rik	Myonuclei	0.141493	0.648416
A730011C13Rik	Pericytes/SM	0.196894	0.489761
A730063M14Rik	Myonuclei	0.231176	0.428878
A830035O19Rik	Myonuclei	-0.0544731	0.854211
A830052D11Rik	Myonuclei	0.0368345	0.776403
A930003A15Rik	Myonuclei	0.082396	0.775676
A930004D18Rik	Pericytes/SM	0.320439	0.296213
A930007I19Rik	Myonuclei	0.196556	0.440912
A930016O22Rik	Myonuclei	0.219557	0.226011
A930024E05Rik	Myonuclei	0.372347	0.216441
A930024N18Rik	Myonuclei	-0.0405381	0.866332
A930033H14Rik	Pericytes/SM	0.375765	0.109833
A930033H14Rik	Myonuclei	0.38826	0.0515427
Aaas	FAPs (Pro-remodeling)	-0.234177	0.679598
Aaas	Neural	-0.0804828	0.66745
Aaas	Myonuclei	-0.0419443	0.722776
Aaas	Pericytes/SM	-0.0175967	0.899464
Aacs	B cells	0.0458188	0.932351
Aacs	Pericytes/SM	0.178473	0.576569
Aacs	FAPs (Stem)	0.183131	0.565596
Aacs	Myonuclei	0.18941	0.552749
Aacs	Neural	0.189977	0.55767
Aacs	FAPs (Pro-remodeling)	0.470226	0.361762
Aaed1	Neural	0.0471367	0.700845
Aaed1	Myonuclei	0.0591259	0.496785
Aaed1	FAPs (Stem)	0.0629155	0.701953
Aaed1	Pericytes/SM	0.0645092	0.482017
Aagab	FAPs (Stem)	-0.0481378	0.837494
Aagab	Pericytes/SM	-0.0249376	0.8051
Aagab	Myonuclei	-0.014152	0.830868
Aagab	Neural	-0.0130845	0.909512
Aak1	Neural	-0.045302	0.746835
Aak1	Myonuclei	-0.0368858	0.798633
Aak1	Pericytes/SM	-0.0332951	0.811443
Aak1	FAPs (Pro-remodeling)	0.00212265	0.996574
Aak1	FAPs (Stem)	0.00223243	0.987688
Aamdc	Neural	0.0203387	0.88211
Aamdc	FAPs (Stem)	0.0271631	0.922512
Aamdc	Myonuclei	0.0511092	0.457606
Aamdc	Pericytes/SM	0.0621515	0.615866
Aamp	B cells	0.0227721	0.960863
Aamp	Pericytes/SM	0.064737	0.3709
Aamp	Myonuclei	0.0678843	0.336908
Aamp	Neural	0.0690386	0.376883
Aamp	FAPs (Stem)	0.0707155	0.542261
Aamp	FAPs (Pro-remodeling)	0.0932281	0.833874
Aar2	Myonuclei	0.0319568	0.585684
Aar2	Neural	0.0390943	0.726843
Aar2	Pericytes/SM	0.0405035	0.595012
Aar2	FAPs (Stem)	0.076137	0.72135
Aars	Neural	-0.13239	0.123608
Aars	Pericytes/SM	-0.125523	0.142599
Aars	Myonuclei	-0.125032	0.146604
Aars	FAPs (Stem)	-0.0934257	0.323464
Aars	B cells	-0.0670401	0.852486
Aars	Tenocytes	0.0756049	0.932548
Aars	FAPs (Pro-remodeling)	0.228833	0.593124
Aars2	FAPs (Stem)	-0.0580205	0.781825
Aars2	Pericytes/SM	-0.0459581	0.647034
Aars2	Myonuclei	-0.0291795	0.715935
Aars2	Neural	-0.0204758	0.863404
Aasdh	FAPs (Stem)	-0.0540908	0.859843
Aasdh	Myonuclei	-0.033771	0.751016
Aasdh	Pericytes/SM	-0.0224549	0.840129
Aasdh	Neural	0.0213226	0.886957
Aasdhppt	FAPs (Stem)	-0.00169345	0.995235
Aasdhppt	Pericytes/SM	0.0489814	0.654112
Aasdhppt	Myonuclei	0.0657497	0.335312
Aasdhppt	Neural	0.0834247	0.526181
Aatf	Neural	-0.0626669	0.636156
Aatf	FAPs (Stem)	-0.0567438	0.830181
Aatf	Pericytes/SM	-0.0540917	0.660716
Aatf	Myonuclei	-0.038498	0.695614
Aatk	Pericytes/SM	0.107886	0.559137
Aatk	Neural	0.12865	0.476686
AB124611	Myonuclei	0.538402	0.0670063
Abat	Neural	-0.216066	0.260227
Abat	Pericytes/SM	-0.172369	0.352252
Abca1	Myonuclei	-0.132029	0.5703
Abca1	Pericytes/SM	-0.131427	0.568209
Abca1	Neural	-0.127841	0.582033
Abca1	Endothelial cells (Artery)	-0.111405	0.867369
Abca1	FAPs (Stem)	0.0162898	0.933344
Abca2	FAPs (Stem)	-0.0967851	0.53324
Abca2	Pericytes/SM	-0.0860677	0.429391
Abca2	Neural	-0.079381	0.413253
Abca2	Myonuclei	-0.0711808	0.527074
Abca3	B cells	-0.0861185	0.867481
Abca3	Neural	-0.0449595	0.707616
Abca3	Myonuclei	-0.0389415	0.762968
Abca3	Pericytes/SM	-0.0356217	0.73693
Abca3	FAPs (Stem)	-0.0226738	0.915608
Abca4	Pericytes/SM	-0.67866	0.040704
Abca5	Myonuclei	-0.160377	0.462003
Abca5	Neural	-0.151828	0.469099
Abca5	Pericytes/SM	-0.144521	0.493741
Abca5	FAPs (Stem)	-0.114472	0.573129
Abca6	Neural	0.0429313	0.835672
Abca6	Pericytes/SM	0.0579009	0.795215
Abca6	FAPs (Stem)	0.0810506	0.694698
Abca7	Myonuclei	-0.0622115	0.564715
Abca7	Neural	-0.0616376	0.570059
Abca7	Pericytes/SM	-0.0604705	0.546776
Abca7	FAPs (Stem)	-0.0232492	0.883327
Abca8a	FAPs (Adipogenic)	-0.0173244	0.964929
Abca8a	Myonuclei	0.0341586	0.795788
Abca8a	Pericytes/SM	0.0390341	0.739506
Abca8a	Neural	0.0423662	0.707744
Abca8a	FAPs (Stem)	0.0527505	0.659766
Abca8a	FAPs (Pro-remodeling)	0.0712033	0.868575
Abca8a	Tenocytes	0.143709	0.869526
Abca8b	Myonuclei	0.0411485	0.813761
Abca8b	Pericytes/SM	0.0455879	0.761302
Abca8b	Neural	0.0508215	0.732907
Abca8b	FAPs (Stem)	0.0554074	0.70722
Abca9	FAPs (Pro-remodeling)	-0.0398345	0.941466
Abca9	FAPs (Stem)	0.0886007	0.527819
Abca9	Neural	0.0995149	0.48138
Abca9	Pericytes/SM	0.114804	0.419374
Abca9	Myonuclei	0.11696	0.410666
Abcb10	FAPs (Pro-remodeling)	-0.328845	0.587059
Abcb10	Myonuclei	-0.160417	0.154471
Abcb10	Neural	-0.15237	0.180657
Abcb10	Pericytes/SM	-0.148546	0.186379
Abcb10	FAPs (Stem)	-0.134806	0.474643
Abcb11	Myonuclei	-0.343914	0.538949
Abcb1a	Neural	0.0347052	0.830705
Abcb1a	Myonuclei	0.0397241	0.830275
Abcb1a	Pericytes/SM	0.039949	0.72244
Abcb1b	Neural	0.0807611	0.517616
Abcb1b	Pericytes/SM	0.0862533	0.300161
Abcb1b	Myonuclei	0.0866712	0.410896
Abcb4	Pericytes/SM	-0.0228756	0.876935
Abcb4	Myonuclei	-0.0184335	0.90252
Abcb4	Neural	0.00410198	0.981845
Abcb6	Myonuclei	0.00969107	0.965913
Abcb8	FAPs (Pro-remodeling)	-0.218161	0.70247
Abcb8	B cells	-0.11539	0.822085
Abcb8	Pericytes/SM	-0.058656	0.468642
Abcb8	Myonuclei	-0.0561981	0.493339
Abcb8	FAPs (Stem)	-0.0434436	0.795308
Abcb8	Neural	-0.0176928	0.860488
Abcb9	FAPs (Stem)	-0.029144	0.915859
Abcb9	Pericytes/SM	0.0159655	0.864888
Abcb9	Myonuclei	0.0195362	0.836344
Abcb9	Neural	0.0361609	0.739291
Abcc1	Neural	-0.045591	0.73935
Abcc1	Myonuclei	-0.0378081	0.782367
Abcc1	Pericytes/SM	-0.0273493	0.84004
Abcc1	FAPs (Stem)	0.0171637	0.897591
Abcc1	FAPs (Pro-remodeling)	0.219158	0.597785
Abcc10	Myonuclei	-0.121709	0.395638
Abcc10	Pericytes/SM	-0.108205	0.397558
Abcc10	Neural	-0.0636517	0.651055
Abcc10	FAPs (Stem)	-0.0387063	0.879975
Abcc3	Myonuclei	0.219898	0.448959
Abcc4	Myonuclei	-0.0268894	0.851835
Abcc4	Pericytes/SM	-0.0261138	0.841919
Abcc4	Neural	-0.0191102	0.907382
Abcc4	FAPs (Stem)	0.0313387	0.886911
Abcc5	Myonuclei	-0.142667	0.128964
Abcc5	Pericytes/SM	-0.140255	0.134587
Abcc5	Neural	-0.131304	0.163701
Abcc5	FAPs (Stem)	-0.104584	0.325499
Abcc5	FAPs (Pro-remodeling)	-0.0742269	0.868521
Abcc5	FAPs (Adipogenic)	-0.00733309	0.986728
Abcc8	Pericytes/SM	-0.195908	0.305313
Abcc8	Myonuclei	-0.19532	0.309366
Abcc9	Myonuclei	-0.00700693	0.965684
Abcc9	Pericytes/SM	-0.0044493	0.977924
Abcc9	Neural	0.0124773	0.940972
Abcd2	FAPs (Stem)	0.235494	0.190113
Abcd2	Pericytes/SM	0.23591	0.191767
Abcd2	Neutrophils	0.242441	0.638271
Abcd2	Myonuclei	0.242539	0.17759
Abcd2	Neural	0.251905	0.198809
Abcd2	FAPs (Pro-remodeling)	0.499794	0.267272
Abcd3	Pericytes/SM	0.0604088	0.505403
Abcd3	FAPs (Stem)	0.0673274	0.587399
Abcd3	Myonuclei	0.0680418	0.448807
Abcd3	Neural	0.0867615	0.356806
Abcd3	FAPs (Pro-remodeling)	0.167896	0.705638
Abcd4	Pericytes/SM	0.0210595	0.844923
Abcd4	FAPs (Stem)	0.0266358	0.8885
Abcd4	Myonuclei	0.0294344	0.797056
Abcd4	Neural	0.0498981	0.694221
Abce1	B cells	0.00959421	0.981922
Abce1	Neural	0.0234622	0.735594
Abce1	Myonuclei	0.0247641	0.674281
Abce1	Pericytes/SM	0.032385	0.601804
Abce1	FAPs (Stem)	0.0351935	0.742505
Abce1	FAPs (Pro-remodeling)	0.201457	0.626459
Abcf1	Pericytes/SM	-0.0830111	0.145176
Abcf1	Myonuclei	-0.0818152	0.141465
Abcf1	Neural	-0.0783478	0.208741
Abcf1	FAPs (Stem)	-0.0319976	0.760966
Abcf1	B cells	0.0227588	0.9492
Abcf1	FAPs (Pro-remodeling)	0.20247	0.630363
Abcf2	Pericytes/SM	-0.0599954	0.479286
Abcf2	Myonuclei	-0.0595942	0.475716
Abcf2	Neural	-0.0537972	0.543711
Abcf2	FAPs (Stem)	-0.0491765	0.689494
Abcf2	B cells	0.0449688	0.920118
Abcf2	FAPs (Pro-remodeling)	0.202587	0.631595
Abcf3	B cells	-0.122848	0.824498
Abcf3	FAPs (Pro-remodeling)	-0.112816	0.83244
Abcf3	Neural	-0.0530147	0.498271
Abcf3	Pericytes/SM	-0.0452107	0.49208
Abcf3	Myonuclei	-0.0420781	0.415981
Abcf3	FAPs (Stem)	-0.024968	0.873817
Abcg1	Myonuclei	0.031462	0.914145
Abcg1	Pericytes/SM	0.0468725	0.868982
Abcg1	Neural	0.0836424	0.76512
Abcg2	Endothelial cells (Artery)	-0.101968	0.867161
Abcg2	Myonuclei	-0.027132	0.815302
Abcg2	Pericytes/SM	-0.0253914	0.819949
Abcg2	FAPs (Stem)	-0.00848338	0.97236
Abcg2	Neural	0.00381263	0.976114
Abcg3	Myonuclei	0.405751	0.252017
Abcg4	Neural	0.0168554	0.971131
Abcg4	Pericytes/SM	0.0844481	0.857899
Abhd10	Pericytes/SM	0.119335	0.36877
Abhd10	Myonuclei	0.123225	0.138026
Abhd10	Neural	0.126649	0.480799
Abhd11	FAPs (Stem)	0.0219955	0.923656
Abhd11	Myonuclei	0.0453605	0.728049
Abhd11	Pericytes/SM	0.0507683	0.723608
Abhd11	Neural	0.0546296	0.743906
Abhd12	Pericytes/SM	0.0098755	0.922878
Abhd12	FAPs (Stem)	0.0242298	0.908624
Abhd12	Neural	0.027573	0.768516
Abhd12	Myonuclei	0.0282289	0.753641
Abhd13	Myonuclei	0.0344381	0.712321
Abhd13	Pericytes/SM	0.0375055	0.669346
Abhd13	FAPs (Stem)	0.040973	0.838923
Abhd13	Neural	0.044565	0.667344
Abhd14a	Pericytes/SM	-0.135598	0.251876
Abhd14a	Myonuclei	-0.127307	0.174242
Abhd14a	Neural	-0.120061	0.288356
Abhd14a	FAPs (Stem)	-0.116527	0.547759
Abhd14b	FAPs (Stem)	-0.0106417	0.961878
Abhd14b	Pericytes/SM	0.00911416	0.950639
Abhd14b	Myonuclei	0.0130543	0.936268
Abhd14b	Neural	0.0778215	0.681042
Abhd15	Myonuclei	0.297828	0.316846
Abhd16a	FAPs (Pro-remodeling)	-0.000409529	0.999327
Abhd16a	Neural	0.024	0.782576
Abhd16a	Myonuclei	0.0253063	0.731462
Abhd16a	Pericytes/SM	0.025647	0.741855
Abhd16a	FAPs (Stem)	0.0455048	0.708027
Abhd17a	FAPs (Pro-remodeling)	-0.00749652	0.988337
Abhd17a	B cells	0.0149872	0.977909
Abhd17a	FAPs (Stem)	0.0518553	0.743928
Abhd17a	Pericytes/SM	0.101345	0.196319
Abhd17a	Neural	0.116435	0.241841
Abhd17a	Myonuclei	0.11723	0.116754
Abhd17b	Pericytes/SM	0.103397	0.267052
Abhd17b	B cells	0.106617	0.824642
Abhd17b	Myonuclei	0.112172	0.0907216
Abhd17b	Neural	0.146129	0.291399
Abhd17b	FAPs (Stem)	0.150678	0.52293
Abhd17c	FAPs (Pro-remodeling)	-0.290458	0.609326
Abhd17c	FAPs (Stem)	-0.0553149	0.80457
Abhd17c	Pericytes/SM	-0.0392862	0.717626
Abhd17c	Neural	-0.0313886	0.785529
Abhd17c	Myonuclei	-0.0158935	0.875887
Abhd18	FAPs (Stem)	-0.48323	0.146569
Abhd18	Pericytes/SM	-0.43495	0.11078
Abhd18	Myonuclei	-0.41982	0.11321
Abhd18	Neural	-0.377338	0.164118
Abhd2	Myonuclei	0.0680348	0.690095
Abhd2	Pericytes/SM	0.0704807	0.539417
Abhd2	Neural	0.0911967	0.474136
Abhd2	FAPs (Stem)	0.114806	0.5863
Abhd3	Pericytes/SM	0.0993673	0.684436
Abhd3	Neural	0.199627	0.502763
Abhd4	FAPs (Stem)	0.0717184	0.611011
Abhd4	Pericytes/SM	0.0769878	0.352712
Abhd4	Myonuclei	0.0792652	0.34395
Abhd4	Neural	0.0800813	0.343847
Abhd5	FAPs (Stem)	0.0134087	0.935749
Abhd5	Pericytes/SM	0.0482178	0.734557
Abhd5	Myonuclei	0.0606478	0.668553
Abhd5	FAPs (Pro-remodeling)	0.0756319	0.891451
Abhd5	Neural	0.0960396	0.561611
Abhd6	B cells	0.00622269	0.989285
Abhd6	Pericytes/SM	0.139067	0.279803
Abhd6	Myonuclei	0.146857	0.239842
Abhd6	Neural	0.191175	0.208486
Abhd8	Neural	0.00959949	0.947414
Abhd8	Myonuclei	0.0175519	0.878419
Abhd8	Pericytes/SM	0.02301	0.848922
Abhd8	FAPs (Stem)	0.0324037	0.888642
Abi1	B cells	-0.141525	0.782731
Abi1	Pericytes/SM	-0.0638547	0.362238
Abi1	Myonuclei	-0.0628157	0.414025
Abi1	Neural	-0.0568274	0.504214
Abi1	FAPs (Stem)	-0.0242225	0.854545
Abi2	Myonuclei	-0.0238798	0.91779
Abi2	Pericytes/SM	-0.00534956	0.979136
Abi2	Neural	-0.00314452	0.987798
Abi2	FAPs (Stem)	0.119611	0.654016
Abi3	Pericytes/SM	0.239152	0.319565
Abi3bp	Tenocytes	-0.146137	0.675006
Abi3bp	FAPs (Pro-remodeling)	0.0177223	0.970268
Abi3bp	Neural	0.0263296	0.86236
Abi3bp	Myonuclei	0.0380297	0.854388
Abi3bp	FAPs (Stem)	0.0529502	0.714417
Abi3bp	FAPs (Adipogenic)	0.122751	0.773005
Abl1	Neural	-0.0441251	0.720828
Abl1	Myonuclei	-0.0429074	0.725633
Abl1	Pericytes/SM	-0.0404395	0.741958
Abl1	FAPs (Stem)	-0.025707	0.838564
Abl1	FAPs (Pro-remodeling)	0.0449564	0.919835
Abl2	Neural	-0.144039	0.315243
Abl2	Pericytes/SM	-0.141546	0.335366
Abl2	Myonuclei	-0.133205	0.370152
Abl2	FAPs (Stem)	-0.105721	0.49818
Ablim1	B cells	-0.158388	0.759701
Ablim1	FAPs (Stem)	-0.00319472	0.978968
Ablim1	Myonuclei	0.0015525	0.989452
Ablim1	Pericytes/SM	0.0105155	0.920602
Ablim1	Neural	0.0250707	0.826382
Ablim1	Endothelial cells (Artery)	0.161411	0.704348
Ablim2	Neural	-0.0161576	0.909871
Ablim2	Myonuclei	-0.00121252	0.99046
Ablim2	Pericytes/SM	0.0146979	0.91319
Ablim3	Endothelial cells (Artery)	0.00729629	0.989115
Ablim3	Pericytes/SM	0.0548758	0.612322
Ablim3	Myonuclei	0.0567357	0.635895
Ablim3	Neural	0.05724	0.668411
Abr	Pericytes/SM	-0.021316	0.844312
Abr	Myonuclei	-0.0145923	0.900547
Abr	Neutrophils	-0.0142684	0.98044
Abr	Neural	-0.013892	0.914149
Abra	Myonuclei	0.0704516	0.663833
Abracl	Pericytes/SM	0.0476723	0.843428
Abracl	Myonuclei	0.0731691	0.773217
Abraxas1	Pericytes/SM	0.000105184	0.999509
Abraxas1	Neural	0.0206459	0.932908
Abraxas1	Myonuclei	0.0217264	0.84877
Abraxas2	Myonuclei	-0.0671264	0.270957
Abraxas2	Pericytes/SM	-0.0508701	0.561669
Abraxas2	FAPs (Stem)	-0.0427478	0.841222
Abraxas2	Neural	-0.0420563	0.679576
Abt1	Pericytes/SM	0.0829123	0.370061
Abt1	Myonuclei	0.0870499	0.22618
Abt1	Neural	0.101407	0.534555
Abtb1	Neutrophils	-0.117192	0.856604
Abtb1	FAPs (Stem)	0.113609	0.621685
Abtb1	Neural	0.13131	0.185346
Abtb1	Pericytes/SM	0.143366	0.121274
Abtb1	Myonuclei	0.154174	0.0389736
Abtb2	Neural	-0.286054	0.0515012
Abtb2	Pericytes/SM	-0.275043	0.0627731
Abtb2	Myonuclei	-0.272976	0.0690064
AC114585.1	Myonuclei	0.494473	0.112939
AC125141.3	Myonuclei	0.0551487	0.771171
AC126055.1	Myonuclei	0.162788	0.546132
AC126280.1	Pericytes/SM	0.364047	0.357116
AC129328.1	Pericytes/SM	0.137468	0.435359
AC129328.1	Myonuclei	0.156773	0.259455
AC130815.2	Neural	0.0235832	0.897593
AC130815.2	Pericytes/SM	0.0435136	0.806659
AC133103.1	B cells	0.129206	0.802333
AC133498.1	Myonuclei	0.0951578	0.605866
AC149090.1	FAPs (Pro-remodeling)	-0.167371	0.76738
AC149090.1	Neutrophils	-0.0261253	0.970697
AC149090.1	Endothelial cells (Artery)	0.0304732	0.960156
AC149090.1	Pericytes/SM	0.136979	0.383637
AC149090.1	Myonuclei	0.137209	0.381301
AC149090.1	B cells	0.138667	0.706946
AC149090.1	Neural	0.144024	0.368828
AC149090.1	FAPs (Stem)	0.153705	0.368946
AC154378.1	Myonuclei	-0.055702	0.780433
AC154507.3	Myonuclei	0.0698915	0.757087
AC154760.1	Pericytes/SM	-0.0917293	0.681998
AC154760.1	Myonuclei	-0.0855539	0.665823
AC154760.1	Neural	-0.0793166	0.746731
AC161376.2	Myonuclei	0.0758342	0.700493
AC161607.1	Myonuclei	0.0437553	0.881243
AC163032.1	Neural	0.186506	0.309508
AC163032.1	Myonuclei	0.200523	0.31209
AC163032.1	Pericytes/SM	0.224387	0.212875
AC165953.2	FAPs (Stem)	-0.0368937	0.907445
AC165953.2	Pericytes/SM	-0.0186467	0.917183
AC165953.2	Neural	-0.0129283	0.948982
AC165953.2	Myonuclei	0.00315463	0.987355
Acaa1a	B cells	-0.0282006	0.958122
Acaa1a	FAPs (Pro-remodeling)	0.0332178	0.944795
Acaa1a	FAPs (Stem)	0.0720413	0.613256
Acaa1a	Pericytes/SM	0.110563	0.364055
Acaa1a	Myonuclei	0.116783	0.340579
Acaa1a	Neural	0.126716	0.334597
Acaa1b	Neural	0.771072	0.0347848
Acaa1b	Pericytes/SM	0.834655	0.015473
Acaa1b	Myonuclei	0.859106	0.0112149
Acaa2	B cells	-0.120905	0.809078
Acaa2	FAPs (Stem)	0.00465065	0.977008
Acaa2	Pericytes/SM	0.0107896	0.945633
Acaa2	Myonuclei	0.0166012	0.916566
Acaa2	Neural	0.0296423	0.854271
Acaa2	FAPs (Pro-remodeling)	0.0543313	0.910224
Acaca	Neutrophils	-0.308591	0.566007
Acaca	Tenocytes	-0.132889	0.84454
Acaca	FAPs (Adipogenic)	-0.104178	0.815235
Acaca	Endothelial cells (Artery)	-0.0481126	0.930045
Acaca	Pericytes/SM	0.240388	0.580038
Acaca	Myonuclei	0.244542	0.573276
Acaca	B cells	0.245162	0.577334
Acaca	FAPs (Stem)	0.247326	0.572032
Acaca	Neural	0.248593	0.5712
Acaca	FAPs (Pro-remodeling)	0.760408	0.299581
Acacb	B cells	-0.0401071	0.921127
Acacb	FAPs (Stem)	-0.0146882	0.934464
Acacb	Pericytes/SM	-0.00665348	0.964585
Acacb	Myonuclei	-0.0037733	0.979896
Acacb	Neural	0.00533303	0.972815
Acacb	FAPs (Pro-remodeling)	0.249158	0.625601
Acacb	Endothelial cells (Artery)	0.596845	0.186397
Acad10	FAPs (Stem)	0.0480004	0.861295
Acad10	Pericytes/SM	0.060392	0.701214
Acad10	Myonuclei	0.0694248	0.66017
Acad10	Neural	0.137795	0.497182
Acad11	FAPs (Pro-remodeling)	-0.142226	0.811562
Acad11	Pericytes/SM	-0.0114182	0.912268
Acad11	Myonuclei	-0.00466922	0.964196
Acad11	FAPs (Stem)	0.0140645	0.940767
Acad11	Neural	0.032651	0.800893
Acad12	Myonuclei	-0.13503	0.0693022
Acad12	Pericytes/SM	-0.133907	0.109114
Acad12	FAPs (Stem)	-0.133068	0.512853
Acad12	Neural	-0.130766	0.264017
Acad8	Pericytes/SM	0.038366	0.690737
Acad8	Myonuclei	0.0396063	0.628041
Acad8	FAPs (Stem)	0.0696424	0.739151
Acad8	Neural	0.0745585	0.534917
Acad9	FAPs (Pro-remodeling)	-0.195972	0.742264
Acad9	Myonuclei	-0.0862816	0.39819
Acad9	Pericytes/SM	-0.0837239	0.414287
Acad9	Neural	-0.0758857	0.508499
Acad9	FAPs (Stem)	-0.0445082	0.810024
Acadl	FAPs (Stem)	0.0579984	0.708454
Acadl	Pericytes/SM	0.0721806	0.615072
Acadl	Myonuclei	0.0766441	0.591439
Acadl	Neural	0.0922276	0.534087
Acadl	B cells	0.162586	0.674818
Acadl	FAPs (Pro-remodeling)	0.33822	0.438537
Acadm	B cells	-0.0144359	0.979568
Acadm	FAPs (Stem)	0.0711046	0.619215
Acadm	Pericytes/SM	0.077675	0.525368
Acadm	Myonuclei	0.0806873	0.514496
Acadm	Neural	0.0948412	0.466782
Acadm	FAPs (Pro-remodeling)	0.138421	0.778463
Acads	B cells	-0.0718342	0.89271
Acads	FAPs (Stem)	0.0127627	0.948418
Acads	Pericytes/SM	0.0862437	0.579326
Acads	Myonuclei	0.0991526	0.52716
Acads	Neural	0.115049	0.505111
Acadsb	FAPs (Adipogenic)	-0.0120663	0.976315
Acadsb	Myonuclei	0.0276037	0.714765
Acadsb	Pericytes/SM	0.0293385	0.696271
Acadsb	Neural	0.03953	0.608547
Acadsb	FAPs (Stem)	0.0440193	0.578391
Acadsb	Tenocytes	0.142641	0.8541
Acadsb	FAPs (Pro-remodeling)	0.260317	0.542798
Acadvl	FAPs (Stem)	-0.0320282	0.831081
Acadvl	Pericytes/SM	-0.0107034	0.935669
Acadvl	Myonuclei	-0.0039727	0.976322
Acadvl	Neural	0.0188661	0.894661
Acadvl	FAPs (Pro-remodeling)	0.208626	0.68275
Acap1	B cells	0.0590328	0.915787
Acap1	Pericytes/SM	0.231181	0.569216
Acap2	FAPs (Pro-remodeling)	-0.13891	0.801303
Acap2	Myonuclei	0.0541837	0.632544
Acap2	Pericytes/SM	0.057205	0.558826
Acap2	Neural	0.0671271	0.511011
Acap2	FAPs (Stem)	0.108774	0.444835
Acap3	FAPs (Pro-remodeling)	-0.154211	0.78381
Acap3	Neural	-0.0537591	0.624977
Acap3	Myonuclei	-0.0457394	0.616961
Acap3	Pericytes/SM	-0.0333353	0.67681
Acap3	FAPs (Stem)	0.0104766	0.942636
Acat1	B cells	-0.0877597	0.861348
Acat1	Pericytes/SM	-0.0121145	0.875615
Acat1	Myonuclei	-0.0116665	0.87975
Acat1	Neural	0.0149397	0.860478
Acat1	FAPs (Stem)	0.0212489	0.819224
Acat1	FAPs (Pro-remodeling)	0.384919	0.384343
Acat2	FAPs (Stem)	0.0684999	0.822605
Acat2	FAPs (Pro-remodeling)	0.122136	0.805004
Acat2	Pericytes/SM	0.122485	0.70461
Acat2	Myonuclei	0.127528	0.693202
Acat2	Neural	0.131139	0.686511
Acbd3	B cells	-0.18345	0.726815
Acbd3	FAPs (Pro-remodeling)	-0.0929895	0.863597
Acbd3	Neural	-0.0531104	0.576546
Acbd3	FAPs (Stem)	-0.0458569	0.774374
Acbd3	Pericytes/SM	-0.0409617	0.611821
Acbd3	Myonuclei	-0.04083	0.623012
Acbd4	FAPs (Stem)	0.234187	0.308676
Acbd4	Myonuclei	0.328511	0.140567
Acbd4	Neural	0.331014	0.157539
Acbd4	Pericytes/SM	0.332036	0.137079
Acbd5	B cells	-0.0416997	0.933443
Acbd5	Pericytes/SM	-0.0299553	0.724013
Acbd5	Myonuclei	-0.0260516	0.758315
Acbd5	Neural	-0.0136949	0.879219
Acbd5	FAPs (Stem)	0.00481922	0.976138
Acbd6	Neural	0.0528749	0.669023
Acbd6	Pericytes/SM	0.0548104	0.547513
Acbd6	Myonuclei	0.0668162	0.344097
Acbd6	FAPs (Stem)	0.0716633	0.749355
Acbd7	Myonuclei	0.0392728	0.910896
Accs	FAPs (Stem)	0.106772	0.721147
Accs	Myonuclei	0.120894	0.388295
Accs	Neural	0.121461	0.56301
Accs	Pericytes/SM	0.134406	0.368113
Acd	Myonuclei	-0.0371946	0.741557
Acd	FAPs (Stem)	-0.0293149	0.917183
Acd	Pericytes/SM	-0.0162108	0.893766
Acd	Neural	-0.0138093	0.934714
Ace	FAPs (Adipogenic)	-0.0702789	0.877192
Ace	Pericytes/SM	0.081053	0.295601
Ace	Neural	0.09034	0.583985
Ace	Myonuclei	0.0938665	0.597833
Ace	FAPs (Stem)	0.107964	0.195078
Ace	Endothelial cells (Artery)	0.15595	0.760996
Acer2	Endothelial cells (Artery)	0.0246918	0.968122
Acer2	Pericytes/SM	0.106068	0.686316
Acer2	Neural	0.178575	0.550379
Acer3	Myonuclei	-0.0301835	0.858002
Acer3	Pericytes/SM	-0.0265592	0.878786
Acer3	Neural	-0.00992875	0.956607
Ache	Neural	-0.0436321	0.795408
Ache	Myonuclei	-0.0220145	0.888814
Ache	Pericytes/SM	-0.0169787	0.913642
Acin1	Endothelial cells (Artery)	-0.176642	0.765195
Acin1	Myonuclei	-0.066009	0.430876
Acin1	Pericytes/SM	-0.0620941	0.434747
Acin1	Neural	-0.0580873	0.476938
Acin1	FAPs (Stem)	-0.020262	0.853583
Acin1	FAPs (Pro-remodeling)	0.111523	0.792215
Acin1	B cells	0.119152	0.651098
Ackr1	FAPs (Stem)	0.246535	0.341462
Ackr1	Pericytes/SM	0.258902	0.332636
Ackr1	Neural	0.304504	0.225888
Ackr2	FAPs (Stem)	-0.00530281	0.987305
Ackr3	FAPs (Pro-remodeling)	-0.192609	0.736948
Ackr3	Neural	-0.0670199	0.689446
Ackr3	Pericytes/SM	-0.0657703	0.502437
Ackr3	Myonuclei	-0.0527046	0.775148
Ackr3	FAPs (Stem)	-0.0461548	0.642923
Acly	Neutrophils	-0.804246	0.0769518
Acly	Endothelial cells (Artery)	-0.137272	0.768429
Acly	FAPs (Adipogenic)	-0.0932465	0.842598
Acly	Pericytes/SM	0.0552706	0.91926
Acly	FAPs (Stem)	0.0583641	0.915559
Acly	Myonuclei	0.0629963	0.907945
Acly	Neural	0.064228	0.906862
Acly	B cells	0.266323	0.668096
Acly	FAPs (Pro-remodeling)	0.590408	0.439595
Aco1	FAPs (Stem)	0.171463	0.389799
Aco1	Myonuclei	0.204113	0.305952
Aco1	Pericytes/SM	0.208012	0.298259
Aco1	Neural	0.221134	0.286901
Aco1	FAPs (Pro-remodeling)	0.385321	0.399335
Aco2	FAPs (Stem)	-0.0800454	0.422827
Aco2	Pericytes/SM	-0.0768267	0.446473
Aco2	Myonuclei	-0.0740546	0.466547
Aco2	Neural	-0.0648057	0.532301
Aco2	Tenocytes	-0.0125011	0.988719
Aco2	B cells	0.0341184	0.898929
Aco2	Endothelial cells (Artery)	0.0768331	0.88681
Aco2	FAPs (Pro-remodeling)	0.402827	0.384589
Acot1	Neural	0.111557	0.731721
Acot11	Myonuclei	0.103885	0.656657
Acot11	Neural	0.122383	0.641968
Acot13	Pericytes/SM	-0.0296284	0.851689
Acot13	Myonuclei	-0.0229494	0.873094
Acot13	Neural	0.0215339	0.900035
Acot2	Pericytes/SM	-0.0143878	0.922932
Acot2	Myonuclei	-0.00932381	0.950048
Acot2	Neural	0.018134	0.911087
Acot2	FAPs (Stem)	0.0375279	0.880764
Acot4	Myonuclei	0.371267	0.297678
Acot6	FAPs (Stem)	0.0844512	0.724317
Acot6	Pericytes/SM	0.123243	0.484019
Acot6	Myonuclei	0.133234	0.296068
Acot6	Neural	0.133731	0.372382
Acot7	FAPs (Stem)	-0.106923	0.731733
Acot7	Myonuclei	-0.0766441	0.214588
Acot7	Pericytes/SM	-0.0696454	0.470774
Acot7	Neural	-0.0605835	0.578424
Acot8	Pericytes/SM	0.171252	0.306667
Acot8	Myonuclei	0.20038	0.123138
Acot8	Neural	0.222221	0.312204
Acox1	B cells	-0.153211	0.753761
Acox1	Neutrophils	0.0190113	0.969434
Acox1	FAPs (Stem)	0.0334379	0.747785
Acox1	Pericytes/SM	0.0402203	0.666525
Acox1	Myonuclei	0.042158	0.653679
Acox1	Neural	0.0569398	0.56931
Acox1	Endothelial cells (Artery)	0.308399	0.47024
Acox1	FAPs (Pro-remodeling)	0.325766	0.452427
Acox2	Myonuclei	0.303847	0.348845
Acox3	Pericytes/SM	-0.0589981	0.464031
Acox3	Myonuclei	-0.054973	0.51141
Acox3	Neural	-0.0441383	0.644044
Acox3	FAPs (Stem)	-0.038268	0.803975
Acox3	B cells	-0.00630578	0.989044
Acp1	FAPs (Pro-remodeling)	-0.0152245	0.975136
Acp1	Pericytes/SM	0.00848332	0.910342
Acp1	Myonuclei	0.0150196	0.743463
Acp1	Neural	0.0202778	0.826458
Acp1	FAPs (Stem)	0.0206703	0.906426
Acp2	Pericytes/SM	-0.0159611	0.842412
Acp2	Myonuclei	-0.0149756	0.846747
Acp2	Neural	-0.0109227	0.90142
Acp2	FAPs (Stem)	0.00367442	0.982378
Acp5	B cells	0.287542	0.485233
Acp5	FAPs (Stem)	0.374771	0.251265
Acp5	Pericytes/SM	0.425478	0.225084
Acp5	Neutrophils	0.439589	0.337413
Acp5	Myonuclei	0.449869	0.205555
Acp5	Neural	0.465476	0.192182
Acp6	FAPs (Stem)	-0.0224834	0.93823
Acp6	Pericytes/SM	-0.0124749	0.905588
Acp6	Myonuclei	0.00609639	0.940079
Acp6	Neural	0.0285291	0.804268
Acrbp	Myonuclei	-0.135878	0.536772
Acrbp	Pericytes/SM	-0.108646	0.566496
Acrbp	Neural	-0.054456	0.788842
Acsbg1	Neural	0.314776	0.457823
Acsf2	Pericytes/SM	0.52223	0.0764824
Acsf2	Myonuclei	0.545459	0.0707978
Acsf2	Neural	0.551113	0.0751524
Acsf3	FAPs (Stem)	0.0503043	0.856985
Acsf3	Pericytes/SM	0.113759	0.47898
Acsf3	Myonuclei	0.127762	0.423685
Acsf3	Neural	0.163463	0.403048
Acsl1	Endothelial cells (Artery)	0.161369	0.785001
Acsl1	Pericytes/SM	0.171074	0.337327
Acsl1	Myonuclei	0.174586	0.328236
Acsl1	FAPs (Stem)	0.179578	0.319172
Acsl1	Neural	0.184797	0.311415
Acsl1	B cells	0.231887	0.558099
Acsl1	Neutrophils	0.646363	0.257032
Acsl1	FAPs (Pro-remodeling)	0.984999	0.154502
Acsl3	FAPs (Pro-remodeling)	-0.298081	0.578218
Acsl3	Neural	-0.109707	0.508717
Acsl3	Myonuclei	-0.0972696	0.567088
Acsl3	Pericytes/SM	-0.0947293	0.568229
Acsl3	FAPs (Stem)	0.00979597	0.953226
Acsl5	FAPs (Stem)	0.234142	0.264729
Acsl5	FAPs (Pro-remodeling)	0.248576	0.649833
Acsl5	Neural	0.304909	0.159478
Acsl5	Pericytes/SM	0.312032	0.10189
Acsl5	Myonuclei	0.316242	0.119106
Acsl6	Myonuclei	0.00869551	0.960045
Acsm3	Pericytes/SM	0.922926	0.0776802
Acsm3	Myonuclei	0.969258	0.0838369
Acsm5	Myonuclei	0.283491	0.317838
Acss1	Myonuclei	-0.309736	0.165209
Acss1	Pericytes/SM	-0.306665	0.167347
Acss1	Neural	-0.284779	0.190403
Acss1	B cells	-0.247087	0.585756
Acss2	FAPs (Pro-remodeling)	-0.141275	0.80156
Acss2	FAPs (Stem)	0.038087	0.892183
Acss2	Pericytes/SM	0.0902281	0.752942
Acss2	Myonuclei	0.0925135	0.745356
Acss2	Neural	0.0968824	0.739703
Acss3	FAPs (Stem)	0.273871	0.358458
Acss3	Myonuclei	0.329145	0.312619
Acss3	Pericytes/SM	0.337883	0.291111
Acss3	Neural	0.366454	0.287983
Acta2	Myonuclei	0.0703866	0.686748
Acta2	Pericytes/SM	0.0790981	0.638709
Actb	Tenocytes	-0.0453147	0.925616
Actb	Pericytes/SM	0.00620824	0.961423
Actb	Myonuclei	0.00772684	0.951917
Actb	Neural	0.00964627	0.940971
Actb	FAPs (Stem)	0.0243478	0.867566
Actb	FAPs (Adipogenic)	0.138357	0.731785
Actb	B cells	0.245844	0.454584
Actb	Endothelial cells (Artery)	0.3031	0.481351
Actb	Neutrophils	0.354036	0.502956
Actb	FAPs (Pro-remodeling)	0.519519	0.45882
Actc1	Myonuclei	-0.155862	0.612552
Actg1	Pericytes/SM	-0.0775016	0.540527
Actg1	Myonuclei	-0.0741048	0.558084
Actg1	Neural	-0.0726673	0.571863
Actg1	FAPs (Stem)	-0.060629	0.656645
Actg1	Tenocytes	-0.0127596	0.984551
Actg1	FAPs (Adipogenic)	0.032714	0.933145
Actg1	Endothelial cells (Artery)	0.0527957	0.898525
Actg1	B cells	0.118457	0.683051
Actg1	Neutrophils	0.178694	0.641561
Actg1	FAPs (Pro-remodeling)	0.393943	0.528572
Actg2	Pericytes/SM	-0.593789	0.106197
Actl6a	Pericytes/SM	-0.204254	0.0215758
Actl6a	Neural	-0.202976	0.085709
Actl6a	Myonuclei	-0.199909	0.00861567
Actl6a	FAPs (Stem)	-0.130749	0.635313
Actn1	FAPs (Pro-remodeling)	-0.180001	0.755578
Actn1	Myonuclei	-0.0915266	0.651109
Actn1	Pericytes/SM	-0.0783407	0.513361
Actn1	Neural	-0.0627945	0.755567
Actn2	Pericytes/SM	-0.089052	0.689949
Actn2	Myonuclei	-0.0807795	0.633057
Actn4	Pericytes/SM	-0.00153437	0.989336
Actn4	FAPs (Stem)	0.00297448	0.984368
Actn4	Neural	0.00696693	0.953606
Actn4	Myonuclei	0.00808571	0.946778
Actn4	Endothelial cells (Artery)	0.174836	0.723514
Actn4	FAPs (Pro-remodeling)	0.178281	0.682969
Actr10	B cells	-0.0883772	0.864825
Actr10	FAPs (Pro-remodeling)	-0.0737377	0.886285
Actr10	Myonuclei	-0.0183211	0.648612
Actr10	Pericytes/SM	-0.0161927	0.785178
Actr10	FAPs (Stem)	-0.0135215	0.930317
Actr10	Neural	0.00257279	0.974418
Actr1a	Endothelial cells (Artery)	-0.0339394	0.954098
Actr1a	Pericytes/SM	-0.0234885	0.674459
Actr1a	Myonuclei	-0.0218766	0.685124
Actr1a	Neural	-0.0209401	0.719655
Actr1a	FAPs (Stem)	-0.00608831	0.953215
Actr1a	B cells	0.0422021	0.925715
Actr1a	FAPs (Pro-remodeling)	0.279716	0.504116
Actr1b	B cells	-0.0920201	0.864471
Actr1b	Neural	-0.0157691	0.807957
Actr1b	FAPs (Stem)	-0.0149743	0.89608
Actr1b	Pericytes/SM	-0.0135716	0.827915
Actr1b	Myonuclei	-0.00633575	0.912489
Actr1b	FAPs (Pro-remodeling)	0.182572	0.661411
Actr2	Pericytes/SM	0.0759191	0.271267
Actr2	Myonuclei	0.0780819	0.27087
Actr2	Neural	0.0788347	0.294656
Actr2	FAPs (Stem)	0.0916444	0.442926
Actr2	FAPs (Pro-remodeling)	0.12008	0.787291
Actr2	Neutrophils	0.141521	0.771374
Actr2	B cells	0.180589	0.649642
Actr3	Pericytes/SM	0.0674665	0.506408
Actr3	Myonuclei	0.0689955	0.499266
Actr3	Neural	0.0745462	0.478516
Actr3	FAPs (Stem)	0.07773	0.553463
Actr3	B cells	0.151957	0.679119
Actr3	Neutrophils	0.18358	0.704942
Actr3	FAPs (Pro-remodeling)	0.204168	0.635672
Actr3b	Myonuclei	-0.307818	0.292867
Actr3b	Neural	-0.307637	0.285405
Actr3b	Pericytes/SM	-0.293647	0.314378
Actr3b	FAPs (Stem)	-0.108855	0.741243
Actr5	Myonuclei	-0.0202769	0.893678
Actr5	Pericytes/SM	0.00500698	0.969967
Actr5	Neural	0.0138229	0.936927
Actr6	Pericytes/SM	0.0322607	0.838283
Actr6	Myonuclei	0.0448987	0.710302
Actr6	Neural	0.126193	0.46365
Actr8	Pericytes/SM	0.0557022	0.476293
Actr8	Myonuclei	0.0594964	0.310474
Actr8	FAPs (Stem)	0.061471	0.785204
Actr8	Neural	0.0655157	0.505982
Acvr1	FAPs (Pro-remodeling)	-0.45523	0.450892
Acvr1	Neural	-0.123248	0.419705
Acvr1	Myonuclei	-0.121148	0.429485
Acvr1	FAPs (Stem)	-0.109838	0.551285
Acvr1	Pericytes/SM	-0.106348	0.487533
Acvr1b	Pericytes/SM	-0.0316693	0.898512
Acvr1b	Myonuclei	-0.0311785	0.899664
Acvr1b	Neural	-0.0284352	0.908628
Acvr1b	FAPs (Stem)	0.0661593	0.760916
Acvr1b	FAPs (Pro-remodeling)	0.476886	0.306679
Acvr1c	Pericytes/SM	0.0457519	0.866215
Acvr1c	Myonuclei	0.0969988	0.73232
Acvr1c	Neutrophils	0.209309	0.658471
Acvr1c	FAPs (Pro-remodeling)	0.252111	0.56842
Acvr2a	Myonuclei	-0.015773	0.942993
Acvr2a	Neural	-0.00608058	0.977949
Acvr2a	Pericytes/SM	-0.00224351	0.9919
Acvr2a	FAPs (Stem)	0.0275335	0.898203
Acvr2a	FAPs (Pro-remodeling)	0.0562651	0.899875
Acvr2a	FAPs (Adipogenic)	0.157734	0.718597
Acvr2b	Neural	-0.0292692	0.92459
Acvr2b	Pericytes/SM	-0.00599058	0.98442
Acvr2b	Myonuclei	0.00173374	0.995555
Acvrl1	Endothelial cells (Artery)	-0.137851	0.807665
Acvrl1	FAPs (Stem)	-0.0890858	0.599345
Acvrl1	Pericytes/SM	-0.0798503	0.394026
Acvrl1	Neural	-0.0696604	0.611938
Acvrl1	Myonuclei	-0.0666311	0.636409
Acy1	Pericytes/SM	-0.162564	0.360943
Acy1	Myonuclei	-0.157729	0.248005
Acy1	FAPs (Stem)	-0.148348	0.628857
Acy1	Neural	-0.137225	0.411018
Acy3	Pericytes/SM	0.215603	0.4313
Acyp1	FAPs (Stem)	-0.111702	0.690072
Acyp1	Pericytes/SM	0.0143487	0.913399
Acyp1	Neural	0.0182695	0.916458
Acyp1	Myonuclei	0.0251606	0.819136
Acyp2	Pericytes/SM	0.0677451	0.598952
Acyp2	Myonuclei	0.072053	0.478041
Acyp2	Neural	0.100935	0.499659
Ada	Pericytes/SM	-0.158448	0.552091
Adal	Pericytes/SM	0.138537	0.246149
Adal	Myonuclei	0.139683	0.116163
Adal	Neural	0.154296	0.347442
Adam10	Neural	0.0308228	0.74884
Adam10	Pericytes/SM	0.0322164	0.732823
Adam10	Myonuclei	0.0466371	0.68295
Adam10	FAPs (Stem)	0.0686035	0.70211
Adam11	Neural	0.103903	0.691044
Adam12	Neural	0.207029	0.548774
Adam12	FAPs (Stem)	0.225821	0.482666
Adam12	Myonuclei	0.243237	0.488968
Adam12	FAPs (Pro-remodeling)	0.247264	0.624632
Adam15	Endothelial cells (Artery)	-0.0149402	0.975684
Adam15	Pericytes/SM	0.0636479	0.702578
Adam15	Myonuclei	0.0700336	0.684087
Adam15	Neural	0.0771116	0.656638
Adam15	FAPs (Stem)	0.0786136	0.689451
Adam17	FAPs (Pro-remodeling)	-0.178381	0.748828
Adam17	FAPs (Stem)	-0.0204629	0.891974
Adam17	Myonuclei	-0.0165782	0.892633
Adam17	Pericytes/SM	-0.0161011	0.893129
Adam17	Neural	-0.00670399	0.956015
Adam19	FAPs (Stem)	0.00677744	0.972562
Adam19	Neural	0.0369648	0.853981
Adam19	Pericytes/SM	0.0456272	0.80993
Adam19	Myonuclei	0.0593986	0.768079
Adam1a	Pericytes/SM	0.0699444	0.725801
Adam22	Pericytes/SM	0.331894	0.038503
Adam23	Neural	0.207408	0.274143
Adam33	FAPs (Stem)	0.077841	0.651693
Adam8	Neural	-0.205394	0.481056
Adam8	Myonuclei	-0.0989584	0.728538
Adam9	Tenocytes	-0.185767	0.82886
Adam9	Myonuclei	-0.105258	0.540928
Adam9	Pericytes/SM	-0.104583	0.541801
Adam9	Neural	-0.0972268	0.561589
Adam9	FAPs (Adipogenic)	-0.0667881	0.874932
Adam9	FAPs (Stem)	-0.0647433	0.682754
Adam9	FAPs (Pro-remodeling)	0.296215	0.482392
Adamts1	Myonuclei	-0.0272683	0.864963
Adamts1	Pericytes/SM	-0.0159639	0.885196
Adamts1	Neural	-0.00876896	0.941395
Adamts1	FAPs (Stem)	0.0134779	0.925754
Adamts1	FAPs (Pro-remodeling)	0.0137138	0.979893
Adamts1	Endothelial cells (Artery)	0.142017	0.801583
Adamts10	FAPs (Pro-remodeling)	-0.315821	0.535367
Adamts10	FAPs (Stem)	-0.0870909	0.640976
Adamts10	Myonuclei	-0.0816083	0.660899
Adamts10	Pericytes/SM	-0.0701377	0.691139
Adamts10	Neural	-0.0376665	0.837188
Adamts12	FAPs (Stem)	0.192687	0.366001
Adamts12	Pericytes/SM	0.199145	0.204086
Adamts12	Neural	0.279516	0.161767
Adamts14	FAPs (Stem)	-0.249921	0.361141
Adamts15	FAPs (Stem)	-0.0586177	0.753192
Adamts15	Pericytes/SM	-0.0251725	0.873468
Adamts16	FAPs (Stem)	-0.0710858	0.863807
Adamts2	Myonuclei	-0.172096	0.382193
Adamts2	Neural	-0.163855	0.406643
Adamts2	Pericytes/SM	-0.160647	0.272292
Adamts2	FAPs (Stem)	-0.127541	0.333237
Adamts2	FAPs (Adipogenic)	-0.0517214	0.902936
Adamts2	FAPs (Pro-remodeling)	0.0421714	0.925003
Adamts20	Myonuclei	-0.145321	0.525164
Adamts20	Neural	-0.132487	0.544492
Adamts4	Pericytes/SM	-0.324986	0.403657
Adamts5	Neural	-0.138939	0.386865
Adamts5	Myonuclei	-0.137925	0.457527
Adamts5	Pericytes/SM	-0.131396	0.433226
Adamts5	FAPs (Stem)	-0.106614	0.501172
Adamts5	FAPs (Pro-remodeling)	-0.0469622	0.917174
Adamts6	Pericytes/SM	0.192484	0.427694
Adamts6	FAPs (Stem)	0.251524	0.37388
Adamts7	Pericytes/SM	-0.03967	0.823674
Adamts8	Pericytes/SM	0.183694	0.517346
Adamts9	Pericytes/SM	0.0798786	0.708768
Adamts9	Neural	0.164055	0.497315
Adamtsl1	Neural	-0.254106	0.219878
Adamtsl1	Pericytes/SM	-0.221406	0.285585
Adamtsl1	FAPs (Stem)	-0.201884	0.31513
Adamtsl2	Neural	-0.579187	0.132212
Adamtsl2	Pericytes/SM	-0.558225	0.111825
Adamtsl2	Myonuclei	-0.509342	0.19486
Adamtsl3	Neural	-0.221614	0.283827
Adamtsl3	FAPs (Stem)	-0.156689	0.343224
Adamtsl3	Pericytes/SM	-0.11375	0.634449
Adamtsl4	Pericytes/SM	-0.398233	0.0393794
Adamtsl4	Myonuclei	-0.397689	0.0424054
Adamtsl4	FAPs (Stem)	-0.344343	0.0585974
Adamtsl4	Neural	-0.332206	0.0935929
Adamtsl5	Pericytes/SM	-0.0455828	0.714231
Adamtsl5	FAPs (Stem)	-0.0449292	0.749158
Adamtsl5	Myonuclei	-0.0291011	0.805833
Adamtsl5	Neural	-0.00910797	0.941964
Adap1	Neural	0.254658	0.387008
Adap1	Myonuclei	0.261669	0.385032
Adap2	Pericytes/SM	0.0471869	0.831133
Adap2	Myonuclei	0.0703282	0.788957
Adar	Pericytes/SM	0.0824829	0.484735
Adar	Myonuclei	0.0898235	0.593458
Adar	Neural	0.120576	0.451861
Adar	FAPs (Stem)	0.140249	0.612364
Adarb1	FAPs (Stem)	0.0110034	0.963202
Adarb1	Pericytes/SM	0.0207909	0.805166
Adarb1	Myonuclei	0.0235796	0.875762
Adarb1	Neural	0.0559403	0.683823
Adat1	Pericytes/SM	-0.0960056	0.606009
Adat1	Myonuclei	-0.0870835	0.59529
Adat1	Neural	-0.0605108	0.776964
Adat2	Myonuclei	0.0311741	0.840835
Adck1	FAPs (Stem)	-0.0873621	0.73889
Adck1	Pericytes/SM	-0.0772922	0.478217
Adck1	Myonuclei	-0.0665556	0.347512
Adck1	Neural	-0.0418031	0.747964
Adck2	Myonuclei	-0.141961	0.40105
Adck2	Pericytes/SM	-0.128171	0.334597
Adck2	FAPs (Stem)	-0.1061	0.677322
Adck2	Neural	-0.0723554	0.62191
Adck5	Pericytes/SM	0.0214169	0.895876
Adck5	Neural	0.0304651	0.852959
Adck5	Myonuclei	0.0389071	0.760922
Adcy1	Neural	-0.351711	0.250549
Adcy2	Neural	-0.0999829	0.587135
Adcy2	FAPs (Stem)	-0.0967772	0.613839
Adcy2	Pericytes/SM	-0.0714115	0.676451
Adcy2	Myonuclei	-0.0669192	0.658778
Adcy3	FAPs (Stem)	0.0254103	0.935489
Adcy3	Pericytes/SM	0.0772701	0.804525
Adcy3	Myonuclei	0.0964689	0.766778
Adcy3	Neural	0.161445	0.649569
Adcy4	Endothelial cells (Artery)	-0.17905	0.751585
Adcy4	Pericytes/SM	-0.137515	0.426923
Adcy4	Myonuclei	-0.115285	0.58841
Adcy4	Neural	-0.114313	0.578823
Adcy5	Myonuclei	0.085213	0.780025
Adcy5	FAPs (Stem)	0.115508	0.713455
Adcy5	Pericytes/SM	0.117358	0.691129
Adcy6	Myonuclei	0.090164	0.584827
Adcy6	FAPs (Stem)	0.0990735	0.637315
Adcy6	Pericytes/SM	0.116969	0.428074
Adcy6	Neural	0.146266	0.38848
Adcy7	FAPs (Stem)	0.0588949	0.81651
Adcy7	Neural	0.0870414	0.727649
Adcy7	Myonuclei	0.114596	0.634664
Adcy7	Pericytes/SM	0.133743	0.613992
Adcy9	Neural	-0.156018	0.65585
Adcy9	Pericytes/SM	-0.151811	0.668432
Adcy9	Myonuclei	-0.146686	0.679823
Adcy9	FAPs (Stem)	-0.117941	0.732375
Adcyap1r1	FAPs (Pro-remodeling)	0.137842	0.820003
Adcyap1r1	Myonuclei	0.388661	0.130149
Adcyap1r1	Pericytes/SM	0.394303	0.0524814
Add1	Endothelial cells (Artery)	-0.260333	0.681998
Add1	Myonuclei	-0.152747	0.0591549
Add1	Neural	-0.150881	0.0528046
Add1	Pericytes/SM	-0.148005	0.056542
Add1	FAPs (Stem)	-0.108365	0.200967
Add1	B cells	-0.0402328	0.925921
Add1	FAPs (Pro-remodeling)	0.11171	0.788293
Add3	B cells	0.000758616	0.99857
Add3	FAPs (Pro-remodeling)	0.0105841	0.981653
Add3	Neural	0.0149676	0.886889
Add3	Pericytes/SM	0.0223614	0.830419
Add3	Myonuclei	0.0239264	0.822169
Add3	FAPs (Stem)	0.0283578	0.788745
Adgra2	FAPs (Pro-remodeling)	-0.196377	0.746567
Adgra2	Neural	0.0422329	0.811143
Adgra2	Pericytes/SM	0.105351	0.506616
Adgra2	FAPs (Stem)	0.12857	0.465111
Adgra3	FAPs (Pro-remodeling)	-0.173416	0.755642
Adgra3	Myonuclei	-0.11761	0.325044
Adgra3	Neural	-0.115566	0.312374
Adgra3	Pericytes/SM	-0.111349	0.323762
Adgra3	FAPs (Stem)	-0.089425	0.591341
Adgrb2	Neural	-0.479605	0.316358
Adgrd1	FAPs (Stem)	0.0132499	0.931231
Adgre1	Neural	0.636639	0.108328
Adgre1	Myonuclei	0.652887	0.0919328
Adgre4	Myonuclei	0.662681	0.147349
Adgre5	Pericytes/SM	-0.0816837	0.374819
Adgre5	Myonuclei	-0.0737838	0.45476
Adgre5	Neural	-0.0726108	0.555617
Adgre5	B cells	-0.024715	0.953333
Adgre5	Neutrophils	-0.008028	0.98885
Adgrf4	Myonuclei	0.267546	0.414165
Adgrf5	Myonuclei	0.0469446	0.630199
Adgrf5	Pericytes/SM	0.0625448	0.460255
Adgrf5	Neural	0.0849858	0.38407
Adgrf5	Endothelial cells (Artery)	0.452835	0.306632
Adgrg1	Myonuclei	-0.0381265	0.81495
Adgrg1	Pericytes/SM	-0.0366233	0.792315
Adgrg1	Neural	-0.0260626	0.858438
Adgrg1	Endothelial cells (Artery)	0.116518	0.803331
Adgrg3	Pericytes/SM	-0.260921	0.361126
Adgrg6	Pericytes/SM	0.0499123	0.813637
Adgrg6	Neural	0.0676511	0.747504
Adgrl1	FAPs (Pro-remodeling)	-0.244772	0.6838
Adgrl1	Neural	-0.0113717	0.945991
Adgrl1	Myonuclei	0.000678872	0.996844
Adgrl1	Pericytes/SM	0.0120531	0.941966
Adgrl1	FAPs (Stem)	0.0189231	0.933345
Adgrl2	Pericytes/SM	0.0544168	0.592515
Adgrl2	Neural	0.0855809	0.591766
Adgrl2	Myonuclei	0.103688	0.638753
Adgrl4	Endothelial cells (Artery)	0.109361	0.830457
Adgrl4	Myonuclei	0.141981	0.335368
Adgrl4	Pericytes/SM	0.14277	0.107088
Adgrl4	Neural	0.188897	0.139997
Adh1	FAPs (Adipogenic)	0.346799	0.397095
Adh1	FAPs (Pro-remodeling)	0.411183	0.371924
Adh1	Myonuclei	0.425061	0.0168061
Adh1	FAPs (Stem)	0.427197	0.0152503
Adh1	Pericytes/SM	0.432578	0.0133036
Adh1	Neural	0.436695	0.0166864
Adh5	FAPs (Pro-remodeling)	-0.0290864	0.951706
Adh5	B cells	0.0140126	0.977743
Adh5	Pericytes/SM	0.0623729	0.358373
Adh5	FAPs (Stem)	0.0643151	0.671473
Adh5	Myonuclei	0.0667473	0.24692
Adh5	Neural	0.0706834	0.353425
Adh7	FAPs (Stem)	0.181678	0.505913
Adhfe1	FAPs (Stem)	0.0873272	0.733438
Adhfe1	Myonuclei	0.159578	0.313791
Adhfe1	Neural	0.197328	0.344884
Adi1	FAPs (Pro-remodeling)	-0.306641	0.594173
Adi1	FAPs (Stem)	-0.0223161	0.902922
Adi1	B cells	-0.0175033	0.969237
Adi1	Neural	-0.0143621	0.90903
Adi1	Pericytes/SM	-0.00717454	0.954304
Adi1	Myonuclei	-0.00155288	0.989289
Adig	FAPs (Pro-remodeling)	0.364436	0.439021
Adig	Pericytes/SM	0.375953	0.274745
Adig	Myonuclei	0.389091	0.257128
Adig	Neutrophils	0.402417	0.447435
Adipoq	Pericytes/SM	0.177235	0.574591
Adipoq	Myonuclei	0.182154	0.565189
Adipoq	Neutrophils	0.605878	0.263902
Adipoq	FAPs (Pro-remodeling)	0.803132	0.329621
Adipor1	FAPs (Stem)	-0.0226866	0.846165
Adipor1	Pericytes/SM	-0.00796285	0.929263
Adipor1	Neural	-0.0051241	0.954458
Adipor1	Myonuclei	-0.00483244	0.957
Adipor1	B cells	-0.00118438	0.997798
Adipor1	Neutrophils	0.0638299	0.869026
Adipor1	FAPs (Pro-remodeling)	0.0900774	0.840239
Adipor1	Endothelial cells (Artery)	0.110747	0.834092
Adipor2	Pericytes/SM	0.124272	0.346241
Adipor2	Myonuclei	0.125863	0.341426
Adipor2	FAPs (Stem)	0.127654	0.334172
Adipor2	Neural	0.133711	0.331492
Adipor2	B cells	0.182568	0.641304
Adipor2	Neutrophils	0.280654	0.517247
Adipor2	FAPs (Pro-remodeling)	0.440615	0.317758
Adipor2	Endothelial cells (Artery)	0.447458	0.310384
Adk	Pericytes/SM	-0.00891022	0.9454
Adk	Myonuclei	-0.00163161	0.986049
Adk	FAPs (Pro-remodeling)	0.00457199	0.992693
Adk	FAPs (Stem)	0.0143146	0.920947
Adk	Neural	0.0230784	0.809653
Adk	B cells	0.075672	0.85024
Adm	FAPs (Stem)	0.0436658	0.860056
Adm	Pericytes/SM	0.150787	0.42822
Adnp	Neural	-0.322745	0.391339
Adnp	Myonuclei	-0.320754	0.403968
Adnp	Pericytes/SM	-0.308629	0.391351
Adnp2	Pericytes/SM	-0.110466	0.313023
Adnp2	Myonuclei	-0.109695	0.427086
Adnp2	Neural	-0.106117	0.46109
Adnp2	FAPs (Stem)	-0.0995278	0.678743
Ado	FAPs (Pro-remodeling)	-0.0204343	0.971571
Ado	FAPs (Stem)	-0.0144391	0.941733
Ado	Neural	-0.0117255	0.88117
Ado	Myonuclei	-0.00352637	0.960408
Ado	Pericytes/SM	-0.00148032	0.986604
Adora1	Pericytes/SM	0.291513	0.343723
Adora1	Myonuclei	0.320424	0.295029
Adora1	Neural	0.342129	0.266708
Adora2a	Pericytes/SM	0.341641	0.0641956
Adora2b	Pericytes/SM	-0.130265	0.640789
Adpgk	FAPs (Pro-remodeling)	0.0192045	0.968881
Adpgk	Neural	0.0388455	0.694115
Adpgk	Myonuclei	0.0491446	0.612622
Adpgk	Pericytes/SM	0.0574162	0.520065
Adpgk	FAPs (Stem)	0.0920595	0.605781
Adprh	FAPs (Stem)	-0.055627	0.648633
Adprh	Pericytes/SM	-0.0461419	0.544657
Adprh	Neural	-0.0419478	0.614537
Adprh	Myonuclei	-0.0379777	0.587465
Adprh	FAPs (Pro-remodeling)	-0.0297057	0.947933
Adprhl1	Myonuclei	-0.0372273	0.796617
Adprhl2	Myonuclei	-0.00116662	0.990081
Adprhl2	Pericytes/SM	0.00594113	0.955392
Adprhl2	FAPs (Stem)	0.0264637	0.900015
Adprhl2	Neural	0.0271164	0.812941
Adprm	Myonuclei	0.0402594	0.678722
Adprm	Pericytes/SM	0.0482924	0.722147
Adprm	Neural	0.0561656	0.758957
Adra1a	Pericytes/SM	0.302182	0.472134
Adra1b	FAPs (Stem)	-0.0759684	0.84081
Adra1b	Neural	-0.0105011	0.97915
Adra1d	Pericytes/SM	0.125556	0.633866
Adra2a	Pericytes/SM	0.593698	0.00605251
Adra2b	Pericytes/SM	0.461565	0.0925181
Adra2c	Pericytes/SM	-0.358848	0.241828
Adrb1	Pericytes/SM	0.390166	0.398841
Adrb2	Neural	-0.109707	0.594063
Adrb2	Pericytes/SM	-0.106066	0.600722
Adrb2	Myonuclei	-0.100685	0.621717
Adrb3	FAPs (Stem)	-0.038035	0.90816
Adrb3	Pericytes/SM	0.086988	0.806125
Adrb3	Myonuclei	0.0875071	0.804323
Adrb3	FAPs (Pro-remodeling)	0.235722	0.660194
Adrb3	Neutrophils	0.272595	0.55032
Adrm1	B cells	-0.0306126	0.948449
Adrm1	FAPs (Stem)	-0.018219	0.8948
Adrm1	Neural	-0.0149411	0.873441
Adrm1	Pericytes/SM	-0.00180472	0.983135
Adrm1	Myonuclei	0.00151506	0.985491
Adrm1	FAPs (Pro-remodeling)	0.123345	0.783472
Adsl	Pericytes/SM	-0.0359791	0.629007
Adsl	Myonuclei	-0.0318275	0.524134
Adsl	FAPs (Stem)	-0.0255674	0.878785
Adsl	Neural	-0.0167367	0.856379
Adsl	FAPs (Pro-remodeling)	-0.0089333	0.985407
Adsl	B cells	0.00260429	0.995765
Adss	FAPs (Pro-remodeling)	-0.0269682	0.956431
Adss	Myonuclei	0.0922602	0.332664
Adss	FAPs (Stem)	0.100628	0.514427
Adss	Pericytes/SM	0.105284	0.1923
Adss	Neural	0.109286	0.258487
Adss	B cells	0.109388	0.822449
Adssl1	B cells	-0.0607559	0.905402
Adssl1	Myonuclei	-0.0401087	0.571159
Adssl1	Neural	-0.0363381	0.682341
Adssl1	Pericytes/SM	-0.0352077	0.754035
Adtrp	Myonuclei	0.351882	0.351423
Aebp1	Tenocytes	-0.491181	0.27521
Aebp1	FAPs (Adipogenic)	-0.297317	0.572759
Aebp1	Pericytes/SM	-0.255015	0.299117
Aebp1	Myonuclei	-0.253095	0.304536
Aebp1	Neural	-0.250814	0.301063
Aebp1	FAPs (Stem)	-0.211384	0.352207
Aebp1	FAPs (Pro-remodeling)	0.602982	0.351757
Aebp2	Neural	-0.0237397	0.841768
Aebp2	Pericytes/SM	-0.0219177	0.852575
Aebp2	Myonuclei	-0.0213757	0.854747
Aebp2	B cells	-0.0135227	0.975919
Aebp2	FAPs (Stem)	0.0381593	0.785426
Aebp2	FAPs (Pro-remodeling)	0.0598853	0.897445
Aen	Pericytes/SM	-0.0873674	0.414553
Aen	Myonuclei	-0.064634	0.452047
Aen	Neural	-0.0601599	0.687898
Aen	FAPs (Stem)	-0.0260717	0.920835
Aes	FAPs (Stem)	-0.00360878	0.966733
Aes	Pericytes/SM	0.00846647	0.891737
Aes	Myonuclei	0.0124738	0.842054
Aes	Neural	0.0218528	0.758079
Aes	B cells	0.0360293	0.927138
Aes	Endothelial cells (Artery)	0.0781919	0.875464
Aes	FAPs (Pro-remodeling)	0.181718	0.667612
Afap1	FAPs (Stem)	-0.0806878	0.631178
Afap1	Pericytes/SM	-0.0320281	0.815381
Afap1	Neural	-0.0171769	0.90772
Afap1	Myonuclei	-0.00552902	0.977531
Afap1l1	Endothelial cells (Artery)	-0.0600293	0.918094
Afap1l1	Neural	0.0278958	0.798595
Afap1l1	Myonuclei	0.0292012	0.729869
Afap1l1	Pericytes/SM	0.0329059	0.695272
Afap1l2	Pericytes/SM	0.304484	0.0949049
Afap1l2	Neural	0.310056	0.101758
Afdn	Endothelial cells (Artery)	0.0275895	0.952344
Afdn	FAPs (Stem)	0.0683002	0.735594
Afdn	Myonuclei	0.073314	0.682581
Afdn	Neural	0.0748837	0.673278
Afdn	Pericytes/SM	0.0809384	0.646425
Aff1	Neutrophils	-0.291787	0.627074
Aff1	Myonuclei	-0.0970195	0.578645
Aff1	Pericytes/SM	-0.0913447	0.599847
Aff1	Neural	-0.0895428	0.602899
Aff1	FAPs (Stem)	-0.0465542	0.782741
Aff1	FAPs (Pro-remodeling)	0.0215902	0.964974
Aff1	B cells	0.0244393	0.94459
Aff3	FAPs (Stem)	-0.00976589	0.965688
Aff3	Neural	0.087313	0.692865
Aff3	Myonuclei	0.167969	0.552449
Aff4	Pericytes/SM	-0.0713065	0.597355
Aff4	Myonuclei	-0.0683034	0.610058
Aff4	Neural	-0.0626303	0.637991
Aff4	FAPs (Stem)	-0.0341631	0.796922
Aff4	FAPs (Pro-remodeling)	0.024218	0.961224
Aff4	B cells	0.0259225	0.9527
Afg1l	Pericytes/SM	0.0203248	0.880928
Afg1l	Myonuclei	0.0502612	0.709046
Afg1l	Neural	0.112359	0.556569
Afg3l1	Pericytes/SM	-0.0294384	0.71953
Afg3l1	Myonuclei	-0.0235003	0.758005
Afg3l1	FAPs (Stem)	-0.0145779	0.9169
Afg3l1	Neural	-0.013128	0.874595
Afg3l1	B cells	0.0168721	0.970819
Afg3l1	FAPs (Pro-remodeling)	0.0776238	0.869222
Afg3l2	FAPs (Stem)	-0.0626053	0.653111
Afg3l2	Pericytes/SM	-0.0522989	0.485877
Afg3l2	Myonuclei	-0.0456389	0.525282
Afg3l2	Neural	-0.0226628	0.806839
Afg3l2	FAPs (Pro-remodeling)	0.120377	0.806384
Afmid	Myonuclei	-0.111706	0.612256
Aftph	Neural	-0.00942976	0.911855
Aftph	Pericytes/SM	0.00710232	0.9249
Aftph	Myonuclei	0.00814138	0.913677
Aftph	FAPs (Stem)	0.0311184	0.83269
Aftph	B cells	0.0794747	0.864354
Aga	FAPs (Pro-remodeling)	-0.335325	0.554238
Aga	Neural	-0.0930696	0.472477
Aga	Myonuclei	-0.0922651	0.341119
Aga	Pericytes/SM	-0.073771	0.500341
Aga	FAPs (Stem)	-0.0468063	0.75896
Agap1	Neural	-0.0229762	0.822964
Agap1	FAPs (Stem)	-0.0226644	0.875593
Agap1	Pericytes/SM	-0.0178089	0.861303
Agap1	Myonuclei	-0.010405	0.928192
Agap2	Pericytes/SM	0.342256	0.0937099
Agap3	FAPs (Pro-remodeling)	-0.236123	0.674483
Agap3	FAPs (Stem)	-0.0632084	0.677175
Agap3	Neural	-0.0466466	0.586545
Agap3	Pericytes/SM	-0.0421917	0.52697
Agap3	Myonuclei	-0.0356637	0.574218
Agbl1	Myonuclei	-0.191739	0.565003
Agbl3	Pericytes/SM	-0.058594	0.774502
Agbl3	Neural	0.00333775	0.990365
Agbl5	Myonuclei	-0.205885	0.310553
Agbl5	Neural	-0.193003	0.309941
Agbl5	Pericytes/SM	-0.181523	0.237094
Agfg1	Neural	-0.0393343	0.677874
Agfg1	Myonuclei	-0.0338589	0.712494
Agfg1	Pericytes/SM	-0.0315212	0.731747
Agfg1	FAPs (Stem)	-0.0264949	0.812309
Agfg1	FAPs (Pro-remodeling)	0.061385	0.89271
Agfg2	FAPs (Stem)	0.0892656	0.730885
Agfg2	Pericytes/SM	0.12979	0.346881
Agfg2	Myonuclei	0.131233	0.429824
Agfg2	Neural	0.182813	0.264769
Aggf1	Neural	0.00426567	0.964716
Aggf1	Pericytes/SM	0.007458	0.913972
Aggf1	Myonuclei	0.0130454	0.844471
Aggf1	FAPs (Stem)	0.0228703	0.902666
Agk	Myonuclei	-0.154489	0.199916
Agk	Pericytes/SM	-0.146317	0.204136
Agk	Neural	-0.138519	0.31621
Agk	FAPs (Stem)	-0.116558	0.666264
Agl	Pericytes/SM	-0.0707925	0.687496
Agl	Myonuclei	-0.0701625	0.690796
Agl	Neural	-0.0642028	0.711423
Agl	FAPs (Stem)	9.09038e-05	0.999539
Agl	B cells	0.0261378	0.951231
Agl	FAPs (Pro-remodeling)	0.31432	0.46357
Agmat	Myonuclei	0.386134	0.402369
Agmo	Pericytes/SM	0.325857	0.11834
Agmo	FAPs (Stem)	0.328444	0.152678
Agmo	Neural	0.356071	0.104636
Ago1	B cells	-0.0920083	0.863299
Ago1	Neural	-0.0086742	0.942243
Ago1	Myonuclei	-0.00728393	0.953862
Ago1	Pericytes/SM	-0.0028928	0.979969
Ago1	FAPs (Stem)	0.0492483	0.792466
Ago2	Neutrophils	-0.144751	0.763236
Ago2	Myonuclei	-0.0268785	0.881916
Ago2	Pericytes/SM	-0.0230155	0.898591
Ago2	Neural	-0.0208071	0.907969
Ago2	B cells	-0.00965238	0.980101
Ago2	FAPs (Stem)	0.011135	0.9491
Ago2	FAPs (Pro-remodeling)	0.0667149	0.896566
Ago3	Myonuclei	-0.0182923	0.861708
Ago3	Pericytes/SM	-0.0176277	0.854306
Ago3	Neural	0.00361654	0.974038
Ago3	FAPs (Stem)	0.0356766	0.862981
Ago4	Myonuclei	-0.197861	0.260277
Ago4	Pericytes/SM	-0.192551	0.270565
Ago4	Neural	-0.181112	0.328163
Ago4	FAPs (Stem)	-0.15547	0.55875
Agpat1	FAPs (Pro-remodeling)	-0.0617075	0.896587
Agpat1	Pericytes/SM	-0.0103922	0.893188
Agpat1	FAPs (Stem)	-0.00909272	0.947207
Agpat1	Myonuclei	-0.00763569	0.921026
Agpat1	Neural	-0.0033482	0.968823
Agpat2	Neutrophils	-0.296823	0.503037
Agpat2	B cells	0.0619054	0.905993
Agpat2	FAPs (Stem)	0.343319	0.44755
Agpat2	Pericytes/SM	0.344661	0.442808
Agpat2	Myonuclei	0.352667	0.432375
Agpat2	Neural	0.360086	0.42734
Agpat2	FAPs (Pro-remodeling)	0.642722	0.309991
Agpat3	FAPs (Stem)	0.0434348	0.735131
Agpat3	Pericytes/SM	0.0627512	0.545916
Agpat3	Myonuclei	0.0736307	0.478815
Agpat3	Neural	0.0793809	0.482034
Agpat3	B cells	0.0992372	0.81468
Agpat3	FAPs (Pro-remodeling)	0.263973	0.560662
Agpat4	Neural	0.21815	0.421721
Agpat4	Myonuclei	0.24253	0.377252
Agpat4	Pericytes/SM	0.247136	0.301838
Agpat4	FAPs (Stem)	0.25533	0.328201
Agpat5	FAPs (Pro-remodeling)	-0.269542	0.636911
Agpat5	Pericytes/SM	-0.0622489	0.540753
Agpat5	Myonuclei	-0.0581969	0.552811
Agpat5	FAPs (Stem)	-0.0413743	0.851824
Agpat5	Neural	-0.0350857	0.764089
Agps	B cells	-0.0816924	0.874569
Agps	FAPs (Pro-remodeling)	-0.029391	0.954839
Agps	Myonuclei	-0.0125134	0.888097
Agps	Pericytes/SM	-0.00807837	0.929572
Agps	Neural	-0.00233982	0.979976
Agps	FAPs (Stem)	0.0186588	0.910782
Agrn	FAPs (Stem)	-0.0444942	0.84497
Agrn	Myonuclei	-0.024927	0.904622
Agrn	Pericytes/SM	-0.0236434	0.845465
Agrn	Neural	-0.0128361	0.91553
Agrp	Myonuclei	-0.163723	0.738998
Agt	FAPs (Pro-remodeling)	-0.174746	0.754757
Agt	Pericytes/SM	-0.0059673	0.968969
Agt	Myonuclei	0.000102792	0.999425
Agt	Neural	0.0100389	0.960937
Agtpbp1	Myonuclei	-0.108106	0.384983
Agtpbp1	Pericytes/SM	-0.102716	0.410958
Agtpbp1	Neural	-0.0871833	0.478593
Agtpbp1	FAPs (Stem)	-0.0562871	0.736583
Agtpbp1	FAPs (Pro-remodeling)	-0.0360368	0.945006
[truncated: 47,970 more rows]

## Sheet: Cdkn1a
Gene Name/Symbol	CellType	Comparison	Log 2 Fold Change	Raw P-value
Cdkn1a	FAPs (Stem)	OC vs YC	0.894253	0.000107379
Cdkn1a	FAPs (Stem)	Ofis vs YC	0.65942	0.00156508
Cdkn1a	FAPs (Stem)	Ofis vs OC	-0.229307	0.361968
Cdkn1a	Myonuclei	OC vs YC	0.845514	0.000293484
Cdkn1a	Myonuclei	Ofis vs YC	0.660389	0.00121155
Cdkn1a	Myonuclei	Ofis vs OC	-0.18441	0.45622
Cdkn1a	Neural	OC vs YC	0.859473	0.000247599
Cdkn1a	Neural	Ofis vs YC	0.673809	0.000952496
Cdkn1a	Neural	Ofis vs OC	-0.185751	0.457991
Cdkn1a	Pericytes/SM	OC vs YC	0.851094	0.000294256
Cdkn1a	Pericytes/SM	Ofis vs YC	0.661858	0.00124937
Cdkn1a	Pericytes/SM	Ofis vs OC	-0.188746	0.448807
Cdkn1a	Endothelial cells (Artery)	OC vs YC	0.55852	0.345049
Cdkn1a	Endothelial cells (Artery)	Ofis vs YC	0.560847	0.348432
Cdkn1a	Endothelial cells (Artery)	Ofis vs OC	0.021689	0.963734
Cdkn1a	FAPs (Pro-remodeling)	OC vs YC	-0.237298	0.708098
Cdkn1a	FAPs (Pro-remodeling)	Ofis vs YC	-0.75657	0.219352
Cdkn1a	FAPs (Pro-remodeling)	Ofis vs OC	-0.517847	0.363708
Cdkn1a	Neutrophils	OC vs YC	0.0277948	0.968037
Cdkn1a	Neutrophils	Ofis vs YC	-0.15716	0.820164
Cdkn1a	Neutrophils	Ofis vs OC	-0.193507	0.741098

## Sheet: Ddit4
Gene Name/Symbol	CellType	Comparison	Log 2 Fold Change	Raw P-value
Ddit4	FAPs (Stem)	OC vs YC	-0.178309	0.657041
Ddit4	FAPs (Stem)	Ofis vs YC	-1.11376	0.00304661
Ddit4	FAPs (Stem)	Ofis vs OC	-0.933337	0.0164746
Ddit4	Myonuclei	OC vs YC	-0.137579	0.757356
Ddit4	Myonuclei	Ofis vs YC	-1.11801	0.00600504
Ddit4	Myonuclei	Ofis vs OC	-0.981032	0.0134299
Ddit4	Neural	OC vs YC	-0.128169	0.7729
Ddit4	Neural	Ofis vs YC	-1.10345	0.00656994
Ddit4	Neural	Ofis vs OC	-0.977197	0.0222462
Ddit4	Pericytes/SM	OC vs YC	-0.129661	0.772099
Ddit4	Pericytes/SM	Ofis vs YC	-1.11844	0.00523029
Ddit4	Pericytes/SM	Ofis vs OC	-0.989236	0.022368
Ddit4	Endothelial cells (Artery)	OC vs YC	-0.407982	0.506574
Ddit4	Endothelial cells (Artery)	Ofis vs YC	-0.258873	0.671193
Ddit4	Endothelial cells (Artery)	Ofis vs OC	0.0709619	0.911556
Ddit4	FAPs (Pro-remodeling)	OC vs YC	-0.631297	0.348422
Ddit4	FAPs (Pro-remodeling)	Ofis vs YC	-0.69651	0.259485
Ddit4	FAPs (Pro-remodeling)	Ofis vs OC	-0.115754	0.852848

## Sheet: Cell Proportions
	Pericytes/SM	MuSCs and progenitors	Endothelial cells (Capillary)	Myonuclei	FAPs (Adipogenic)	Endothelial cells (Artery)	Neutrophils	FAPs (Stem)	Neural	Endothelial cells (Vein)	Erythrocytes	Monocytes/Macrophages (Mrc1+)	Tenocytes	Dendritic cells (Xcr1+)	Dendritic cells (Cd72+)	Dendritic cells (Cd209a+)	B cells	T cells (Non-cycling; Cd3e+)	Endothelial and Myeloid cells	Monocytes/Macrophages (Cx3cr1+)	NK cells	Monocytes/Macrophages (Cycling; Cdk1+)	Monocytes/Macrophages (Ccr2+)	T cells (Cycling; Cd3e+)	FAPs (Pro-remodeling)	Monocytes/Macrophages (Cxcl10+)	T cells (Cd4+)	Monocytes/Macrophages (Patrolling; Ctsa+)	Dendritic cells (Fscn1+)
YC 1	0.175528	1.93E-06	2.62E-06	0.71063	0.00390638	1.27E-06	4.68E-07	0.0471793	0.0591823	3.15E-06	7.98E-07	1.79E-06	0.00337657	1.45E-06	1.53E-06	6.52E-07	5.90E-05	0.000107832	2.18E-06	1.69E-06	8.84E-07	9.60E-07	7.98E-07	9.46E-07	7.94E-07	1.08E-06	3.75E-06	1.18E-06	1.12E-06
YC 2	0.178696	2.16E-06	1.75E-05	0.690308	0.00842737	4.85E-06	0.000953139	0.0541208	0.0643565	3.71E-06	6.55E-07	1.90E-06	0.00303077	2.59E-06	1.77E-06	1.91E-06	6.51E-07	4.53E-05	1.92E-06	2.08E-06	1.03E-06	2.14E-06	1.42E-06	1.55E-06	6.60E-06	1.67E-06	1.78E-06	2.93E-06	1.25E-06
YC 3	0.147316	1.86E-06	6.80E-06	0.714837	1.19E-05	4.62E-05	1.50E-06	0.0351619	0.0883899	3.59E-06	4.92E-07	1.14E-06	0.00128522	1.12E-06	1.33E-06	1.22E-06	6.36E-07	8.35E-05	2.34E-06	1.04E-06	1.07E-06	1.32E-06	9.07E-07	1.93E-06	0.0128363	7.71E-07	1.36E-06	8.28E-07	8.79E-07
YC 4	0.160505	0.00817246	5.39E-06	0.679597	0.034193	2.47E-06	6.65E-07	0.0565305	0.0458794	0.00272675	0.000351238	0.00282248	0.0066825	0.00175537	3.42E-05	4.51E-05	8.40E-07	0.000284702	8.90E-05	6.98E-05	5.98E-06	6.46E-05	5.75E-06	2.82E-06	7.32E-07	5.26E-06	4.94E-05	0.000112738	4.51E-06
YC 5	0.167099	0.00935209	0.00142267	0.661568	0.022566	1.02E-05	0.00296714	0.0496886	0.0675431	0.00877019	0.000311971	3.52E-05	0.00819083	1.56E-05	5.63E-06	7.40E-06	4.60E-07	0.00017516	3.02E-06	3.83E-05	4.15E-06	5.08E-05	5.83E-06	3.94E-06	2.03E-05	3.28E-06	7.36E-06	0.000131984	2.24E-06
YC 6	0.17501	0.00211223	2.60E-05	0.672207	0.0166485	2.98E-06	6.34E-07	0.0622495	0.0601416	0.00254184	0.000903138	0.00143983	0.00505712	0.000263091	2.45E-05	0.000100317	9.81E-07	0.000328026	0.000791556	7.18E-06	3.37E-06	8.31E-05	3.35E-06	4.44E-06	1.19E-06	2.11E-06	3.10E-05	5.32E-06	1.06E-05
YC 7	0.180452	2.41E-06	2.23E-06	0.714207	0.00366261	1.27E-06	4.96E-07	0.0416671	0.0570759	1.26E-06	5.31E-07	1.45E-06	0.00285903	1.06E-06	7.02E-07	1.06E-06	7.08E-07	5.19E-05	1.43E-06	9.64E-07	7.36E-07	1.06E-06	9.92E-07	8.66E-07	4.60E-07	8.16E-07	1.79E-06	1.22E-06	1.06E-06
YC 8	0.179831	0.00180199	4.99E-06	0.704154	0.0068497	3.37E-06	9.17E-07	0.046994	0.0525206	0.00146543	4.91E-07	5.40E-06	0.0049845	0.000170803	5.67E-06	2.32E-05	2.25E-06	0.000290294	0.000840368	3.23E-06	4.74E-06	1.02E-05	6.02E-06	3.43E-06	7.99E-07	4.69E-06	7.60E-06	4.10E-06	6.21E-06
YC 9	0.177432	5.81E-07	1.86E-06	0.701347	4.48E-06	1.32E-06	4.47E-07	0.0340991	0.0862539	1.22E-06	2.74E-07	6.18E-07	0.000827013	5.07E-07	4.85E-07	4.47E-07	6.72E-07	2.07E-05	1.18E-06	6.23E-07	5.91E-07	6.01E-07	4.70E-07	6.25E-07	1.15E-06	3.72E-07	1.51E-06	5.64E-07	3.84E-07
YC 10	0.148103	2.41E-06	2.71E-06	0.727	0.00138607	3.19E-06	1.03E-06	0.0459625	0.0741691	1.96E-06	3.15E-07	1.27E-06	0.00325531	1.45E-06	1.10E-06	8.83E-07	6.72E-07	9.14E-05	1.72E-06	8.39E-07	9.66E-07	1.06E-06	6.59E-07	8.33E-07	4.46E-06	7.41E-07	1.17E-06	1.10E-06	1.27E-06
OC 1	0.201153	3.57E-06	8.36E-06	0.651973	0.0001178	0.00055945	0.000232726	0.024063	0.103032	2.17E-06	5.06E-07	1.00E-06	0.000310754	8.79E-07	8.41E-07	6.88E-07	0.00102423	2.38E-06	2.02E-06	1.37E-06	1.01E-06	1.16E-06	1.13E-06	7.22E-07	0.0175008	8.29E-07	1.86E-06	9.06E-07	1.00E-06
OC 2	0.0766862	0.0239183	0.0613122	0.614631	4.78E-06	0.0230626	0.00477938	0.0202634	0.066227	2.84E-05	0.000613964	0.00105986	2.61E-06	0.00209291	5.43E-05	0.000350229	0.0134285	3.47E-06	2.51E-06	0.00581496	0.000385049	3.56E-06	3.06E-06	1.93E-05	0.0835212	2.22E-05	0.000358956	0.00116548	0.000184047
OC 3	0.181301	2.03E-06	3.11E-06	0.737243	8.06E-06	2.07E-06	0.000589822	0.0134183	0.0659773	1.85E-06	4.42E-07	8.69E-07	0.00141078	6.51E-07	4.79E-07	5.61E-07	2.65E-05	7.35E-07	4.42E-06	6.63E-07	8.44E-07	1.05E-06	6.14E-07	1.01E-06	1.14E-06	7.29E-07	1.10E-06	7.62E-07	7.17E-07
OC 4	0.173288	1.48E-06	5.06E-06	0.650708	2.98E-06	0.000408392	0.00129265	0.019421	0.135925	1.22E-06	7.68E-07	1.29E-06	2.98E-06	1.70E-06	1.88E-06	2.79E-06	0.000553167	0.000130837	2.58E-06	1.68E-06	3.69E-06	1.16E-06	2.41E-06	1.41E-06	0.0182141	1.51E-06	8.99E-06	1.75E-06	1.11E-05
OC 5	0.139624	1.33E-06	2.40E-06	0.763126	1.93E-06	2.37E-06	1.01E-06	0.00655433	0.0884772	9.89E-07	0.00031527	5.73E-07	2.80E-06	4.21E-07	5.17E-07	5.41E-07	0.00187954	6.46E-07	8.24E-07	4.46E-07	7.19E-07	5.27E-07	4.05E-07	5.49E-07	2.28E-06	3.97E-07	6.61E-07	4.29E-07	5.22E-07
OC 6	0.139321	0.00236393	0.011352	0.669851	0.000264982	0.0140356	3.13E-06	0.0346987	0.0898803	0.0055045	1.74E-06	5.80E-06	0.00109072	2.50E-05	6.66E-06	9.22E-06	0.00175899	0.000189858	0.000248057	3.33E-06	7.60E-06	2.77E-06	2.45E-06	5.18E-06	0.0293047	2.90E-06	2.72E-06	2.16E-05	3.54E-05
OC 7	0.129521	0.00589937	0.0215631	0.740918	0.00415615	0.0114311	0.00137997	0.0213464	0.0496581	0.00994662	0.00384094	6.43E-06	0.000122973	4.63E-06	4.74E-06	6.21E-06	0.000109246	1.80E-06	5.22E-06	4.59E-06	4.99E-06	9.55E-06	8.36E-06	3.26E-06	3.04E-05	5.81E-06	3.95E-06	3.81E-06	2.81E-06
OC 8	0.170378	2.52E-06	5.67E-06	0.73976	3.26E-05	3.46E-06	5.74E-07	0.0220967	0.0665854	1.64E-06	7.82E-07	8.06E-07	0.000995151	8.65E-07	8.85E-07	7.33E-07	0.000124106	1.01E-06	1.67E-06	5.10E-07	9.80E-07	7.36E-07	8.88E-07	9.45E-07	9.63E-07	6.04E-07	9.12E-07	5.17E-07	7.69E-07
OC 9	0.110568	0.00100608	0.000988756	0.673828	5.82E-06	0.0193539	0.000874035	0.0272305	0.0749945	0.000844462	7.79E-07	0.000228944	0.00105409	0.000272407	7.09E-05	2.99E-05	0.0352614	1.35E-05	0.00220665	0.000237199	0.000227339	3.72E-05	0.00037388	4.69E-05	0.0490611	3.27E-05	5.50E-06	0.00100745	0.000137896
OC 10	0.182642	0.018463	0.0108425	0.659477	0.0152603	1.26E-05	2.10E-06	0.0305235	0.0551354	0.00210704	6.04E-07	0.0036468	0.000188416	0.000134256	0.00130693	0.000755345	0.0164333	0.000326156	0.000463859	2.49E-05	0.000250445	2.85E-05	0.000198973	0.000282129	2.37E-06	6.26E-05	0.00132849	7.43E-05	2.64E-05
Ofis 1	0.123222	0.024395	0.0420312	0.692948	0.00135716	0.00138474	0.00233731	0.0266129	0.0665066	0.000904795	0.00103472	3.87E-06	0.000392073	0.00063623	6.47E-06	8.20E-06	0.00111268	6.46E-05	3.77E-06	3.30E-06	4.08E-06	5.15E-06	4.74E-06	2.24E-06	0.0149553	6.99E-06	4.29E-05	1.00E-05	3.92E-06
Ofis 2	0.133507	0.0172017	0.0595161	0.589852	0.00141701	0.00837648	0.00621252	0.0398243	0.0771993	0.000481422	0.000620235	0.00506312	0.00135596	0.00192305	0.000181199	0.00231197	0.00389353	0.00023844	2.28E-06	0.00257022	3.03E-05	2.45E-06	2.18E-06	7.16E-06	0.0479461	3.71E-06	0.000180155	8.03E-06	7.16E-05
Ofis 3	0.189709	2.95E-06	2.13E-06	0.716713	3.74E-06	2.55E-06	1.33E-06	0.0199899	0.0720244	1.85E-06	1.31E-06	2.32E-06	4.06E-06	1.13E-06	1.28E-06	1.57E-06	0.00148469	1.24E-05	1.73E-05	1.85E-06	1.57E-06	1.33E-06	1.46E-06	1.42E-06	9.14E-07	4.42E-06	6.03E-06	1.44E-06	2.33E-06
Ofis 4	0.182196	6.40E-06	2.83E-06	0.732118	0.0149784	1.62E-06	7.72E-07	0.0125005	0.0575312	2.38E-06	0.000262625	1.72E-06	2.59E-05	1.61E-06	1.59E-06	1.21E-06	0.000174798	8.59E-06	0.000163056	1.51E-06	2.45E-06	2.45E-06	1.81E-06	2.79E-06	7.04E-07	1.79E-06	4.52E-06	1.57E-06	2.11E-06
Ofis 5	0.182783	5.03E-07	3.05E-06	0.661779	4.86E-06	1.56E-05	6.64E-05	0.0259788	0.116565	1.13E-06	3.93E-07	6.48E-07	4.31E-06	7.84E-07	5.07E-07	4.68E-07	0.000865544	1.07E-06	1.32E-06	6.40E-07	6.48E-07	6.16E-07	5.12E-07	6.89E-07	0.0119208	7.56E-07	1.47E-06	6.89E-07	7.42E-07
Ofis 6	0.192236	3.05E-06	6.43E-06	0.708661	5.83E-05	2.21E-06	6.95E-07	0.024249	0.0730254	1.89E-06	6.67E-07	1.09E-06	0.000500564	9.48E-07	1.22E-06	1.13E-06	0.00112311	0.000108631	1.82E-06	8.36E-07	1.29E-06	1.14E-06	9.06E-07	1.49E-06	8.90E-07	8.77E-07	7.33E-06	1.17E-06	1.16E-06
Ofis 7	0.0324129	6.82E-07	3.30E-06	0.520391	5.08E-07	0.125479	0.0152884	3.90E-06	0.0900383	1.10E-06	0.00203511	1.20E-06	5.37E-07	6.78E-07	5.40E-07	8.02E-07	0.00239037	5.85E-07	8.82E-07	9.45E-07	5.94E-07	7.37E-07	8.62E-07	6.97E-07	0.211942	8.14E-07	1.13E-06	1.64E-06	6.96E-07
Ofis 8	0.127052	8.10E-06	0.00428712	0.649707	4.86E-06	0.0268287	0.000431784	0.0276501	0.102522	2.03E-05	2.55E-06	5.65E-06	1.47E-05	3.09E-06	1.36E-05	3.83E-06	0.00487874	9.68E-05	0.000261522	6.12E-06	2.49E-06	4.38E-06	2.93E-06	2.24E-06	0.0561419	6.72E-06	2.26E-06	3.28E-05	5.84E-06
Ofis 9	0.116557	0.0299416	0.0414024	0.648064	0.00515437	0.00321786	0.00622076	0.0246219	0.0671836	0.0016471	0.00132114	0.000176187	0.00220599	0.00248455	0.000747181	0.00175646	0.0187883	9.67E-06	1.29E-05	9.21E-05	0.00138366	1.72E-05	5.32E-06	0.00328023	0.0100351	0.000396791	0.0119866	1.10E-05	0.00127938
Ofis 10	0.0692924	8.28E-06	0.0199724	0.649912	3.83E-06	0.0340187	0.0109283	0.030831	0.0477946	0.00830355	0.00105898	0.0123011	5.03E-05	0.00273906	0.00144034	0.00449764	0.0403033	1.21E-06	4.12E-06	0.00740641	0.000159999	2.69E-05	6.38E-06	0.00234875	0.0554905	0.000536162	8.60E-05	3.62E-06	0.000473859
Statistics with Kruskal-Wallis Test.
